# Supplementary material for: Crystal structure, Hirshfeld surface analysis, DFT optimized mol­ecular structure and the mol­ecular docking studies of 1-[2-(cyano­sulfan­yl)acet­yl]-3-methyl-2,6-bis­(4-methyl­phen­yl)piperidin-4-one
Source: Acta Crystallogr E Crystallogr Commun. 2024 Sep 12;80(Pt 10):1014–9. doi: 10.1107/S2056989024008508 (PMC11451485; doi:10.1107/S2056989024008508)
Supplement: Supplementary file 1 [file e-80-01014-sup1.cif]

##############################################################################
#                                                                            #
# This CIF contains the data in a paper accepted for publication in          #
# Acta Crystallographica Section E. It conforms to the requirements of       #
# Notes for Authors for Acta Crystallographica Section E, and has been       #
# peer reviewed under the auspices of the IUCr Commission on Journals.       #
#                                                                            #
# Full details of the Crystallographic Information File format               #
# are given in the paper "The Crystallographic Information File (CIF):       #
# a New Standard Archive File for Crystallography" by S. R. Hall, F. H.      #
# Allen and I. D. Brown [Acta Cryst. (1991), A47, 655-685].                  #
#                                                                            #
# The current version of the core CIF dictionary is obtainable from          #
# ftp://ftp.iucr.org/pub/cif_core.dic.                                       #
#                                                                            #
# Software is freely available for graphical display of the structure(s)     #
# in this CIF. For information consult the CIF software page                 #
# http://www.iucr.org/resources/cif/software.                                #
#                                                                            #
# This file may be used for bona fide research purposes within the           #
# scientific community so long as proper attribution is given to the journal # 
# article from which it was obtained.                                        #
#                                                                            #
##############################################################################
data_I
_audit_creation_method     'SHELXL-2019/3'
_chemical_name_systematic
;
1-[2-(Cyanosulfanyl)acetyl]-3-methyl-2,6-bis(4-methylphenyl)piperidin-4-one
;
_chemical_name_common
;
3-Methyl-1-(2-thiocyanatoacetyl)-2,6-bis(4-methylphenyl)piperidin-4-one
;
_chemical_formula_moiety     'C23 H24 N2 O2 S'
_chemical_formula_sum     'C23 H24 N2 O2 S'
_chemical_formula_iupac     'C23 H24 N2 O2 S'
_chemical_formula_weight     392.50
_chemical_melting_point     ?
_space_group_crystal_system     triclinic
_space_group_name_H-M_alt     'P -1'
_space_group_name_Hall     '-P 1'
loop_
    _space_group_symop_operation_xyz
    'x, y, z'
    '-x, -y, -z'
_cell_length_a     9.3404(6)
_cell_length_b     13.1888(9)
_cell_length_c     17.4549(11)
_cell_angle_alpha     79.515(2)
_cell_angle_beta     87.981(2)
_cell_angle_gamma     88.516(2)
_cell_volume     2112.6(2)
_cell_formula_units_Z     4
_cell_measurement_reflns_used     8307
_cell_measurement_theta_min     2.37
_cell_measurement_theta_max     19.19
_cell_measurement_temperature     300(2)
_exptl_crystal_description     Block
_exptl_crystal_colour     Yellow
_exptl_crystal_size_max     0.200
_exptl_crystal_size_mid     0.151
_exptl_crystal_size_min     0.107
_exptl_crystal_density_diffrn     1.234
_exptl_crystal_density_meas     ?
_exptl_crystal_density_method     ?
_exptl_crystal_F_000     832
_exptl_absorpt_coefficient_mu     0.173
_exptl_absorpt_correction_type     none
_exptl_absorpt_process_details     ?
_exptl_absorpt_correction_T_min     ?
_exptl_absorpt_correction_T_max     ?
_diffrn_ambient_temperature     300(2)
_diffrn_source     ?
_diffrn_radiation_type     MoK\a
_diffrn_radiation_wavelength     0.71073
_diffrn_measurement_device_type     'Bruker APEXII CCD'
_diffrn_measurement_method     '\f and \w scans'
_diffrn_detector_area_resol_mean     ?
_diffrn_reflns_number     43593
_diffrn_reflns_av_R_equivalents     0.0677
_diffrn_reflns_av_unetI/netI     0.0617
_diffrn_reflns_theta_min     1.789
_diffrn_reflns_theta_max     25.353
_diffrn_reflns_theta_full     25.242
_diffrn_measured_fraction_theta_max     0.999
_diffrn_measured_fraction_theta_full     1.000
_diffrn_reflns_limit_h_min     -11
_diffrn_reflns_limit_h_max     11
_diffrn_reflns_limit_k_min     -15
_diffrn_reflns_limit_k_max     15
_diffrn_reflns_limit_l_min     -21
_diffrn_reflns_limit_l_max     21
_refine_special_details     ?
_reflns_number_total     7726
_reflns_number_gt     3914
_reflns_threshold_expression     'I > 2\s(I)'
_refine_ls_structure_factor_coef     Fsqd
_refine_ls_matrix_type     full
_refine_ls_R_factor_all     0.1594
_refine_ls_R_factor_gt     0.0769
_refine_ls_wR_factor_gt     0.1859
_refine_ls_wR_factor_ref     0.2423
_refine_ls_goodness_of_fit_ref     1.052
_refine_ls_restrained_S_all     1.052
_refine_ls_number_reflns     7726
_refine_ls_number_parameters     515
_refine_ls_number_restraints     0
_refine_ls_hydrogen_treatment     constr
_refine_ls_weighting_scheme     calc
_refine_ls_weighting_details
              'w=1/[\s^2^(Fo^2^)+(0.1031P)^2^+1.1564P] where P=(Fo^2^+2Fc^2^)/3'
_atom_sites_solution_hydrogens     geom
_atom_sites_solution_primary     ?
_atom_sites_solution_secondary     ?
_refine_ls_shift/su_max     0.000
_refine_ls_shift/su_mean     0.000
_refine_diff_density_max     0.641
_refine_diff_density_min     -0.368
_refine_ls_extinction_method     none
_refine_ls_extinction_coef     .
loop_
    _atom_type_symbol
    _atom_type_description
    _atom_type_scat_dispersion_real
    _atom_type_scat_dispersion_imag
    _atom_type_scat_source
    'C' 'C' 0.0033 0.0016
                         'International Tables Vol C Tables 4.2.6.8 and 6.1.1.4'
    'H' 'H' 0.0000 0.0000
                         'International Tables Vol C Tables 4.2.6.8 and 6.1.1.4'
    'N' 'N' 0.0061 0.0033
                         'International Tables Vol C Tables 4.2.6.8 and 6.1.1.4'
    'O' 'O' 0.0106 0.0060
                         'International Tables Vol C Tables 4.2.6.8 and 6.1.1.4'
    'S' 'S' 0.1246 0.1234
                         'International Tables Vol C Tables 4.2.6.8 and 6.1.1.4'
_computing_data_collection
;
APEX2 (Bruker, 2012)
;
_computing_cell_refinement
;
SAINT (Bruker, 2012)
;
_computing_data_reduction
;
SAINT (Bruker, 2012)
;
_computing_structure_solution
;
<i>SHELXT2018/2</i> (Sheldrick, 2015a)
;
_computing_structure_refinement
;
<i>SHELXL2019/2</i> (Sheldrick, 2015b)
;
_computing_molecular_graphics
;
ORTEP-3 for Windows (Farrugia, 2012) and PLATON (Spek, 2020)
;
_computing_publication_material
;
<i>SHELXL2019/2</i> (Sheldrick, 2015b) and PLATON (Spek, 2020)
;
loop_
    _atom_site_type_symbol
    _atom_site_label
    _atom_site_fract_x
    _atom_site_fract_y
    _atom_site_fract_z
    _atom_site_U_iso_or_equiv
    _atom_site_adp_type
    _atom_site_calc_flag
    _atom_site_occupancy
    _atom_site_disorder_assembly
    _atom_site_disorder_group
    S S1A 0.12113(14) 0.61899(9) 0.46084(6) 0.0789(4) Uani d 1 . .
    O O1A -0.0429(5) 0.6285(4) 0.0388(3) 0.164(2) Uani d 1 . .
    O O2A 0.2923(3) 0.6402(2) 0.31469(18) 0.0869(9) Uani d 1 . .
    N N1A 0.1540(3) 0.5582(2) 0.24215(18) 0.0591(8) Uani d 1 . .
    N N2A 0.0045(6) 0.8171(4) 0.4120(3) 0.1205(17) Uani d 1 . .
    C C1A 0.2541(5) 0.5883(3) 0.1739(2) 0.0744(12) Uani d 1 . .
    H H1A 0.318834 0.638910 0.187825 0.089 Uiso calc 1 . .
    C C2A 0.1661(6) 0.6452(4) 0.1057(3) 0.0937(16) Uani d 1 . .
    H H2A1 0.140358 0.713377 0.115756 0.112 Uiso calc 1 . .
    H H2A2 0.226271 0.653899 0.058651 0.112 Uiso calc 1 . .
    C C3A 0.0341(6) 0.5933(4) 0.0916(3) 0.0928(15) Uani d 1 . .
    C C4A 0.0012(5) 0.4954(3) 0.1466(2) 0.0698(11) Uani d 1 . .
    H H4A 0.070851 0.442792 0.135437 0.084 Uiso calc 1 . .
    C C5A 0.0179(4) 0.5070(3) 0.2325(2) 0.0560(10) Uani d 1 . .
    H H5A -0.060896 0.551752 0.245927 0.067 Uiso calc 1 . .
    C C6A -0.1425(7) 0.4601(5) 0.1327(3) 0.127(2) Uani d 1 . .
    H H6A1 -0.162402 0.397202 0.168354 0.190 Uiso calc 1 . .
    H H6A2 -0.212891 0.511877 0.140524 0.190 Uiso calc 1 . .
    H H6A3 -0.145887 0.448138 0.080151 0.190 Uiso calc 1 . .
    C C7A 0.3473(5) 0.4970(4) 0.1586(2) 0.0716(12) Uani d 1 . .
    C C8A 0.3551(6) 0.4589(5) 0.0907(3) 0.0966(16) Uani d 1 . .
    H H8A 0.301194 0.490517 0.048855 0.116 Uiso calc 1 . .
    C C9A 0.4411(6) 0.3745(5) 0.0828(3) 0.1048(17) Uani d 1 . .
    H H9A 0.443001 0.350644 0.035817 0.126 Uiso calc 1 . .
    C C10A 0.5240(5) 0.3248(4) 0.1421(3) 0.0887(14) Uani d 1 . .
    C C11A 0.5194(5) 0.3648(4) 0.2101(3) 0.0839(14) Uani d 1 . .
    H H11A 0.575462 0.333986 0.251252 0.101 Uiso calc 1 . .
    C C12A 0.4335(5) 0.4495(4) 0.2185(2) 0.0754(12) Uani d 1 . .
    H H12A 0.433539 0.474861 0.264864 0.090 Uiso calc 1 . .
    C C13A 0.6155(7) 0.2313(5) 0.1340(4) 0.133(2) Uani d 1 . .
    H H13A 0.665008 0.207830 0.181490 0.200 Uiso calc 1 . .
    H H13B 0.555811 0.177407 0.123756 0.200 Uiso calc 1 . .
    H H13C 0.684040 0.248980 0.091713 0.200 Uiso calc 1 . .
    C C14A 0.0006(4) 0.4026(3) 0.2839(2) 0.0518(9) Uani d 1 . .
    C C15A -0.1263(4) 0.3784(3) 0.3260(2) 0.0588(10) Uani d 1 . .
    H H15A -0.197188 0.429179 0.326309 0.071 Uiso calc 1 . .
    C C16A -0.1494(4) 0.2806(3) 0.3674(2) 0.0636(11) Uani d 1 . .
    H H16A -0.235423 0.266720 0.395345 0.076 Uiso calc 1 . .
    C C17A -0.0478(5) 0.2032(3) 0.3682(2) 0.0658(11) Uani d 1 . .
    C C18A 0.0804(5) 0.2273(3) 0.3277(3) 0.0706(12) Uani d 1 . .
    H H18A 0.151688 0.176584 0.328521 0.085 Uiso calc 1 . .
    C C19A 0.1045(4) 0.3253(3) 0.2861(2) 0.0647(11) Uani d 1 . .
    H H19A 0.191529 0.339561 0.259268 0.078 Uiso calc 1 . .
    C C20A -0.0733(6) 0.0957(3) 0.4132(3) 0.0915(15) Uani d 1 . .
    H H20A 0.008925 0.052445 0.406956 0.137 Uiso calc 1 . .
    H H20B -0.089250 0.098309 0.467459 0.137 Uiso calc 1 . .
    H H20C -0.155946 0.067977 0.393803 0.137 Uiso calc 1 . .
    C C21A 0.1855(5) 0.5910(3) 0.3088(2) 0.0614(10) Uani d 1 . .
    C C22A 0.0849(4) 0.5601(3) 0.3784(2) 0.0632(11) Uani d 1 . .
    H H22A 0.090530 0.485735 0.394411 0.076 Uiso calc 1 . .
    H H22B -0.012388 0.578229 0.362596 0.076 Uiso calc 1 . .
    C C23A 0.0510(5) 0.7366(4) 0.4305(3) 0.0786(13) Uani d 1 . .
    S S1B 0.31199(16) 0.38092(12) 0.54897(10) 0.1127(6) Uani d 1 . .
    O O1B' 0.566(3) 0.190(4) 0.947(2) 0.113(12) Uani d 0.42(12) A 1
    O O1B" 0.539(4) 0.131(8) 0.970(3) 0.171(18) Uani d 0.58(12) A 2
    O O2B 0.1951(4) 0.3255(3) 0.69262(19) 0.0931(10) Uani d 1 . .
    N N1B 0.3482(3) 0.2068(3) 0.7563(2) 0.0683(9) Uani d 1 . .
    N N2B 0.5088(7) 0.3965(5) 0.4222(3) 0.138(2) Uani d 1 . .
    C C1B 0.2562(5) 0.1995(4) 0.8278(3) 0.0818(13) Uani d 1 . .
    H H1B 0.184797 0.255715 0.817285 0.098 Uiso calc 1 . .
    C C2B 0.3475(6) 0.2238(5) 0.8937(3) 0.113(2) Uani d 1 . .
    H H2B1 0.372967 0.295922 0.882092 0.135 Uiso calc 1 . .
    H H2B2 0.290958 0.212634 0.942081 0.135 Uiso calc 1 . .
    C C3B 0.4784(7) 0.1601(6) 0.9040(3) 0.117(2) Uani d 1 . .
    C C4B 0.5166(5) 0.0956(4) 0.8439(3) 0.0867(14) Uani d 1 . .
    H H4B 0.452076 0.036950 0.853003 0.104 Uiso calc 1 . .
    C C5B 0.4925(4) 0.1539(3) 0.7612(2) 0.0683(11) Uani d 1 . .
    H H5B 0.564398 0.207852 0.749835 0.082 Uiso calc 1 . .
    C C6B 0.6656(7) 0.0527(7) 0.8517(4) 0.161(3) Uani d 1 . .
    H H6B1 0.685894 0.011937 0.812203 0.241 Uiso calc 1 . .
    H H6B2 0.731887 0.108273 0.845718 0.241 Uiso calc 1 . .
    H H6B3 0.675086 0.010353 0.902242 0.241 Uiso calc 1 . .
    C C7B 0.1730(5) 0.1004(4) 0.8438(3) 0.0743(12) Uani d 1 . .
    C C8B 0.1751(6) 0.0319(5) 0.9134(3) 0.1013(17) Uani d 1 . .
    H H8B 0.232060 0.044863 0.953041 0.122 Uiso calc 1 . .
    C C9B 0.0933(7) -0.0562(5) 0.9251(3) 0.1070(19) Uani d 1 . .
    H H9B 0.096268 -0.100407 0.973113 0.128 Uiso calc 1 . .
    C C10B 0.0078(6) -0.0812(4) 0.8688(3) 0.0907(15) Uani d 1 . .
    C C11B 0.0082(5) -0.0112(4) 0.7989(3) 0.0859(14) Uani d 1 . .
    H H11B -0.046863 -0.024349 0.758613 0.103 Uiso calc 1 . .
    C C12B 0.0874(5) 0.0768(4) 0.7876(3) 0.0806(13) Uani d 1 . .
    H H12B 0.082761 0.122016 0.740095 0.097 Uiso calc 1 . .
    C C13B -0.0806(8) -0.1760(5) 0.8814(4) 0.131(2) Uani d 1 . .
    H H13D -0.131733 -0.178588 0.835043 0.197 Uiso calc 1 . .
    H H13E -0.019257 -0.235928 0.893103 0.197 Uiso calc 1 . .
    H H13F -0.147728 -0.174285 0.924106 0.197 Uiso calc 1 . .
    C C14B 0.5181(4) 0.0832(3) 0.7030(2) 0.0600(10) Uani d 1 . .
    C C15B 0.6424(5) 0.0907(3) 0.6581(3) 0.0725(12) Uani d 1 . .
    H H15B 0.705753 0.143012 0.661186 0.087 Uiso calc 1 . .
    C C16B 0.6754(5) 0.0229(4) 0.6087(3) 0.0798(13) Uani d 1 . .
    H H16B 0.760980 0.029772 0.579453 0.096 Uiso calc 1 . .
    C C17B 0.5853(6) -0.0543(4) 0.6016(3) 0.0843(14) Uani d 1 . .
    C C18B 0.4602(6) -0.0629(4) 0.6471(3) 0.0899(15) Uani d 1 . .
    H H18B 0.397403 -0.115546 0.644031 0.108 Uiso calc 1 . .
    C C19B 0.4262(5) 0.0057(3) 0.6975(3) 0.0755(12) Uani d 1 . .
    H H19B 0.341369 -0.001190 0.727332 0.091 Uiso calc 1 . .
    C C20B 0.6186(7) -0.1281(5) 0.5459(3) 0.128(2) Uani d 1 . .
    H H20D 0.542830 -0.176645 0.549288 0.192 Uiso calc 1 . .
    H H20E 0.627003 -0.089979 0.493608 0.192 Uiso calc 1 . .
    H H20F 0.707204 -0.164370 0.559473 0.192 Uiso calc 1 . .
    C C21B 0.3082(5) 0.2761(4) 0.6935(3) 0.0705(12) Uani d 1 . .
    C C22B 0.4038(5) 0.2918(4) 0.6211(3) 0.0782(13) Uani d 1 . .
    H H22C 0.421408 0.226851 0.603442 0.094 Uiso calc 1 . .
    H H22D 0.494952 0.319238 0.631557 0.094 Uiso calc 1 . .
    C C23B 0.4310(7) 0.3895(4) 0.4752(4) 0.0989(16) Uani d 1 . .
loop_
    _atom_site_aniso_label
    _atom_site_aniso_U_11
    _atom_site_aniso_U_22
    _atom_site_aniso_U_33
    _atom_site_aniso_U_12
    _atom_site_aniso_U_13
    _atom_site_aniso_U_23
    S1A 0.1036(9) 0.0730(8) 0.0638(7) 0.0026(6) -0.0158(6) -0.0203(6)
    O1A 0.148(4) 0.203(5) 0.109(3) 0.008(3) -0.046(3) 0.066(3)
    O2A 0.085(2) 0.088(2) 0.092(2) -0.0289(19) 0.0028(17) -0.0259(18)
    N1A 0.069(2) 0.0524(19) 0.0539(19) -0.0043(16) 0.0046(16) -0.0064(15)
    N2A 0.190(5) 0.070(3) 0.106(4) 0.007(3) -0.019(3) -0.025(3)
    C1A 0.082(3) 0.072(3) 0.064(3) -0.006(2) 0.004(2) 0.000(2)
    C2A 0.116(4) 0.084(3) 0.067(3) 0.011(3) 0.011(3) 0.017(3)
    C3A 0.096(4) 0.106(4) 0.067(3) 0.019(3) -0.006(3) 0.007(3)
    C4A 0.072(3) 0.079(3) 0.058(3) 0.010(2) -0.011(2) -0.011(2)
    C5A 0.061(2) 0.053(2) 0.053(2) 0.0078(19) -0.0071(18) -0.0064(18)
    C6A 0.129(5) 0.160(6) 0.092(4) -0.007(4) -0.022(4) -0.023(4)
    C7A 0.069(3) 0.086(3) 0.057(3) -0.005(2) 0.010(2) -0.004(2)
    C8A 0.098(4) 0.138(5) 0.053(3) 0.019(4) 0.003(2) -0.017(3)
    C9A 0.110(4) 0.142(5) 0.069(3) 0.019(4) 0.004(3) -0.040(3)
    C10A 0.083(3) 0.108(4) 0.076(3) 0.013(3) 0.006(3) -0.023(3)
    C11A 0.070(3) 0.112(4) 0.071(3) 0.007(3) -0.009(2) -0.017(3)
    C12A 0.069(3) 0.099(4) 0.061(3) 0.002(3) -0.001(2) -0.020(3)
    C13A 0.136(5) 0.138(5) 0.134(5) 0.040(4) -0.005(4) -0.052(4)
    C14A 0.056(2) 0.048(2) 0.053(2) 0.0017(19) -0.0058(18) -0.0139(18)
    C15A 0.058(3) 0.058(3) 0.063(2) 0.006(2) -0.006(2) -0.016(2)
    C16A 0.068(3) 0.062(3) 0.064(3) -0.010(2) 0.003(2) -0.017(2)
    C17A 0.075(3) 0.057(3) 0.065(3) -0.005(2) -0.010(2) -0.008(2)
    C18A 0.068(3) 0.056(3) 0.085(3) 0.013(2) -0.012(2) -0.003(2)
    C19A 0.059(3) 0.057(3) 0.076(3) 0.006(2) -0.002(2) -0.008(2)
    C20A 0.110(4) 0.064(3) 0.094(3) -0.008(3) -0.004(3) 0.005(3)
    C21A 0.071(3) 0.047(2) 0.066(3) 0.000(2) -0.002(2) -0.009(2)
    C22A 0.076(3) 0.052(2) 0.064(2) 0.005(2) -0.008(2) -0.0151(19)
    C23A 0.109(4) 0.059(3) 0.073(3) -0.011(3) -0.003(3) -0.023(2)
    S1B 0.1023(11) 0.0932(10) 0.1248(12) 0.0301(8) 0.0101(9) 0.0202(9)
    O1B' 0.107(11) 0.17(3) 0.072(12) -0.009(10) -0.014(8) -0.048(12)
    O1B" 0.138(11) 0.30(5) 0.095(13) 0.01(2) -0.033(9) -0.08(2)
    O2B 0.081(2) 0.088(2) 0.112(3) 0.0324(19) 0.0037(18) -0.0274(19)
    N1B 0.058(2) 0.082(2) 0.069(2) 0.0078(18) 0.0014(18) -0.028(2)
    N2B 0.140(5) 0.161(5) 0.103(4) -0.019(4) 0.004(4) 0.002(4)
    C1B 0.070(3) 0.106(4) 0.074(3) 0.015(3) 0.005(2) -0.033(3)
    C2B 0.097(4) 0.173(6) 0.084(4) 0.008(4) 0.003(3) -0.068(4)
    C3B 0.099(4) 0.187(6) 0.078(4) 0.007(4) -0.016(3) -0.059(4)
    C4B 0.068(3) 0.120(4) 0.073(3) 0.019(3) -0.016(2) -0.021(3)
    C5B 0.054(2) 0.079(3) 0.076(3) 0.004(2) -0.003(2) -0.026(2)
    C6B 0.123(5) 0.238(9) 0.122(5) 0.059(6) -0.033(4) -0.038(6)
    C7B 0.065(3) 0.105(4) 0.053(3) 0.012(3) 0.005(2) -0.017(3)
    C8B 0.099(4) 0.138(5) 0.068(4) 0.003(4) -0.003(3) -0.022(4)
    C9B 0.125(5) 0.120(5) 0.065(3) 0.028(4) 0.005(3) 0.005(3)
    C10B 0.101(4) 0.092(4) 0.074(3) 0.010(3) 0.018(3) -0.006(3)
    C11B 0.086(3) 0.102(4) 0.068(3) -0.003(3) -0.001(2) -0.009(3)
    C12B 0.080(3) 0.096(4) 0.060(3) -0.002(3) 0.000(2) 0.000(3)
    C13B 0.179(6) 0.099(4) 0.110(5) -0.015(4) 0.022(4) -0.002(4)
    C14B 0.055(2) 0.059(2) 0.067(3) 0.006(2) -0.008(2) -0.014(2)
    C15B 0.069(3) 0.070(3) 0.081(3) 0.006(2) -0.001(2) -0.020(2)
    C16B 0.079(3) 0.079(3) 0.080(3) 0.018(3) 0.007(2) -0.016(3)
    C17B 0.092(4) 0.079(3) 0.087(3) 0.036(3) -0.025(3) -0.027(3)
    C18B 0.087(4) 0.068(3) 0.122(4) 0.007(3) -0.032(3) -0.034(3)
    C19B 0.064(3) 0.074(3) 0.091(3) 0.001(2) -0.004(2) -0.021(3)
    C20B 0.157(5) 0.114(4) 0.131(5) 0.058(4) -0.052(4) -0.072(4)
    C21B 0.069(3) 0.069(3) 0.078(3) 0.007(2) -0.003(2) -0.027(3)
    C22B 0.072(3) 0.080(3) 0.084(3) 0.005(2) -0.009(2) -0.017(3)
    C23B 0.104(4) 0.083(4) 0.101(4) -0.006(3) -0.003(3) 0.008(3)
_geom_special_details
;
 All esds (except the esd in the dihedral angle between two l.s. planes)
 are estimated using the full covariance matrix.  The cell esds are taken
 into account individually in the estimation of esds in distances, angles
 and torsion angles; correlations between esds in cell parameters are only
 used when they are defined by crystal symmetry.  An approximate (isotropic)
 treatment of cell esds is used for estimating esds involving l.s. planes.
;
loop_
    _geom_bond_atom_site_label_1
    _geom_bond_atom_site_label_2
    _geom_bond_site_symmetry_2
    _geom_bond_distance
    _geom_bond_publ_flag
    S1A C23A . 1.670(6) ?
    S1A C22A . 1.802(4) ?
    O1A C3A . 1.206(6) ?
    O2A C21A . 1.221(5) ?
    N1A C21A . 1.357(5) ?
    N1A C5A . 1.484(5) ?
    N1A C1A . 1.490(5) ?
    N2A C23A . 1.133(6) ?
    C1A C7A . 1.525(6) ?
    C1A C2A . 1.538(6) ?
    C1A H1A . 0.9800 ?
    C2A C3A . 1.475(7) ?
    C2A H2A1 . 0.9700 ?
    C2A H2A2 . 0.9700 ?
    C3A C4A . 1.493(7) ?
    C4A C6A . 1.475(7) ?
    C4A C5A . 1.548(5) ?
    C4A H4A . 0.9800 ?
    C5A C14A . 1.510(5) ?
    C5A H5A . 0.9800 ?
    C6A H6A1 . 0.9600 ?
    C6A H6A2 . 0.9600 ?
    C6A H6A3 . 0.9600 ?
    C7A C8A . 1.369(6) ?
    C7A C12A . 1.389(6) ?
    C8A C9A . 1.379(7) ?
    C8A H8A . 0.9300 ?
    C9A C10A . 1.373(7) ?
    C9A H9A . 0.9300 ?
    C10A C11A . 1.382(6) ?
    C10A C13A . 1.508(7) ?
    C11A C12A . 1.385(6) ?
    C11A H11A . 0.9300 ?
    C12A H12A . 0.9300 ?
    C13A H13A . 0.9600 ?
    C13A H13B . 0.9600 ?
    C13A H13C . 0.9600 ?
    C14A C19A . 1.385(5) ?
    C14A C15A . 1.386(5) ?
    C15A C16A . 1.377(5) ?
    C15A H15A . 0.9300 ?
    C16A C17A . 1.374(6) ?
    C16A H16A . 0.9300 ?
    C17A C18A . 1.382(6) ?
    C17A C20A . 1.512(6) ?
    C18A C19A . 1.383(6) ?
    C18A H18A . 0.9300 ?
    C19A H19A . 0.9300 ?
    C20A H20A . 0.9600 ?
    C20A H20B . 0.9600 ?
    C20A H20C . 0.9600 ?
    C21A C22A . 1.512(5) ?
    C22A H22A . 0.9700 ?
    C22A H22B . 0.9700 ?
    S1B C23B . 1.660(7) ?
    S1B C22B . 1.785(4) ?
    O1B' C3B . 1.25(2) ?
    O1B" C3B . 1.29(4) ?
    O2B C21B . 1.226(5) ?
    N1B C21B . 1.350(5) ?
    N1B C1B . 1.481(5) ?
    N1B C5B . 1.499(5) ?
    N2B C23B . 1.149(7) ?
    C1B C7B . 1.515(7) ?
    C1B C2B . 1.539(7) ?
    C1B H1B . 0.9800 ?
    C2B C3B . 1.463(8) ?
    C2B H2B1 . 0.9700 ?
    C2B H2B2 . 0.9700 ?
    C3B C4B . 1.494(7) ?
    C4B C6B . 1.490(7) ?
    C4B C5B . 1.529(6) ?
    C4B H4B . 0.9800 ?
    C5B C14B . 1.509(5) ?
    C5B H5B . 0.9800 ?
    C6B H6B1 . 0.9600 ?
    C6B H6B2 . 0.9600 ?
    C6B H6B3 . 0.9600 ?
    C7B C12B . 1.371(6) ?
    C7B C8B . 1.376(7) ?
    C8B C9B . 1.388(8) ?
    C8B H8B . 0.9300 ?
    C9B C10B . 1.378(8) ?
    C9B H9B . 0.9300 ?
    C10B C11B . 1.389(7) ?
    C10B C13B . 1.494(8) ?
    C11B C12B . 1.373(7) ?
    C11B H11B . 0.9300 ?
    C12B H12B . 0.9300 ?
    C13B H13D . 0.9600 ?
    C13B H13E . 0.9600 ?
    C13B H13F . 0.9600 ?
    C14B C19B . 1.369(6) ?
    C14B C15B . 1.374(5) ?
    C15B C16B . 1.374(6) ?
    C15B H15B . 0.9300 ?
    C16B C17B . 1.364(7) ?
    C16B H16B . 0.9300 ?
    C17B C18B . 1.385(7) ?
    C17B C20B . 1.515(7) ?
    C18B C19B . 1.396(6) ?
    C18B H18B . 0.9300 ?
    C19B H19B . 0.9300 ?
    C20B H20D . 0.9600 ?
    C20B H20E . 0.9600 ?
    C20B H20F . 0.9600 ?
    C21B C22B . 1.507(6) ?
    C22B H22C . 0.9700 ?
    C22B H22D . 0.9700 ?
loop_
    _geom_angle_atom_site_label_1
    _geom_angle_atom_site_label_2
    _geom_angle_atom_site_label_3
    _geom_angle_site_symmetry_1
    _geom_angle_site_symmetry_3
    _geom_angle
    _geom_angle_publ_flag
    C23A S1A C22A . . 99.8(2) ?
    C21A N1A C5A . . 122.9(3) ?
    C21A N1A C1A . . 116.7(3) ?
    C5A N1A C1A . . 119.9(3) ?
    N1A C1A C7A . . 111.4(3) ?
    N1A C1A C2A . . 107.9(3) ?
    C7A C1A C2A . . 116.9(4) ?
    N1A C1A H1A . . 106.7 ?
    C7A C1A H1A . . 106.7 ?
    C2A C1A H1A . . 106.7 ?
    C3A C2A C1A . . 115.0(4) ?
    C3A C2A H2A1 . . 108.5 ?
    C1A C2A H2A1 . . 108.5 ?
    C3A C2A H2A2 . . 108.5 ?
    C1A C2A H2A2 . . 108.5 ?
    H2A1 C2A H2A2 . . 107.5 ?
    O1A C3A C2A . . 121.7(5) ?
    O1A C3A C4A . . 122.1(6) ?
    C2A C3A C4A . . 116.2(4) ?
    C6A C4A C3A . . 110.3(4) ?
    C6A C4A C5A . . 112.1(4) ?
    C3A C4A C5A . . 111.6(4) ?
    C6A C4A H4A . . 107.6 ?
    C3A C4A H4A . . 107.6 ?
    C5A C4A H4A . . 107.6 ?
    N1A C5A C14A . . 114.3(3) ?
    N1A C5A C4A . . 110.9(3) ?
    C14A C5A C4A . . 108.7(3) ?
    N1A C5A H5A . . 107.5 ?
    C14A C5A H5A . . 107.5 ?
    C4A C5A H5A . . 107.5 ?
    C4A C6A H6A1 . . 109.5 ?
    C4A C6A H6A2 . . 109.5 ?
    H6A1 C6A H6A2 . . 109.5 ?
    C4A C6A H6A3 . . 109.5 ?
    H6A1 C6A H6A3 . . 109.5 ?
    H6A2 C6A H6A3 . . 109.5 ?
    C8A C7A C12A . . 117.2(4) ?
    C8A C7A C1A . . 125.7(4) ?
    C12A C7A C1A . . 117.0(4) ?
    C7A C8A C9A . . 121.5(5) ?
    C7A C8A H8A . . 119.2 ?
    C9A C8A H8A . . 119.2 ?
    C10A C9A C8A . . 122.1(5) ?
    C10A C9A H9A . . 119.0 ?
    C8A C9A H9A . . 119.0 ?
    C9A C10A C11A . . 116.6(5) ?
    C9A C10A C13A . . 122.0(5) ?
    C11A C10A C13A . . 121.4(5) ?
    C10A C11A C12A . . 121.8(4) ?
    C10A C11A H11A . . 119.1 ?
    C12A C11A H11A . . 119.1 ?
    C11A C12A C7A . . 120.8(4) ?
    C11A C12A H12A . . 119.6 ?
    C7A C12A H12A . . 119.6 ?
    C10A C13A H13A . . 109.5 ?
    C10A C13A H13B . . 109.5 ?
    H13A C13A H13B . . 109.5 ?
    C10A C13A H13C . . 109.5 ?
    H13A C13A H13C . . 109.5 ?
    H13B C13A H13C . . 109.5 ?
    C19A C14A C15A . . 117.6(3) ?
    C19A C14A C5A . . 121.9(3) ?
    C15A C14A C5A . . 120.3(3) ?
    C16A C15A C14A . . 121.2(4) ?
    C16A C15A H15A . . 119.4 ?
    C14A C15A H15A . . 119.4 ?
    C17A C16A C15A . . 121.3(4) ?
    C17A C16A H16A . . 119.4 ?
    C15A C16A H16A . . 119.4 ?
    C16A C17A C18A . . 117.8(4) ?
    C16A C17A C20A . . 121.4(4) ?
    C18A C17A C20A . . 120.8(4) ?
    C17A C18A C19A . . 121.2(4) ?
    C17A C18A H18A . . 119.4 ?
    C19A C18A H18A . . 119.4 ?
    C18A C19A C14A . . 120.8(4) ?
    C18A C19A H19A . . 119.6 ?
    C14A C19A H19A . . 119.6 ?
    C17A C20A H20A . . 109.5 ?
    C17A C20A H20B . . 109.5 ?
    H20A C20A H20B . . 109.5 ?
    C17A C20A H20C . . 109.5 ?
    H20A C20A H20C . . 109.5 ?
    H20B C20A H20C . . 109.5 ?
    O2A C21A N1A . . 122.8(4) ?
    O2A C21A C22A . . 120.2(4) ?
    N1A C21A C22A . . 116.9(4) ?
    C21A C22A S1A . . 114.3(3) ?
    C21A C22A H22A . . 108.7 ?
    S1A C22A H22A . . 108.7 ?
    C21A C22A H22B . . 108.7 ?
    S1A C22A H22B . . 108.7 ?
    H22A C22A H22B . . 107.6 ?
    N2A C23A S1A . . 177.9(5) ?
    C23B S1B C22B . . 100.1(2) ?
    C21B N1B C1B . . 117.1(3) ?
    C21B N1B C5B . . 122.8(4) ?
    C1B N1B C5B . . 119.0(3) ?
    N1B C1B C7B . . 111.6(4) ?
    N1B C1B C2B . . 108.4(4) ?
    C7B C1B C2B . . 117.5(4) ?
    N1B C1B H1B . . 106.2 ?
    C7B C1B H1B . . 106.2 ?
    C2B C1B H1B . . 106.2 ?
    C3B C2B C1B . . 112.5(4) ?
    C3B C2B H2B1 . . 109.1 ?
    C1B C2B H2B1 . . 109.1 ?
    C3B C2B H2B2 . . 109.1 ?
    C1B C2B H2B2 . . 109.1 ?
    H2B1 C2B H2B2 . . 107.8 ?
    O1B' C3B C2B . . 113.5(15) ?
    O1B" C3B C2B . . 124.3(12) ?
    O1B' C3B C4B . . 124.8(12) ?
    O1B" C3B C4B . . 115(3) ?
    C2B C3B C4B . . 117.7(5) ?
    C6B C4B C3B . . 112.1(5) ?
    C6B C4B C5B . . 111.1(4) ?
    C3B C4B C5B . . 112.1(4) ?
    C6B C4B H4B . . 107.1 ?
    C3B C4B H4B . . 107.1 ?
    C5B C4B H4B . . 107.1 ?
    N1B C5B C14B . . 113.9(3) ?
    N1B C5B C4B . . 110.6(3) ?
    C14B C5B C4B . . 110.4(4) ?
    N1B C5B H5B . . 107.2 ?
    C14B C5B H5B . . 107.2 ?
    C4B C5B H5B . . 107.2 ?
    C4B C6B H6B1 . . 109.5 ?
    C4B C6B H6B2 . . 109.5 ?
    H6B1 C6B H6B2 . . 109.5 ?
    C4B C6B H6B3 . . 109.5 ?
    H6B1 C6B H6B3 . . 109.5 ?
    H6B2 C6B H6B3 . . 109.5 ?
    C12B C7B C8B . . 116.8(5) ?
    C12B C7B C1B . . 119.6(4) ?
    C8B C7B C1B . . 123.6(5) ?
    C7B C8B C9B . . 120.8(5) ?
    C7B C8B H8B . . 119.6 ?
    C9B C8B H8B . . 119.6 ?
    C10B C9B C8B . . 122.9(5) ?
    C10B C9B H9B . . 118.6 ?
    C8B C9B H9B . . 118.6 ?
    C9B C10B C11B . . 115.2(5) ?
    C9B C10B C13B . . 123.0(5) ?
    C11B C10B C13B . . 121.9(6) ?
    C12B C11B C10B . . 122.1(5) ?
    C12B C11B H11B . . 119.0 ?
    C10B C11B H11B . . 119.0 ?
    C7B C12B C11B . . 122.2(5) ?
    C7B C12B H12B . . 118.9 ?
    C11B C12B H12B . . 118.9 ?
    C10B C13B H13D . . 109.5 ?
    C10B C13B H13E . . 109.5 ?
    H13D C13B H13E . . 109.5 ?
    C10B C13B H13F . . 109.5 ?
    H13D C13B H13F . . 109.5 ?
    H13E C13B H13F . . 109.5 ?
    C19B C14B C15B . . 118.3(4) ?
    C19B C14B C5B . . 122.0(4) ?
    C15B C14B C5B . . 119.5(4) ?
    C16B C15B C14B . . 121.5(4) ?
    C16B C15B H15B . . 119.2 ?
    C14B C15B H15B . . 119.2 ?
    C17B C16B C15B . . 121.3(4) ?
    C17B C16B H16B . . 119.3 ?
    C15B C16B H16B . . 119.3 ?
    C16B C17B C18B . . 117.5(4) ?
    C16B C17B C20B . . 121.9(5) ?
    C18B C17B C20B . . 120.6(5) ?
    C17B C18B C19B . . 121.4(5) ?
    C17B C18B H18B . . 119.3 ?
    C19B C18B H18B . . 119.3 ?
    C14B C19B C18B . . 119.9(4) ?
    C14B C19B H19B . . 120.0 ?
    C18B C19B H19B . . 120.0 ?
    C17B C20B H20D . . 109.5 ?
    C17B C20B H20E . . 109.5 ?
    H20D C20B H20E . . 109.5 ?
    C17B C20B H20F . . 109.5 ?
    H20D C20B H20F . . 109.5 ?
    H20E C20B H20F . . 109.5 ?
    O2B C21B N1B . . 122.3(4) ?
    O2B C21B C22B . . 118.5(4) ?
    N1B C21B C22B . . 119.1(4) ?
    C21B C22B S1B . . 106.7(3) ?
    C21B C22B H22C . . 110.4 ?
    S1B C22B H22C . . 110.4 ?
    C21B C22B H22D . . 110.4 ?
    S1B C22B H22D . . 110.4 ?
    H22C C22B H22D . . 108.6 ?
    N2B C23B S1B . . 177.2(6) ?
loop_
    _geom_torsion_atom_site_label_1
    _geom_torsion_atom_site_label_2
    _geom_torsion_atom_site_label_3
    _geom_torsion_atom_site_label_4
    _geom_torsion_site_symmetry_1
    _geom_torsion_site_symmetry_2
    _geom_torsion_site_symmetry_3
    _geom_torsion_site_symmetry_4
    _geom_torsion
    _geom_torsion_publ_flag
    C21A N1A C1A C7A . . . . 106.1(4) ?
    C5A N1A C1A C7A . . . . -81.7(4) ?
    C21A N1A C1A C2A . . . . -124.2(4) ?
    C5A N1A C1A C2A . . . . 47.9(5) ?
    N1A C1A C2A C3A . . . . -47.9(5) ?
    C7A C1A C2A C3A . . . . 78.6(5) ?
    C1A C2A C3A O1A . . . . -178.3(5) ?
    C1A C2A C3A C4A . . . . 2.1(6) ?
    O1A C3A C4A C6A . . . . -7.6(7) ?
    C2A C3A C4A C6A . . . . 172.0(5) ?
    O1A C3A C4A C5A . . . . -132.8(6) ?
    C2A C3A C4A C5A . . . . 46.7(6) ?
    C21A N1A C5A C14A . . . . -66.4(4) ?
    C1A N1A C5A C14A . . . . 122.0(3) ?
    C21A N1A C5A C4A . . . . 170.3(3) ?
    C1A N1A C5A C4A . . . . -1.4(4) ?
    C6A C4A C5A N1A . . . . -171.0(4) ?
    C3A C4A C5A N1A . . . . -46.7(5) ?
    C6A C4A C5A C14A . . . . 62.5(5) ?
    C3A C4A C5A C14A . . . . -173.2(4) ?
    N1A C1A C7A C8A . . . . 122.0(5) ?
    C2A C1A C7A C8A . . . . -2.8(7) ?
    N1A C1A C7A C12A . . . . -59.1(5) ?
    C2A C1A C7A C12A . . . . 176.2(4) ?
    C12A C7A C8A C9A . . . . 2.2(7) ?
    C1A C7A C8A C9A . . . . -178.9(5) ?
    C7A C8A C9A C10A . . . . -0.4(9) ?
    C8A C9A C10A C11A . . . . -1.3(8) ?
    C8A C9A C10A C13A . . . . 178.7(6) ?
    C9A C10A C11A C12A . . . . 1.2(7) ?
    C13A C10A C11A C12A . . . . -178.8(5) ?
    C10A C11A C12A C7A . . . . 0.6(7) ?
    C8A C7A C12A C11A . . . . -2.2(7) ?
    C1A C7A C12A C11A . . . . 178.7(4) ?
    N1A C5A C14A C19A . . . . -52.6(5) ?
    C4A C5A C14A C19A . . . . 71.9(4) ?
    N1A C5A C14A C15A . . . . 132.6(3) ?
    C4A C5A C14A C15A . . . . -102.8(4) ?
    C19A C14A C15A C16A . . . . -1.2(5) ?
    C5A C14A C15A C16A . . . . 173.8(3) ?
    C14A C15A C16A C17A . . . . -0.3(6) ?
    C15A C16A C17A C18A . . . . 1.7(6) ?
    C15A C16A C17A C20A . . . . -179.6(4) ?
    C16A C17A C18A C19A . . . . -1.6(6) ?
    C20A C17A C18A C19A . . . . 179.7(4) ?
    C17A C18A C19A C14A . . . . 0.1(6) ?
    C15A C14A C19A C18A . . . . 1.3(6) ?
    C5A C14A C19A C18A . . . . -173.6(4) ?
    C5A N1A C21A O2A . . . . -174.1(3) ?
    C1A N1A C21A O2A . . . . -2.2(5) ?
    C5A N1A C21A C22A . . . . 8.5(5) ?
    C1A N1A C21A C22A . . . . -179.6(3) ?
    O2A C21A C22A S1A . . . . 9.6(5) ?
    N1A C21A C22A S1A . . . . -172.9(3) ?
    C23A S1A C22A C21A . . . . 77.3(3) ?
    C21B N1B C1B C7B . . . . 108.6(4) ?
    C5B N1B C1B C7B . . . . -83.3(5) ?
    C21B N1B C1B C2B . . . . -120.5(5) ?
    C5B N1B C1B C2B . . . . 47.7(5) ?
    N1B C1B C2B C3B . . . . -53.2(7) ?
    C7B C1B C2B C3B . . . . 74.5(6) ?
    C1B C2B C3B O1B' . . . . 168(3) ?
    C1B C2B C3B O1B" . . . . -149(6) ?
    C1B C2B C3B C4B . . . . 9.5(8) ?
    O1B' C3B C4B C6B . . . . 12(4) ?
    O1B" C3B C4B C6B . . . . -32(5) ?
    C2B C3B C4B C6B . . . . 167.8(6) ?
    O1B' C3B C4B C5B . . . . -114(4) ?
    O1B" C3B C4B C5B . . . . -157(5) ?
    C2B C3B C4B C5B . . . . 42.1(7) ?
    C21B N1B C5B C14B . . . . -65.4(5) ?
    C1B N1B C5B C14B . . . . 127.2(4) ?
    C21B N1B C5B C4B . . . . 169.6(4) ?
    C1B N1B C5B C4B . . . . 2.1(5) ?
    C6B C4B C5B N1B . . . . -173.6(5) ?
    C3B C4B C5B N1B . . . . -47.4(5) ?
    C6B C4B C5B C14B . . . . 59.4(6) ?
    C3B C4B C5B C14B . . . . -174.4(4) ?
    N1B C1B C7B C12B . . . . -55.5(5) ?
    C2B C1B C7B C12B . . . . 178.4(4) ?
    N1B C1B C7B C8B . . . . 126.0(5) ?
    C2B C1B C7B C8B . . . . 0.0(6) ?
    C12B C7B C8B C9B . . . . -0.3(7) ?
    C1B C7B C8B C9B . . . . 178.2(5) ?
    C7B C8B C9B C10B . . . . 0.9(8) ?
    C8B C9B C10B C11B . . . . -0.4(8) ?
    C8B C9B C10B C13B . . . . -179.8(5) ?
    C9B C10B C11B C12B . . . . -0.6(7) ?
    C13B C10B C11B C12B . . . . 178.9(5) ?
    C8B C7B C12B C11B . . . . -0.7(7) ?
    C1B C7B C12B C11B . . . . -179.2(4) ?
    C10B C11B C12B C7B . . . . 1.2(7) ?
    N1B C5B C14B C19B . . . . -54.5(5) ?
    C4B C5B C14B C19B . . . . 70.6(5) ?
    N1B C5B C14B C15B . . . . 130.7(4) ?
    C4B C5B C14B C15B . . . . -104.2(4) ?
    C19B C14B C15B C16B . . . . 0.0(6) ?
    C5B C14B C15B C16B . . . . 174.9(4) ?
    C14B C15B C16B C17B . . . . 0.6(7) ?
    C15B C16B C17B C18B . . . . -1.1(7) ?
    C15B C16B C17B C20B . . . . 178.5(4) ?
    C16B C17B C18B C19B . . . . 0.9(7) ?
    C20B C17B C18B C19B . . . . -178.6(4) ?
    C15B C14B C19B C18B . . . . -0.1(6) ?
    C5B C14B C19B C18B . . . . -174.9(4) ?
    C17B C18B C19B C14B . . . . -0.4(7) ?
    C1B N1B C21B O2B . . . . -5.8(6) ?
    C5B N1B C21B O2B . . . . -173.5(4) ?
    C1B N1B C21B C22B . . . . 175.7(4) ?
    C5B N1B C21B C22B . . . . 8.0(6) ?
    O2B C21B C22B S1B . . . . -2.5(5) ?
    N1B C21B C22B S1B . . . . 176.0(3) ?
    C23B S1B C22B C21B . . . . 179.5(3) ?
loop_
    _geom_hbond_atom_site_label_D
    _geom_hbond_atom_site_label_H
    _geom_hbond_atom_site_label_A
    _geom_hbond_site_symmetry_A
    _geom_hbond_distance_DH
    _geom_hbond_distance_HA
    _geom_hbond_distance_DA
    _geom_hbond_angle_DHA
    _geom_hbond_publ_flag
    C1A H1A O2A . 0.98 2.22 2.706(5) 109 yes
    C1B H1B O2B . 0.98 2.20 2.697(6) 110 yes
    C5A H5A O2B 2_566 0.98 2.40 3.345(5) 161 yes
    C5B H5B O2A 2_666 0.98 2.51 3.458(5) 163 yes
    C22A H22B O2B 2_566 0.97 2.24 3.162(5) 159 yes
    C22B H22D O2A 2_666 0.97 2.34 3.293(5) 166 yes
_shelx_space_group_comment
;
The symmetry employed for this shelxl refinement is uniquely defined
by the following loop, which should always be used as a source of
symmetry information in preference to the above space-group names.
They are only intended as comments.
;
_shelx_estimated_absorpt_T_min     ?
_shelx_estimated_absorpt_T_max     ?
_shelx_hkl_file
;
  -1   0   0    7.53    0.39
  -1   0   0    7.16    0.53
  -1   0   0    7.73    0.54
  -1   0   0    7.41    0.37
  -1   0   0    7.44    0.53
   1   0   0    8.29    0.40
   1   0   0    7.77    0.57
   1   0   0    7.72    0.53
   1   0   0    7.32    0.37
   1   0   0    7.44    0.53
  -2   0   0  780.61   20.62
  -2   0   0  778.09   20.55
  -2   0   0  762.91   20.52
  -2   0   0  751.27   19.84
   2   0   0  736.43   20.55
   2   0   0  776.15   20.55
   2   0   0  776.12   20.53
   2   0   0  765.97   19.90
  -3   0   0    2.62    0.66
  -3   0   0    3.67    0.42
  -3   0   0    2.91    0.70
  -3   0   0    2.80    0.45
  -3   0   0    2.91    0.69
   3   0   0    1.85    0.61
   3   0   0    2.36    0.64
   3   0   0    3.08    0.46
   3   0   0    1.99    0.59
   3   0   0    2.92    0.49
  -4   0   0    3.79    0.60
  -4   0   0    2.79    0.79
  -4   0   0    4.00    0.49
  -4   0   0    3.34    0.81
  -4   0   0    2.63    0.78
   4   0   0    3.38    0.59
   4   0   0    4.17    0.63
   4   0   0    1.89    0.66
   4   0   0    3.55    0.84
   4   0   0    3.79    0.92
  -5   0   0   24.70    1.37
  -5   0   0   20.98    2.00
  -5   0   0   26.85    2.27
  -5   0   0   24.74    2.11
  -5   0   0   24.73    1.46
   5   0   0   23.83    1.41
   5   0   0   25.90    1.58
   5   0   0   22.97    2.08
   5   0   0   22.55    2.02
   5   0   0   22.77    2.08
  -6   0   0   51.24    3.53
  -6   0   0   53.27    2.49
  -6   0   0   52.59    2.35
  -6   0   0   50.54    3.57
  -6   0   0   54.79    3.61
   6   0   0   50.97    3.50
   6   0   0   52.62    3.44
   6   0   0   57.96    3.76
   6   0   0   59.46    2.74
   6   0   0   53.20    2.47
  -7   0   0    3.15    1.10
  -7   0   0    1.60    0.56
  -7   0   0    0.33    0.60
  -7   0   0    0.84    0.68
  -7   0   0    2.30    0.61
   7   0   0    0.22    0.40
   7   0   0    0.43    0.55
   7   0   0    1.04    0.80
   7   0   0    1.20    0.49
   7   0   0    1.99    0.87
  -8   0   0   -0.37    0.77
  -8   0   0   -0.83    0.37
   8   0   0   -0.48    0.40
   8   0   0   -0.35    0.74
   8   0   0    0.01    0.89
  -9   0   0   -0.70    0.63
   9   0   0    0.46    1.05
   9   0   0    0.53    0.73
 -10   0   0    0.99    1.01
  10   0   0    2.83    1.55
  10   0   0    1.67    1.69
 -11   0   0   -0.79    1.07
  11   0   0   -0.45    1.01
  11   0   0    1.13    1.44
  11  -1   0   -0.86    1.64
  11  -1   0   -0.87    0.97
 -11   1   0    0.53    0.85
  10  -1   0   -0.07    0.94
  10  -1   0   -0.93    0.73
 -10   1   0    1.38    1.17
   9  -1   0   13.20    2.54
   9  -1   0   11.11    2.65
  -9   1   0   11.66    2.48
   8  -1   0    2.53    0.71
   8  -1   0    2.48    1.20
   8  -1   0    2.12    1.22
  -8   1   0    2.21    0.58
  -8   1   0    2.31    1.20
   7  -1   0   11.96    1.00
   7  -1   0   11.18    2.13
   7  -1   0   10.98    1.96
   7  -1   0   13.01    1.13
   7  -1   0   12.29    2.26
  -7   1   0   10.45    1.96
  -7   1   0    9.41    1.80
  -7   1   0   10.43    1.03
  -7   1   0   13.86    2.35
  -7   1   0   12.21    1.00
   6  -1   0    0.76    0.34
   6  -1   0    0.03    0.46
   6  -1   0    0.66    0.61
   6  -1   0    1.39    0.48
   6  -1   0    1.00    0.56
  -6   1   0    0.37    0.59
  -6   1   0    0.71    0.30
  -6   1   0    0.30    0.47
  -6   1   0    0.45    0.68
  -6   1   0    0.77    0.36
   5  -1   0    0.62    0.50
   5  -1   0   -0.44    0.33
   5  -1   0    0.07    0.19
   5  -1   0   -0.11    0.33
   5  -1   0    0.30    0.27
  -5   1   0    0.55    0.49
  -5   1   0    0.10    0.19
  -5   1   0   -0.41    0.29
  -5   1   0    0.42    0.47
  -5   1   0    0.06    0.23
   4  -1   0   19.39    1.81
   4  -1   0   19.59    1.71
   4  -1   0   16.98    1.00
   4  -1   0   17.05    1.02
   4  -1   0   17.22    1.58
  -4   1   0   16.43    1.56
  -4   1   0   19.57    1.74
  -4   1   0   18.67    1.00
  -4   1   0   17.43    1.70
  -4   1   0   19.38    1.01
   3  -1   0    2.73    0.40
   3  -1   0    1.92    0.58
   3  -1   0    2.80    0.39
   3  -1   0    3.59    0.76
   3  -1   0    1.99    0.62
  -3   1   0    2.33    0.66
  -3   1   0    2.34    0.68
  -3   1   0    2.86    0.31
  -3   1   0    2.92    0.33
  -3   1   0    2.25    0.65
   2  -1   0   40.16    1.97
   2  -1   0   37.68    2.01
   2  -1   0   39.18    1.32
   2  -1   0   39.47    1.36
   2  -1   0   39.74    1.88
  -2   1   0   37.06    1.81
  -2   1   0   40.91    1.37
  -2   1   0   41.26    1.31
  -2   1   0   38.05    1.95
  -2   1   0   40.65    2.04
   1  -1   0   92.02    2.67
   1  -1   0   94.56    3.10
   1  -1   0   93.29    2.56
   1  -1   0   92.98    2.92
   1  -1   0   96.58    3.15
  -1   1   0   87.74    3.06
  -1   1   0   96.04    2.69
  -1   1   0   91.53    3.06
  -1   1   0   92.18    2.57
  -1   1   0   96.89    2.94
  -1  -1   0  303.49    8.30
  -1  -1   0  292.00    8.40
  -1  -1   0  310.30    8.29
  -1  -1   0  295.17    8.26
  -1  -1   0  310.10    8.18
  -1  -1   0  309.35    8.29
   1   1   0  302.75    8.27
   1   1   0  329.17    8.21
   1   1   0  302.29    8.30
   1   1   0  294.38    8.26
   1   1   0  302.44    8.39
  -2  -1   0  446.34   12.61
  -2  -1   0  466.61   12.41
  -2  -1   0  449.45   12.86
  -2  -1   0  444.09   12.31
  -2  -1   0  461.45   12.68
   2   1   0  454.48   12.62
   2   1   0  460.27   12.81
   2   1   0  471.13   12.65
   2   1   0  457.98   12.43
   2   1   0  461.98   12.37
  -3  -1   0   11.69    0.87
  -3  -1   0   10.98    1.08
  -3  -1   0   12.51    0.92
  -3  -1   0   13.21    1.21
  -3  -1   0   12.88    1.18
   3   1   0   12.56    0.96
   3   1   0   12.75    1.13
   3   1   0   10.81    1.13
   3   1   0   12.76    1.14
   3   1   0   12.01    0.90
  -4  -1   0    0.97    0.40
  -4  -1   0    1.05    0.58
  -4  -1   0    1.37    0.65
  -4  -1   0    0.57    0.49
  -4  -1   0    1.84    0.50
   4   1   0    0.90    0.37
   4   1   0    1.32    0.52
   4   1   0    1.29    0.40
   4   1   0    0.65    0.44
   4   1   0    0.96    0.46
  -5  -1   0    0.98    0.63
  -5  -1   0    2.81    0.96
  -5  -1   0    1.84    0.57
  -5  -1   0    1.40    0.64
  -5  -1   0    1.31    0.50
   5   1   0    2.33    0.79
   5   1   0    1.60    0.54
   5   1   0    1.23    0.64
   5   1   0    1.69    0.53
  -6  -1   0   17.24    1.42
  -6  -1   0   16.58    1.85
  -6  -1   0   18.53    1.96
  -6  -1   0   18.09    1.38
  -6  -1   0   16.18    1.96
   6   1   0   17.00    1.96
   6   1   0   17.45    1.97
   6   1   0   19.00    1.57
   6   1   0   18.28    1.41
   6   1   0   13.63    1.72
  -7  -1   0   13.23    1.31
  -7  -1   0   12.24    1.19
  -7  -1   0   11.16    2.09
  -7  -1   0   11.38    2.09
  -7  -1   0   12.33    1.26
  -7  -1   0    8.10    1.56
   7   1   0   10.42    1.48
   7   1   0   10.29    1.98
   7   1   0   10.21    1.93
   7   1   0    9.30    1.87
  -8  -1   0    0.41    0.52
  -8  -1   0   -0.46    0.76
  -8  -1   0    0.42    0.65
   8   1   0   -0.12    0.67
   8   1   0   -0.29    0.37
   8   1   0   -1.20    0.67
  -9  -1   0    1.93    1.02
   9   1   0    0.42    0.87
   9   1   0   -1.17    1.04
  10   1   0   -0.63    1.09
  10   1   0   -0.56    1.13
 -11  -1   0    1.09    1.21
  11   1   0   -0.99    1.47
  11   1   0    0.85    1.25
  11  -2   0    0.92    1.53
  11  -2   0    5.47    2.28
 -11   2   0   -0.35    1.20
  10  -2   0    2.14    1.20
  10  -2   0    0.90    1.03
 -10   2   0    2.56    1.68
   9  -2   0   10.42    2.35
   9  -2   0   12.00    2.25
  -9   2   0    7.19    2.13
   8  -2   0    1.68    1.21
   8  -2   0    0.39    0.72
  -8   2   0    1.84    0.97
   7  -2   0   -0.33    0.65
   7  -2   0    0.28    0.35
   7  -2   0   -0.73    0.54
   7  -2   0   -0.92    0.63
   7  -2   0    0.89    0.33
  -7   2   0   -0.53    0.26
  -7   2   0    1.16    0.77
  -7   2   0    1.75    0.87
  -7   2   0    0.39    0.62
  -7   2   0    0.10    0.32
   6  -2   0   -0.88    0.53
   6  -2   0    0.30    0.54
   6  -2   0    1.59    0.83
   6  -2   0    0.51    0.30
   6  -2   0    0.87    0.29
  -6   2   0    1.27    0.39
  -6   2   0    0.60    0.30
  -6   2   0   -0.23    0.54
  -6   2   0    1.76    0.77
  -6   2   0   -0.08    0.55
   5  -2   0    3.07    0.49
   5  -2   0    3.45    1.07
   5  -2   0    3.88    0.61
   5  -2   0    3.65    1.11
   5  -2   0    2.55    0.82
  -5   2   0    3.13    0.90
  -5   2   0    2.45    0.93
  -5   2   0    3.44    1.00
  -5   2   0    3.08    0.53
  -5   2   0    3.05    0.48
   4  -2   0    5.39    1.09
   4  -2   0    6.98    1.27
   4  -2   0    5.72    0.50
   4  -2   0    4.20    0.99
   4  -2   0    5.04    0.51
  -4   2   0    4.69    1.00
  -4   2   0    5.58    0.55
  -4   2   0    5.71    0.48
  -4   2   0    3.94    0.99
  -4   2   0    4.47    1.11
   3  -2   0    0.15    0.37
   3  -2   0    0.15    0.13
   3  -2   0   -0.19    0.17
   3  -2   0    0.06    0.12
   3  -2   0    0.27    0.25
  -3   2   0    0.28    0.33
  -3   2   0    0.52    0.42
  -3   2   0    0.43    0.22
  -3   2   0    0.30    0.13
  -3   2   0    0.44    0.31
   2  -2   0  825.36   20.92
   2  -2   0  790.56   20.70
   2  -2   0  803.73   21.86
   2  -2   0  840.35   22.03
   2  -2   0  766.95   21.47
  -2   2   0  794.85   21.87
  -2   2   0  785.47   20.91
  -2   2   0  777.13   21.91
  -2   2   0  847.06   21.54
   1  -2   0  185.40    5.22
   1  -2   0  169.69    5.01
   1  -2   0  179.16    5.55
   1  -2   0  174.18    5.15
   1  -2   0  174.12    5.53
  -1   2   0  170.85    4.99
  -1   2   0  193.76    5.24
  -1   2   0  176.72    5.54
  -1   2   0  184.11    5.54
  -1   2   0  174.65    5.17
   0  -2   0  121.00    3.48
   0  -2   0  127.11    3.60
   0  -2   0  114.45    3.74
   0  -2   0  124.36    3.82
   0  -2   0  115.92    3.69
   0   2   0  120.67    3.56
   0   2   0  121.89    3.80
   0   2   0  119.17    3.50
   0   2   0  112.52    3.68
  -1  -2   0   24.65    1.28
  -1  -2   0   25.49    1.01
  -1  -2   0   27.41    1.28
  -1  -2   0   25.07    1.32
  -1  -2   0   24.46    1.31
   1   2   0   24.51    1.31
   1   2   0   25.40    1.26
   1   2   0   24.77    1.32
   1   2   0   25.43    1.00
   1   2   0   23.68    1.26
  -2  -2   0  230.95    6.66
  -2  -2   0  215.58    6.77
  -2  -2   0  225.69    6.85
  -2  -2   0  220.58    6.99
  -2  -2   0  216.15    6.77
  -2  -2   0  220.54    6.80
   2   2   0  238.88    6.91
   2   2   0  227.70    6.84
   2   2   0  226.97    6.59
   2   2   0  227.99    7.03
  -3  -2   0   14.99    1.37
  -3  -2   0   17.33    1.25
  -3  -2   0   15.28    1.23
  -3  -2   0   16.66    1.21
  -3  -2   0   15.73    1.20
  -3  -2   0   17.84    1.38
   3   2   0   17.61    1.23
   3   2   0   17.97    1.34
   3   2   0   16.02    1.25
   3   2   0   14.51    1.35
   3   2   0   15.82    1.24
  -4  -2   0   14.77    1.54
  -4  -2   0   17.63    1.31
  -4  -2   0   16.75    1.50
  -4  -2   0   15.97    1.28
  -4  -2   0   18.86    1.38
  -4  -2   0   20.49    1.69
   4   2   0   16.92    1.66
   4   2   0   15.89    1.47
   4   2   0   15.98    1.49
   4   2   0   17.56    1.34
   4   2   0   15.98    1.37
  -5  -2   0   65.13    3.52
  -5  -2   0   58.04    2.82
  -5  -2   0   60.68    2.92
  -5  -2   0   56.27    3.38
  -5  -2   0   52.12    3.36
  -5  -2   0   61.98    2.84
   5   2   0   53.40    3.42
   5   2   0   55.90    2.93
   5   2   0   60.02    3.37
   5   2   0   55.17    3.17
  -6  -2   0   22.94    2.31
  -6  -2   0   27.81    2.54
  -6  -2   0   29.65    1.93
  -6  -2   0   29.22    1.99
  -6  -2   0   29.29    1.98
  -6  -2   0   26.00    2.35
   6   2   0   24.98    2.29
   6   2   0   28.24    2.07
   6   2   0   25.37    2.27
   6   2   0   24.33    2.42
  -7  -2   0   19.73    2.29
  -7  -2   0   19.05    2.19
  -7  -2   0   17.64    2.72
  -7  -2   0   20.59    1.69
  -7  -2   0   17.44    1.64
  -7  -2   0   17.56    1.65
   7   2   0   17.85    2.07
   7   2   0   14.34    2.32
   7   2   0   15.23    1.67
   7   2   0   17.84    2.61
  -8  -2   0    1.18    0.81
  -8  -2   0    0.21    0.83
  -8  -2   0    0.34    0.62
   8   2   0   -0.28    0.34
   8   2   0    0.49    0.61
   8   2   0    0.34    0.96
  -9  -2   0    0.97    0.91
   9   2   0    1.63    0.59
   9   2   0    1.05    0.71
   9   2   0    0.82    1.32
 -10  -2   0    1.36    1.09
  10   2   0    1.66    0.87
  10   2   0   -1.18    1.01
 -11  -2   0    1.45    1.40
  11   2   0    3.00    1.74
  11   2   0    0.07    1.25
  10  -3   0    2.17    1.35
  10  -3   0    2.36    1.53
 -10   3   0    2.75    1.26
   9  -3   0    0.76    1.07
   9  -3   0    0.92    0.95
  -9   3   0    2.91    1.45
   8  -3   0   -0.99    0.65
   8  -3   0    0.28    0.69
  -8   3   0   -0.09    0.54
   7  -3   0    6.34    1.51
   7  -3   0   10.04    0.84
   7  -3   0   11.36    0.84
   7  -3   0   12.87    2.27
   7  -3   0    9.89    2.09
  -7   3   0   10.33    2.13
  -7   3   0   10.71    1.92
  -7   3   0    8.58    1.63
  -7   3   0    9.63    0.86
   6  -3   0    3.65    1.32
   6  -3   0    3.84    0.57
   6  -3   0    3.11    1.04
   6  -3   0    4.05    0.64
   6  -3   0    5.36    1.27
  -6   3   0    3.54    1.07
  -6   3   0    3.66    0.50
  -6   3   0    4.42    0.69
  -6   3   0    4.45    1.36
   5  -3   0    1.56    0.73
   5  -3   0    0.48    0.60
   5  -3   0    0.53    0.51
   5  -3   0    0.76    0.30
   5  -3   0    0.49    0.21
  -5   3   0    0.38    0.60
  -5   3   0    1.08    0.28
  -5   3   0    0.48    0.25
  -5   3   0    0.07    0.53
  -5   3   0    0.75    0.51
   4  -3   0   25.00    1.14
   4  -3   0   28.02    2.27
   4  -3   0   27.93    1.35
   4  -3   0   28.09    2.36
   4  -3   0   27.83    2.08
  -4   3   0   27.84    2.26
  -4   3   0   27.00    2.02
  -4   3   0   24.72    1.15
  -4   3   0   27.08    2.25
  -4   3   0   28.37    1.43
   3  -3   0   64.46    3.44
   3  -3   0   70.07    3.11
   3  -3   0   63.17    2.38
   3  -3   0   63.17    2.20
   3  -3   0   62.29    2.13
   3  -3   0   60.76    3.22
  -3   3   0   65.83    3.38
  -3   3   0   64.73    2.46
  -3   3   0   62.88    2.92
  -3   3   0   65.94    3.34
   2  -3   0  306.74    8.98
   2  -3   0  334.44    9.97
   2  -3   0  314.80    9.81
   2  -3   0  312.80    8.80
   2  -3   0  324.94    9.41
   2  -3   0  319.35    8.76
  -2   3   0  303.51    9.01
  -2   3   0  328.78    9.91
  -2   3   0  330.37    9.33
  -2   3   0  324.53    9.87
   1  -3   0  183.00    5.95
   1  -3   0  202.13    5.86
   1  -3   0  192.52    5.86
   1  -3   0  195.53    6.12
   1  -3   0  205.97    5.92
   1  -3   0  202.88    6.27
   1  -3   0  200.03    6.37
  -1   3   0  211.97    6.42
  -1   3   0  193.30    5.86
  -1   3   0  197.25    6.05
   0  -3   0  122.18    3.86
   0  -3   0  120.32    3.72
   0  -3   0  127.29    4.21
   0  -3   0  122.64    4.07
   0  -3   0  119.29    4.13
   0   3   0  117.94    4.15
   0   3   0  123.65    4.18
   0   3   0  115.56    4.05
   0   3   0  122.78    3.85
   0   3   0  121.21    3.76
  -1  -3   0  119.94    4.08
  -1  -3   0  121.85    4.21
  -1  -3   0  113.33    4.00
  -1  -3   0  120.24    3.53
  -1  -3   0  112.29    4.17
   1   3   0  122.55    3.53
   1   3   0  111.88    3.99
   1   3   0  125.47    4.29
   1   3   0  120.81    4.26
   1   3   0  122.72    4.11
  -2  -3   0    2.05    0.44
  -2  -3   0    2.11    0.60
  -2  -3   0    1.84    0.52
  -2  -3   0    1.57    0.52
  -2  -3   0    2.26    0.54
  -2  -3   0    2.19    0.58
   2   3   0    1.87    0.51
   2   3   0    1.70    0.38
   2   3   0    1.64    0.51
   2   3   0    1.98    0.56
  -3  -3   0   33.46    2.01
  -3  -3   0   34.27    2.00
  -3  -3   0   31.04    1.93
  -3  -3   0   32.67    2.11
  -3  -3   0   34.35    1.83
  -3  -3   0   34.28    2.06
   3   3   0   33.66    2.01
   3   3   0   31.99    2.13
   3   3   0   33.37    2.04
   3   3   0   33.21    1.80
  -4  -3   0    0.63    0.41
  -4  -3   0    0.05    0.33
  -4  -3   0    0.64    0.37
  -4  -3   0    0.40    0.41
  -4  -3   0    0.45    0.46
  -4  -3   0    0.58    0.40
   4   3   0    0.48    0.47
   4   3   0    0.06    0.34
   4   3   0    0.34    0.34
   4   3   0    0.91    0.50
  -5  -3   0   25.91    2.18
  -5  -3   0   24.86    1.84
  -5  -3   0   22.43    2.12
  -5  -3   0   20.91    1.87
  -5  -3   0   20.30    1.69
  -5  -3   0   23.70    1.81
   5   3   0   18.61    1.77
   5   3   0   23.00    1.87
   5   3   0   22.42    1.93
   5   3   0   22.76    2.19
  -6  -3   0    6.37    1.19
  -6  -3   0    7.23    1.32
  -6  -3   0    8.42    1.61
  -6  -3   0    4.83    1.30
  -6  -3   0   10.71    1.85
  -6  -3   0    7.74    1.30
   6   3   0    9.49    1.60
   6   3   0    5.94    1.22
   6   3   0    7.35    1.51
   6   3   0    8.09    1.72
  -7  -3   0    3.43    1.21
  -7  -3   0    5.52    1.28
  -7  -3   0    3.93    1.07
  -7  -3   0    5.08    1.13
  -7  -3   0    6.00    1.26
  -7  -3   0    3.53    1.06
   7   3   0    3.94    1.10
   7   3   0    4.85    1.34
   7   3   0    4.78    1.46
   7   3   0    5.10    1.53
  -8  -3   0    8.52    1.51
  -8  -3   0    8.07    1.62
  -8  -3   0    7.85    1.99
   8   3   0   10.04    2.09
   8   3   0    9.16    2.18
   8   3   0    8.99    1.55
  -9  -3   0    3.86    1.46
   9   3   0    4.75    1.77
   9   3   0    5.00    1.21
   9   3   0    2.58    1.28
 -10  -3   0   -0.25    1.06
  10   3   0    0.67    1.16
  10   3   0    1.53    1.03
 -11  -3   0    0.39    1.37
  11   3   0   -0.95    1.21
  11   3   0   -1.63    1.20
  10  -4   0    2.79    1.27
  10  -4   0    0.13    0.88
 -10   4   0   -1.36    1.00
   9  -4   0    2.52    1.22
   9  -4   0    0.56    1.07
  -9   4   0   -1.03    1.05
   8  -4   0    4.46    1.59
   8  -4   0    3.64    1.44
  -8   4   0    3.52    1.38
   7  -4   0    5.55    1.59
   7  -4   0    3.69    1.27
  -7   4   0    2.87    1.10
  -7   4   0    3.22    0.66
  -7   4   0    2.67    1.18
   6  -4   0   -0.73    0.54
   6  -4   0    0.09    0.22
   6  -4   0    0.36    0.74
   6  -4   0    0.51    0.23
   6  -4   0   -0.48    0.48
   6  -4   0    0.02    0.24
  -6   4   0   -0.45    0.49
  -6   4   0    0.15    0.67
  -6   4   0    0.46    0.31
  -6   4   0    1.79    1.03
   5  -4   0   35.51    1.50
   5  -4   0   36.49    2.87
   5  -4   0   40.11    3.20
   5  -4   0   38.51    2.71
   5  -4   0   38.76    1.56
   5  -4   0   35.66    1.75
  -5   4   0   35.78    2.59
  -5   4   0   33.76    2.84
  -5   4   0   35.67    1.83
  -5   4   0   38.74    2.97
   4  -4   0   59.89    3.65
   4  -4   0   63.36    2.28
   4  -4   0   72.79    3.60
   4  -4   0   72.82    4.09
   4  -4   0   65.78    2.40
   4  -4   0   68.19    2.65
  -4   4   0   68.22    3.40
  -4   4   0   64.73    3.80
  -4   4   0   61.90    3.75
  -4   4   0   65.71    2.75
   3  -4   0  137.18    5.65
   3  -4   0  123.59    4.07
   3  -4   0  135.69    5.52
   3  -4   0  132.19    4.23
   3  -4   0  131.36    4.46
   3  -4   0  138.15    5.07
  -3   4   0  125.57    4.85
  -3   4   0  134.63    5.56
  -3   4   0  135.93    4.58
  -3   4   0  131.76    5.53
   2  -4   0   74.55    2.84
   2  -4   0   75.52    3.55
   2  -4   0   81.38    3.64
   2  -4   0   70.70    2.95
   2  -4   0   75.77    3.13
  -2   4   0   74.37    3.55
  -2   4   0   71.78    3.02
  -2   4   0   73.82    2.77
  -2   4   0   80.94    3.14
  -2   4   0   77.24    3.57
   1  -4   0   15.97    1.14
   1  -4   0   15.21    1.06
   1  -4   0   17.69    1.25
   1  -4   0   18.94    1.38
   1  -4   0   18.09    1.28
   1  -4   0   19.74    1.20
   1  -4   0   15.96    1.35
  -1   4   0   16.91    1.09
  -1   4   0   17.84    1.29
  -1   4   0   17.26    1.17
  -1   4   0   20.09    1.48
   0  -4   0  275.54    7.99
   0  -4   0  279.14    8.53
   0  -4   0  272.35    8.20
   0  -4   0  295.53    8.78
   0  -4   0  276.16    8.63
   0   4   0  286.32    8.12
   0   4   0  274.31    8.54
   0   4   0  293.40    8.73
   0   4   0  291.41    8.23
   0   4   0  275.54    8.64
  -1  -4   0   13.78    1.10
  -1  -4   0   14.63    1.24
  -1  -4   0   14.40    1.17
  -1  -4   0   13.77    1.24
  -1  -4   0   14.46    0.83
   1   4   0   13.97    1.12
   1   4   0   14.51    0.84
   1   4   0   14.36    1.18
   1   4   0   13.26    1.22
   1   4   0   14.64    1.24
  -2  -4   0  169.09    6.16
  -2  -4   0  181.99    6.20
  -2  -4   0  179.68    6.00
  -2  -4   0  176.68    5.38
  -2  -4   0  170.63    6.08
   2   4   0  177.47    5.26
   2   4   0  174.69    6.22
   2   4   0  184.99    6.14
   2   4   0  181.88    6.06
  -3  -4   0  145.88    5.01
  -3  -4   0  143.91    5.71
  -3  -4   0  149.58    5.61
  -3  -4   0  154.16    5.62
  -3  -4   0  147.79    5.46
  -3  -4   0  155.57    5.71
   3   4   0  146.61    5.70
   3   4   0  144.55    5.44
   3   4   0  145.90    4.90
   3   4   0  150.41    5.72
  -4  -4   0    2.29    0.77
  -4  -4   0    3.26    0.89
  -4  -4   0    4.08    0.95
  -4  -4   0    2.69    0.74
  -4  -4   0    2.01    0.75
  -4  -4   0    3.86    0.95
   4   4   0    3.61    0.94
   4   4   0    2.48    0.91
   4   4   0    2.06    0.75
   4   4   0    3.44    0.80
  -5  -4   0   54.46    3.34
  -5  -4   0   52.66    3.07
  -5  -4   0   49.09    2.96
  -5  -4   0   57.22    3.16
  -5  -4   0   51.04    3.44
  -5  -4   0   57.54    3.20
   5   4   0   57.47    3.11
   5   4   0   55.59    3.29
   5   4   0   54.77    3.56
   5   4   0   57.83    3.37
  -6  -4   0    7.41    1.45
  -6  -4   0    9.26    1.61
  -6  -4   0    7.63    1.58
  -6  -4   0    6.70    1.55
  -6  -4   0    4.68    1.11
  -6  -4   0    6.74    1.26
   6   4   0    6.14    1.38
   6   4   0    8.64    1.73
   6   4   0    9.69    1.61
   6   4   0    7.54    1.42
  -7  -4   0    1.36    0.84
  -7  -4   0    0.67    0.71
  -7  -4   0    0.97    0.81
  -7  -4   0    1.38    0.63
   7   4   0    1.07    0.78
   7   4   0    1.32    0.97
   7   4   0    1.56    1.01
   7   4   0    1.21    0.90
  -8  -4   0    7.78    1.63
  -8  -4   0    7.09    1.45
  -8  -4   0    9.27    2.12
   8   4   0    6.63    1.42
   8   4   0    9.20    2.14
   8   4   0    7.25    1.83
  -9  -4   0    1.30    1.25
  -9  -4   0    3.34    1.34
   9   4   0    2.94    1.51
   9   4   0    4.17    1.40
   9   4   0    6.21    2.00
 -10  -4   0    0.88    1.20
  10   4   0    1.86    0.86
  10   4   0    1.99    1.42
  10  -5   0    0.69    1.36
  10  -5   0   -0.28    1.19
 -10   5   0    0.64    1.05
   9  -5   0    0.36    1.12
   9  -5   0    0.38    1.20
  -9   5   0    1.98    0.81
   8  -5   0    0.23    0.71
   8  -5   0   -0.70    0.77
  -8   5   0    0.66    0.86
   7  -5   0    0.36    0.59
  -7   5   0   -0.80    0.70
  -7   5   0    0.45    0.77
  -7   5   0    0.52    0.39
   6  -5   0    4.61    0.74
   6  -5   0    2.00    1.05
   6  -5   0    3.05    0.43
   6  -5   0    6.31    1.80
   6  -5   0    0.85    0.78
   6  -5   0    2.58    0.40
  -6   5   0    4.19    0.78
  -6   5   0    2.89    0.97
  -6   5   0    2.48    1.06
  -6   5   0    2.08    0.93
   5  -5   0    6.58    1.47
   5  -5   0   10.77    1.75
   5  -5   0    7.24    0.66
   5  -5   0    5.44    0.88
   5  -5   0    6.96    1.65
   5  -5   0    6.58    0.61
  -5   5   0    6.58    1.47
  -5   5   0    4.26    1.06
  -5   5   0    7.66    1.09
   4  -5   0    2.46    0.59
   4  -5   0    2.01    0.70
   4  -5   0    1.87    0.89
   4  -5   0    1.82    0.40
   4  -5   0    1.04    0.52
   4  -5   0    1.65    0.44
  -4   5   0    2.22    0.56
  -4   5   0    2.67    0.82
  -4   5   0    3.14    1.06
  -4   5   0    0.72    0.59
   3  -5   0   13.27    1.57
   3  -5   0   13.84    1.62
   3  -5   0   13.07    1.00
   3  -5   0   12.78    1.12
   3  -5   0   14.15    1.37
   3  -5   0   12.83    1.04
  -3   5   0   13.87    1.23
  -3   5   0   13.61    1.58
  -3   5   0   12.00    1.79
  -3   5   0   12.52    1.24
   2  -5   0   25.43    2.00
   2  -5   0   30.17    1.78
   2  -5   0   26.94    1.75
   2  -5   0   26.90    1.60
   2  -5   0   28.38    1.67
   2  -5   0   24.97    1.86
   2  -5   0   27.56    2.12
  -2   5   0   26.70    1.77
  -2   5   0   28.29    2.10
  -2   5   0   27.34    1.59
   1  -5   0    0.17    0.19
   1  -5   0    0.68    0.46
   1  -5   0    0.83    0.35
   1  -5   0    0.61    0.32
   1  -5   0    0.01    0.23
   1  -5   0    0.06    0.20
   1  -5   0   -0.01    0.19
  -1   5   0   -0.25    0.15
  -1   5   0   -0.04    0.24
  -1   5   0    0.03    0.25
   0  -5   0  141.22    4.63
   0  -5   0  140.88    5.33
   0  -5   0  142.46    5.27
   0  -5   0  149.49    5.45
   0  -5   0  137.07    5.14
   0  -5   0  137.18    4.88
   0   5   0  147.42    4.78
   0   5   0  143.15    5.36
   0   5   0  142.00    5.35
   0   5   0  149.47    4.92
   0   5   0  141.76    5.22
  -1  -5   0   29.97    1.44
  -1  -5   0   28.28    1.93
  -1  -5   0   30.28    1.98
  -1  -5   0   31.42    2.09
  -1  -5   0   30.49    1.84
   1   5   0   34.10    2.15
   1   5   0   32.85    1.91
   1   5   0   34.40    2.18
   1   5   0   31.61    2.02
   1   5   0   32.84    1.50
  -2  -5   0    9.24    1.32
  -2  -5   0   11.38    1.31
  -2  -5   0    9.72    1.47
  -2  -5   0   11.38    1.19
  -2  -5   0   10.31    1.16
  -2  -5   0   10.65    0.82
   2   5   0   11.00    1.26
   2   5   0    9.53    1.19
   2   5   0    9.99    0.78
   2   5   0   11.45    1.23
   2   5   0    8.76    1.10
  -3  -5   0   20.07    1.80
  -3  -5   0   20.23    1.68
  -3  -5   0   19.44    1.32
  -3  -5   0   18.11    1.69
  -3  -5   0   18.56    1.70
  -3  -5   0   20.59    1.72
   3   5   0   21.67    1.82
   3   5   0   18.86    1.24
   3   5   0   17.90    1.63
   3   5   0   15.01    1.58
  -4  -5   0    1.29    0.58
  -4  -5   0    1.72    0.68
  -4  -5   0    2.55    0.62
  -4  -5   0    0.78    0.68
  -4  -5   0    1.68    0.75
  -4  -5   0    1.54    0.71
   4   5   0    0.90    0.52
   4   5   0    1.22    0.50
   4   5   0    0.88    0.63
  -5  -5   0    0.72    0.59
  -5  -5   0    1.47    0.77
  -5  -5   0    1.71    0.69
  -5  -5   0    0.55    0.53
  -5  -5   0    0.38    0.47
  -5  -5   0    0.85    0.63
   5   5   0    0.65    0.52
   5   5   0   -0.03    0.57
   5   5   0    1.75    0.64
   5   5   0    0.71    0.57
  -6  -5   0    0.62    0.70
  -6  -5   0   -0.65    0.61
  -6  -5   0    0.40    0.61
  -6  -5   0   -0.21    0.40
  -6  -5   0    0.16    0.50
   6   5   0   -0.47    0.43
   6   5   0    0.06    0.51
   6   5   0    1.11    0.65
   6   5   0   -0.93    0.39
  -7  -5   0    8.94    1.83
  -7  -5   0    9.28    1.70
  -7  -5   0    9.72    1.66
  -7  -5   0    8.26    1.64
   7   5   0    5.90    1.36
   7   5   0   11.85    2.33
   7   5   0    8.43    1.63
   7   5   0    7.23    1.61
  -8  -5   0    0.78    0.79
  -8  -5   0    0.72    0.79
   8   5   0    2.00    0.78
   8   5   0   -1.41    0.86
   8   5   0   -0.25    0.72
  -9  -5   0   -0.77    0.92
  -9  -5   0   -0.21    0.94
   9   5   0    1.86    1.02
   9   5   0    2.47    1.02
   9   5   0    1.26    0.92
 -10  -5   0    4.05    1.78
  10   5   0    0.16    0.71
  10   5   0    0.69    1.22
  10   5   0   -1.92    0.86
  10  -6   0   -0.04    1.17
  10  -6   0   -1.42    1.35
 -10   6   0    0.02    0.76
   9  -6   0    2.32    1.05
   9  -6   0   -0.80    0.76
  -9   6   0   -0.13    1.14
   8  -6   0   -1.39    0.68
   8  -6   0   -0.91    0.75
  -8   6   0   -0.60    0.44
   7  -6   0    4.73    1.47
   7  -6   0   -0.16    0.74
  -7   6   0    0.93    0.94
  -7   6   0    2.11    0.99
   6  -6   0    1.59    1.13
   6  -6   0    3.93    1.17
   6  -6   0    2.05    0.38
   6  -6   0    3.01    0.74
  -6   6   0    1.12    0.59
  -6   6   0    1.87    0.88
  -6   6   0    3.41    1.24
  -6   6   0    2.09    0.64
   5  -6   0    6.61    1.54
   5  -6   0    7.56    1.87
   5  -6   0    7.27    0.91
   5  -6   0    7.13    0.75
   5  -6   0    5.48    0.60
   5  -6   0    6.60    1.45
  -5   6   0    8.28    1.84
  -5   6   0    7.10    1.62
  -5   6   0    7.17    1.45
  -5   6   0    9.18    1.34
   4  -6   0   19.12    2.03
   4  -6   0   15.51    1.16
   4  -6   0   20.20    2.30
   4  -6   0   18.43    1.77
   4  -6   0   17.09    1.84
   4  -6   0   18.32    1.46
   4  -6   0   17.35    1.26
  -4   6   0   19.87    2.15
  -4   6   0   17.99    1.67
  -4   6   0   17.63    2.03
  -4   6   0   18.91    1.57
   3  -6   0    3.16    0.66
   3  -6   0    3.26    0.78
   3  -6   0    2.86    0.85
   3  -6   0    2.57    0.90
   3  -6   0    2.11    0.72
   3  -6   0    3.04    0.91
   3  -6   0    1.68    0.63
   3  -6   0    3.20    0.67
  -3   6   0    2.22    0.71
  -3   6   0    1.27    0.67
   2  -6   0    4.06    0.98
   2  -6   0    3.88    0.81
   2  -6   0    3.37    0.74
   2  -6   0    2.35    0.75
   2  -6   0    3.05    0.72
   2  -6   0    4.25    0.89
   2  -6   0    2.05    0.65
  -2   6   0    4.27    0.94
  -2   6   0    4.65    0.86
  -2   6   0    2.47    0.78
   1  -6   0   10.70    1.22
   1  -6   0   10.89    1.66
   1  -6   0    9.91    0.98
   1  -6   0   10.03    1.54
   1  -6   0    8.04    0.95
   1  -6   0    9.00    1.04
   1  -6   0    9.77    1.15
  -1   6   0   11.14    1.26
  -1   6   0    9.03    1.25
  -1   6   0    9.94    1.01
   0  -6   0   25.54    1.65
   0  -6   0   24.06    1.88
   0  -6   0   22.89    1.58
   0  -6   0   20.43    1.76
   0  -6   0   22.96    1.44
   0  -6   0   26.09    1.86
   0  -6   0   22.24    1.85
   0   6   0   24.17    1.93
   0   6   0   25.03    1.62
   0   6   0   23.37    1.79
   0   6   0   22.79    1.50
  -1  -6   0    1.98    0.46
  -1  -6   0    2.60    0.87
  -1  -6   0    1.94    0.67
  -1  -6   0    1.99    0.57
  -1  -6   0    2.43    0.76
   1   6   0    2.38    0.50
   1   6   0    2.07    0.72
   1   6   0    4.10    1.03
   1   6   0    2.01    0.64
   1   6   0    1.13    0.53
  -2  -6   0    0.94    0.51
  -2  -6   0    2.03    0.74
  -2  -6   0    0.10    0.22
  -2  -6   0   -0.52    0.30
  -2  -6   0    0.28    0.34
  -2  -6   0    0.19    0.45
   2   6   0    0.41    0.41
   2   6   0    0.05    0.17
   2   6   0    0.73    0.53
   2   6   0   -0.35    0.25
   2   6   0    0.00    0.39
  -3  -6   0    7.07    0.83
  -3  -6   0    8.99    1.39
  -3  -6   0    6.89    1.35
  -3  -6   0    9.20    1.55
  -3  -6   0    8.44    1.42
  -3  -6   0    6.97    1.34
   3   6   0    7.12    0.78
   3   6   0    9.16    1.59
   3   6   0    8.60    1.47
   3   6   0    4.76    1.13
  -4  -6   0    2.03    1.00
  -4  -6   0    2.57    0.92
  -4  -6   0    2.31    0.58
  -4  -6   0    3.49    1.01
  -4  -6   0    2.18    0.80
  -4  -6   0    0.59    0.63
   4   6   0    3.12    0.98
   4   6   0    0.98    0.67
   4   6   0    2.26    0.85
  -5  -6   0    1.43    0.73
  -5  -6   0    2.22    0.89
  -5  -6   0    1.59    0.71
  -5  -6   0    1.20    0.49
  -5  -6   0    2.20    0.91
   5   6   0    1.25    0.73
   5   6   0    0.36    0.60
   5   6   0    1.51    0.72
  -6  -6   0   -1.25    0.56
  -6  -6   0    0.02    0.54
  -6  -6   0    0.08    0.67
  -6  -6   0    1.50    0.87
  -6  -6   0    0.79    0.71
   6   6   0    0.02    0.45
   6   6   0   -0.88    0.51
   6   6   0    0.48    0.66
   6   6   0    0.06    0.59
  -7  -6   0   -0.09    0.76
  -7  -6   0   -0.16    0.73
  -7  -6   0   -0.66    0.64
  -7  -6   0    0.06    0.81
   7   6   0    1.20    0.77
   7   6   0   -1.00    0.58
   7   6   0   -0.69    0.74
   7   6   0   -1.37    0.69
  -8  -6   0   -0.01    0.63
  -8  -6   0    0.03    0.74
   8   6   0   -1.39    0.47
   8   6   0    0.02    0.78
   8   6   0   -0.27    0.93
  -9  -6   0   -0.53    0.93
  -9  -6   0   -0.76    0.68
   9   6   0   -0.83    0.84
   9   6   0   -1.70    0.83
   9   6   0   -0.49    1.01
 -10  -6   0    2.12    1.48
  10   6   0    1.76    1.11
  10   6   0    0.88    1.30
   9  -7   0    0.40    0.71
   9  -7   0    0.77    1.29
  -9   7   0    1.62    0.82
   8  -7   0    2.53    1.29
   8  -7   0   -0.47    0.77
  -8   7   0    0.05    0.61
   7  -7   0    0.95    1.02
   7  -7   0    1.87    1.15
  -7   7   0   -0.10    0.70
  -7   7   0    0.18    1.10
   6  -7   0   -1.12    0.53
   6  -7   0   -0.32    0.82
  -6   7   0   -0.62    0.51
  -6   7   0   -0.87    0.49
  -6   7   0    0.70    0.77
   5  -7   0    4.65    0.75
   5  -7   0    4.02    1.07
   5  -7   0    7.82    1.17
   5  -7   0    4.03    1.40
   5  -7   0    7.50    1.58
   5  -7   0    3.33    1.07
   5  -7   0    6.74    1.00
  -5   7   0    4.57    1.29
  -5   7   0    6.71    1.68
  -5   7   0    7.49    1.43
  -5   7   0    7.22    1.34
   4  -7   0   11.93    2.19
   4  -7   0    7.71    1.75
   4  -7   0    7.94    0.93
   4  -7   0    7.88    0.91
   4  -7   0    8.09    1.53
   4  -7   0    6.52    1.23
   4  -7   0    6.65    1.12
   4  -7   0    5.43    1.24
  -4   7   0    6.68    1.51
  -4   7   0   10.57    1.27
   3  -7   0    0.07    0.34
   3  -7   0    0.49    0.41
   3  -7   0   -0.80    0.29
   3  -7   0   -0.22    0.36
   3  -7   0    0.43    0.53
   3  -7   0    0.06    0.30
   3  -7   0   -0.06    0.28
   3  -7   0    0.53    0.43
  -3   7   0    0.14    0.52
  -3   7   0   -0.12    0.37
  -3   7   0   -0.37    0.26
   2  -7   0   10.42    1.65
   2  -7   0    8.81    1.41
   2  -7   0    9.06    1.01
   2  -7   0    7.15    1.30
   2  -7   0    8.01    1.22
   2  -7   0    8.01    1.56
   2  -7   0    7.50    1.20
   2  -7   0    8.22    1.55
  -2   7   0    9.11    1.34
  -2   7   0    8.04    1.49
  -2   7   0    9.08    1.49
   1  -7   0    5.61    1.16
   1  -7   0    4.43    0.97
   1  -7   0    5.89    1.09
   1  -7   0    7.80    1.16
   1  -7   0    7.08    1.15
   1  -7   0    5.46    1.25
   1  -7   0    7.77    1.51
  -1   7   0    8.62    1.39
  -1   7   0    7.41    1.12
  -1   7   0    5.30    1.20
   0  -7   0   91.77    4.52
   0  -7   0   92.08    4.40
   0  -7   0   91.67    4.24
   0  -7   0   94.71    4.00
   0  -7   0   92.19    3.99
   0  -7   0   94.03    3.69
   0  -7   0   94.46    4.50
   0   7   0   93.23    4.54
   0   7   0   98.12    3.99
   0   7   0   96.43    4.41
  -1  -7   0   24.66    1.96
  -1  -7   0   22.60    1.40
  -1  -7   0   23.39    2.06
  -1  -7   0   24.68    2.05
  -1  -7   0   24.59    1.83
   1   7   0   22.90    1.98
   1   7   0   22.61    1.77
   1   7   0   24.19    2.07
   1   7   0   26.45    2.22
   1   7   0   24.40    1.49
  -2  -7   0   43.27    2.89
  -2  -7   0   48.66    3.21
  -2  -7   0   45.33    2.09
  -2  -7   0   46.36    2.87
  -2  -7   0   46.04    2.80
  -2  -7   0   46.46    3.08
   2   7   0   46.10    3.11
   2   7   0   47.27    2.85
   2   7   0   44.57    3.06
   2   7   0   47.95    2.11
  -3  -7   0   41.02    2.97
  -3  -7   0   34.21    2.58
  -3  -7   0   38.44    2.71
  -3  -7   0   35.80    1.91
  -3  -7   0   43.22    2.77
  -3  -7   0   37.25    2.83
   3   7   0   36.01    2.85
   3   7   0   41.59    2.80
   3   7   0   35.20    2.66
   3   7   0   41.45    1.94
  -4  -7   0    2.37    1.04
  -4  -7   0    1.88    0.81
  -4  -7   0    2.46    0.88
  -4  -7   0    1.67    0.72
  -4  -7   0    1.66    0.56
   4   7   0    3.96    1.17
   4   7   0    1.54    0.89
   4   7   0    1.30    0.79
   4   7   0    2.73    0.66
  -5  -7   0    9.86    1.84
  -5  -7   0    5.80    1.44
  -5  -7   0    5.86    1.53
  -5  -7   0    8.28    1.02
  -5  -7   0    4.72    1.27
   5   7   0    7.15    1.66
   5   7   0    4.03    1.27
   5   7   0    6.73    1.07
   5   7   0    7.96    1.63
  -6  -7   0    1.05    0.71
  -6  -7   0    0.03    0.57
  -6  -7   0    0.43    0.73
  -6  -7   0    2.82    1.29
   6   7   0    0.02    0.61
   6   7   0   -0.16    0.61
   6   7   0    1.01    0.82
  -7  -7   0    7.30    1.69
  -7  -7   0    5.74    1.62
  -7  -7   0    6.14    1.64
   7   7   0    6.26    1.49
   7   7   0    5.24    1.58
   7   7   0    2.95    1.19
  -8  -7   0    0.65    0.96
  -8  -7   0    0.61    0.93
   8   7   0   -0.63    0.85
   8   7   0    0.89    0.81
   8   7   0    0.31    0.78
  -9  -7   0    1.64    1.40
  -9  -7   0   -0.14    1.16
   9   7   0    2.65    1.28
 -10  -7   0   -1.83    1.01
  10   7   0   -0.34    1.44
  10   7   0   -2.32    0.74
   9  -8   0    4.60    1.57
   9  -8   0   -1.02    1.02
  -9   8   0   -0.31    1.10
   8  -8   0    4.23    1.64
   8  -8   0    1.85    1.24
   7  -8   0    4.51    1.49
   7  -8   0    2.98    1.46
  -7   8   0    7.81    1.92
   6  -8   0    0.70    0.91
   6  -8   0    2.61    0.92
  -6   8   0    0.94    0.82
  -6   8   0    0.78    0.54
  -6   8   0    0.43    0.63
   5  -8   0    0.73    0.52
   5  -8   0   -0.45    0.58
   5  -8   0   -0.01    0.71
   5  -8   0   -0.54    0.85
   5  -8   0   -0.13    0.43
   5  -8   0   -0.22    0.29
  -5   8   0   -0.17    0.46
  -5   8   0   -0.84    0.58
   4  -8   0    1.98    0.85
   4  -8   0    2.57    1.15
   4  -8   0    2.98    0.89
   4  -8   0    3.41    1.33
   4  -8   0    3.60    1.09
   4  -8   0    2.59    0.83
   4  -8   0    3.08    0.69
   4  -8   0    1.49    0.61
  -4   8   0    2.11    0.72
  -4   8   0    3.62    1.38
   3  -8   0   22.11    1.73
   3  -8   0   18.47    2.08
   3  -8   0   19.75    1.87
   3  -8   0   19.39    2.00
   3  -8   0   22.52    1.87
   3  -8   0   19.70    2.27
   3  -8   0   21.40    1.86
  -3   8   0   21.09    2.30
  -3   8   0   20.04    1.67
  -3   8   0   20.48    1.95
   2  -8   0   33.16    2.23
   2  -8   0   28.62    2.25
   2  -8   0   33.92    2.63
   2  -8   0   30.83    2.75
   2  -8   0   29.09    2.05
   2  -8   0   27.69    2.31
   2  -8   0   29.37    2.17
   2  -8   0   32.66    2.78
  -2   8   0   32.10    2.28
  -2   8   0   27.07    2.28
   1  -8   0    1.71    0.77
   1  -8   0    2.13    0.78
   1  -8   0    2.76    0.76
   1  -8   0    1.31    0.58
   1  -8   0    2.76    0.75
   1  -8   0    2.79    0.73
  -1   8   0    3.62    0.89
  -1   8   0    3.00    1.00
  -1   8   0    2.99    0.86
   0  -8   0    7.95    1.30
   0  -8   0    7.87    1.56
   0  -8   0    9.21    1.54
   0  -8   0    9.63    1.19
   0  -8   0    8.04    0.97
   0  -8   0    6.95    1.46
   0  -8   0    6.64    1.30
   0   8   0    9.81    1.72
   0   8   0    6.73    1.37
   0   8   0    8.12    1.36
  -1  -8   0    1.14    0.75
  -1  -8   0    2.60    0.99
  -1  -8   0    1.75    0.70
  -1  -8   0    4.79    1.22
  -1  -8   0    1.93    0.56
   1   8   0    1.59    0.92
   1   8   0    1.28    0.70
   1   8   0    2.37    0.97
   1   8   0    2.30    0.58
   1   8   0    0.93    0.53
  -2  -8   0    7.22    1.39
  -2  -8   0    6.83    0.75
  -2  -8   0    7.79    1.56
  -2  -8   0    8.57    1.47
  -2  -8   0    6.50    1.44
   2   8   0    6.45    1.35
   2   8   0    6.28    0.79
   2   8   0    6.20    1.43
   2   8   0    6.08    1.25
   2   8   0    4.25    1.24
  -3  -8   0    5.99    1.46
  -3  -8   0    6.63    1.42
  -3  -8   0    6.68    1.34
  -3  -8   0    4.59    0.78
  -3  -8   0    3.63    1.14
   3   8   0    4.98    0.83
   3   8   0    6.27    1.31
   3   8   0    5.31    1.36
   3   8   0    4.70    1.24
  -4  -8   0   -0.44    0.61
  -4  -8   0    0.52    0.38
  -4  -8   0   -0.59    0.49
  -4  -8   0   -0.64    0.41
  -4  -8   0   -0.24    0.35
   4   8   0   -0.62    0.50
   4   8   0   -0.92    0.52
   4   8   0    0.31    0.39
   4   8   0   -0.64    0.42
  -5  -8   0    5.17    1.31
  -5  -8   0    4.49    0.92
  -5  -8   0    6.13    1.60
  -5  -8   0    5.34    1.51
  -5  -8   0    5.61    1.41
   5   8   0    5.36    1.39
   5   8   0    6.14    1.08
   5   8   0    8.13    1.72
   5   8   0    3.64    1.13
  -6  -8   0    2.87    1.07
  -6  -8   0    2.42    1.23
   6   8   0    2.99    1.23
   6   8   0    2.75    1.15
   6   8   0    3.65    0.97
   6   8   0    1.70    1.17
  -7  -8   0    1.72    0.79
   7   8   0    1.65    0.95
   7   8   0    1.51    1.01
  -8  -8   0    0.95    1.06
  -8  -8   0    0.30    0.65
   8   8   0    1.33    0.90
   8   8   0    0.67    0.91
  -9  -8   0   -1.04    1.10
  -9  -8   0    0.72    1.11
   9   8   0    0.28    1.01
   9   8   0   -0.65    0.91
   9  -9   0    1.54    1.34
  -9   9   0   -0.49    1.52
   8  -9   0    1.64    1.31
   8  -9   0    0.53    1.14
  -8   9   0   -0.80    0.91
   7  -9   0   -0.15    0.89
   7  -9   0    1.79    1.11
  -7   9   0    0.01    0.85
   6  -9   0   -0.41    0.67
   6  -9   0    2.52    1.07
  -6   9   0    2.66    1.15
  -6   9   0    1.33    0.72
   5  -9   0    8.39    1.50
   5  -9   0    9.35    1.12
   5  -9   0   12.02    1.98
   5  -9   0    7.85    2.16
  -5   9   0    8.27    1.51
  -5   9   0    9.67    2.27
   4  -9   0    1.91    0.73
   4  -9   0    1.12    0.90
   4  -9   0    1.91    0.81
   4  -9   0    2.55    1.00
   4  -9   0    1.57    0.70
   4  -9   0    0.47    0.70
  -4   9   0    3.27    1.00
  -4   9   0    3.46    1.23
   3  -9   0    0.61    0.75
   3  -9   0    1.53    0.70
   3  -9   0    0.49    0.49
   3  -9   0    3.14    1.20
   3  -9   0    0.79    0.67
   3  -9   0    2.52    0.92
   3  -9   0    1.54    0.74
   3  -9   0    3.24    1.12
  -3   9   0    2.45    0.93
  -3   9   0    1.18    0.53
   2  -9   0   10.34    1.99
   2  -9   0   12.43    1.88
   2  -9   0   13.74    1.52
   2  -9   0    9.10    1.49
   2  -9   0   14.29    1.79
   2  -9   0    9.88    1.94
   2  -9   0   10.22    1.66
   2  -9   0   10.82    1.29
  -2   9   0    9.58    1.76
  -2   9   0   10.58    1.62
   1  -9   0    1.76    0.78
   1  -9   0    2.11    0.68
   1  -9   0    1.57    0.77
   1  -9   0    3.91    1.08
   1  -9   0    1.85    0.94
   1  -9   0    3.43    1.10
   1  -9   0    2.53    1.00
  -1   9   0    2.72    0.90
  -1   9   0    3.26    1.07
  -1   9   0    2.13    0.81
   0  -9   0   17.25    1.41
   0  -9   0   19.84    1.77
   0  -9   0   20.71    1.76
   0  -9   0   19.28    2.11
   0  -9   0   17.57    1.92
   0  -9   0   15.43    1.70
   0  -9   0   17.40    1.94
   0   9   0   18.43    1.70
   0   9   0   16.63    2.02
   0   9   0   16.40    1.86
  -1  -9   0    0.30    0.34
  -1  -9   0    0.15    0.53
  -1  -9   0   -0.23    0.55
  -1  -9   0   -0.48    0.31
  -1  -9   0    0.20    0.60
   1   9   0   -0.38    0.38
   1   9   0    0.82    0.70
   1   9   0   -0.05    0.56
   1   9   0   -0.07    0.37
  -2  -9   0   -0.33    0.51
  -2  -9   0   -0.94    0.34
  -2  -9   0   -0.77    0.30
  -2  -9   0   -0.22    0.42
  -2  -9   0    0.10    0.27
   2   9   0    0.51    0.47
   2   9   0   -0.35    0.45
   2   9   0    0.27    0.72
   2   9   0   -0.11    0.31
  -3  -9   0    1.24    0.89
  -3  -9   0    3.76    1.11
  -3  -9   0    4.07    1.24
  -3  -9   0    2.09    0.55
  -3  -9   0    1.31    0.81
   3   9   0    2.23    0.57
   3   9   0    0.75    0.58
   3   9   0    1.99    0.89
   3   9   0    2.40    0.85
  -4  -9   0   -0.84    0.53
  -4  -9   0    0.80    0.69
  -4  -9   0   -0.38    0.52
  -4  -9   0   -0.82    0.62
  -4  -9   0   -0.23    0.68
   4   9   0   -0.03    0.75
   4   9   0    1.78    0.80
   4   9   0   -0.09    0.46
   4   9   0    1.10    0.82
  -5  -9   0    0.34    0.82
  -5  -9   0    1.04    0.92
   5   9   0   -0.24    0.42
   5   9   0   -0.21    0.48
   5   9   0   -0.09    1.04
   5   9   0    0.45    0.80
  -6  -9   0    2.03    1.20
  -6  -9   0    5.38    1.72
   6   9   0    6.25    1.77
   6   9   0    2.86    1.24
   6   9   0    3.06    1.10
  -7  -9   0    3.90    1.69
  -7  -9   0    4.11    1.44
   7   9   0   10.43    2.32
   7   9   0    6.68    1.85
  -8  -9   0   -1.48    0.89
  -8  -9   0    0.15    0.98
   8   9   0   -0.52    0.71
   8   9   0    1.68    0.97
  -9  -9   0    1.20    1.21
  -9  -9   0    0.46    1.23
   9   9   0    0.28    1.27
   9   9   0    0.01    1.22
   8 -10   0   -0.08    1.53
  -8  10   0    1.33    1.23
   7 -10   0   -1.42    1.13
   7 -10   0    2.74    1.17
  -7  10   0    0.40    1.02
   6 -10   0    3.52    1.38
   6 -10   0    3.58    1.26
  -6  10   0    2.49    1.32
   5 -10   0   -0.11    0.71
   5 -10   0    1.60    0.87
  -5  10   0    0.20    0.69
  -5  10   0   -0.07    0.81
   4 -10   0   -0.08    0.69
   4 -10   0    0.10    0.93
   4 -10   0    0.67    0.77
   4 -10   0   -0.33    0.47
   4 -10   0    0.88    0.67
   4 -10   0    1.29    0.72
  -4  10   0   -0.40    0.73
  -4  10   0   -0.47    0.57
   3 -10   0   32.51    2.65
   3 -10   0   26.42    2.33
   3 -10   0   34.34    3.08
   3 -10   0   34.79    4.35
   3 -10   0   28.61    3.10
   3 -10   0   29.22    2.33
   3 -10   0   29.69    3.47
   3 -10   0   31.65    2.48
  -3  10   0   32.25    2.81
  -3  10   0   31.40    2.42
   2 -10   0   29.18    2.26
   2 -10   0   26.66    2.42
   2 -10   0   29.26    2.83
   2 -10   0   22.70    2.74
   2 -10   0   27.42    2.26
   2 -10   0   26.50    2.54
   2 -10   0   25.57    2.31
   2 -10   0   29.22    2.24
  -2  10   0   28.12    2.66
  -2  10   0   27.64    2.41
   1 -10   0    6.45    1.54
   1 -10   0    4.26    1.08
   1 -10   0    5.10    1.10
   1 -10   0    6.41    1.50
   1 -10   0    4.64    1.26
   1 -10   0    5.67    1.12
  -1  10   0    4.94    1.40
  -1  10   0    5.01    1.31
  -1  10   0    5.43    1.07
   0 -10   0   15.34    1.87
   0 -10   0   19.72    1.84
   0 -10   0   19.70    2.26
   0 -10   0   14.83    2.35
   0 -10   0   17.80    1.58
   0 -10   0   18.11    1.72
   0  10   0   21.31    1.88
   0  10   0   17.38    2.13
   0  10   0   20.91    2.25
  -1 -10   0    1.21    0.68
  -1 -10   0    1.30    0.77
  -1 -10   0    0.36    0.43
  -1 -10   0    0.11    0.65
  -1 -10   0    0.61    0.74
  -1 -10   0    1.20    0.71
  -1 -10   0    0.77    0.86
   1  10   0   -0.06    0.60
   1  10   0    1.07    0.90
   1  10   0    0.28    0.63
  -2 -10   0    8.41    1.87
  -2 -10   0    4.92    1.29
  -2 -10   0    3.58    0.71
  -2 -10   0    2.30    1.02
   2  10   0    3.37    1.28
   2  10   0    4.60    1.25
   2  10   0    2.06    1.07
  -3 -10   0   -0.84    0.65
  -3 -10   0    0.35    0.56
  -3 -10   0   -0.02    0.69
   3  10   0    0.34    0.64
   3  10   0    0.07    0.66
   3  10   0   -0.27    0.88
   3  10   0   -0.22    0.39
  -4 -10   0    2.19    1.01
  -4 -10   0    2.85    1.19
  -4 -10   0    2.18    1.10
   4  10   0    0.45    0.74
   4  10   0    1.30    0.91
   4  10   0    2.16    1.02
  -5 -10   0    7.41    2.00
  -5 -10   0    3.93    1.31
   5  10   0    5.34    1.56
   5  10   0    3.99    1.52
   5  10   0    5.88    1.25
  -6 -10   0    3.68    1.24
   6  10   0    2.48    1.42
  -7 -10   0    1.91    1.11
   7  10   0    0.71    0.94
   7  10   0    1.32    1.13
  -8 -10   0    2.75    1.18
  -8 -10   0    1.70    1.14
   8  10   0    1.65    1.01
   7 -11   0   -1.23    1.01
  -7  11   0   -1.34    0.72
   6 -11   0   -0.25    0.83
   5 -11   0    0.00    1.07
   5 -11   0    3.46    1.74
  -5  11   0    1.49    1.37
  -5  11   0    0.97    1.10
   4 -11   0   -1.59    0.63
   4 -11   0    1.04    0.61
   4 -11   0    0.62    0.81
   4 -11   0   -0.32    0.72
  -4  11   0   -0.05    0.89
   3 -11   0    2.22    1.06
   3 -11   0    3.11    1.04
   3 -11   0    0.28    0.80
   3 -11   0    5.86    1.68
   3 -11   0    2.27    0.99
  -3  11   0    3.78    1.33
  -3  11   0    1.53    0.83
   2 -11   0    6.59    1.79
   2 -11   0   10.85    1.93
   2 -11   0   11.53    1.86
   2 -11   0    9.03    1.58
   2 -11   0    9.26    1.65
   2 -11   0    6.27    1.61
  -2  11   0    8.45    1.98
  -2  11   0    7.51    1.52
   1 -11   0    0.96    0.69
   1 -11   0    0.79    0.87
   1 -11   0    0.83    0.82
   1 -11   0    1.55    0.70
   1 -11   0    1.15    0.98
   1 -11   0    0.88    0.73
  -1  11   0   -0.49    0.68
  -1  11   0    0.46    0.65
  -1  11   0    0.26    0.63
   0 -11   0    5.87    1.59
   0 -11   0    5.38    1.64
   0 -11   0    3.54    1.58
   0 -11   0    3.67    1.12
   0 -11   0    4.09    1.09
   0  11   0    3.68    1.19
   0  11   0    3.88    1.09
   0  11   0    2.53    1.16
  -1 -11   0    0.66    0.78
  -1 -11   0   -0.18    0.66
  -1 -11   0   -1.45    0.69
  -1 -11   0    1.54    0.73
  -1 -11   0   -1.00    0.46
   1  11   0    0.13    0.61
   1  11   0    1.02    0.83
   1  11   0    1.31    0.81
  -2 -11   0    6.68    1.14
  -2 -11   0    8.84    2.10
  -2 -11   0    8.63    1.97
  -2 -11   0    8.34    1.65
   2  11   0    6.67    1.47
   2  11   0   11.30    2.39
   2  11   0    5.66    1.74
  -3 -11   0   -0.89    0.60
  -3 -11   0    0.50    0.77
  -3 -11   0    0.55    0.76
   3  11   0   -0.04    0.68
   3  11   0    0.90    0.87
   3  11   0   -0.33    0.82
  -4 -11   0   -0.48    0.82
  -4 -11   0    1.59    1.01
   4  11   0    0.03    0.81
   4  11   0   -0.71    1.16
   4  11   0    1.21    0.85
  -5 -11   0    2.43    1.19
  -5 -11   0    0.93    1.01
   5  11   0    0.77    1.07
   5  11   0    2.92    1.50
  -6 -11   0   -1.08    0.70
  -6 -11   0   -2.02    0.70
   6  11   0   -1.34    1.03
   6  11   0   -1.44    0.80
  -7 -11   0    0.63    0.96
  -7 -11   0    1.33    1.19
   7  11   0   -0.55    0.90
   7  11   0   -1.48    0.84
  -8 -11   0   -1.97    0.93
  -8 -11   0   -0.31    0.68
   8  11   0    0.98    0.82
   8  11   0   -0.47    1.56
   7 -12   0    0.19    1.40
   7 -12   0   -0.32    1.51
  -7  12   0    2.23    2.03
   6 -12   0   -1.68    1.12
   6 -12   0    1.35    1.17
  -6  12   0    0.33    0.93
   5 -12   0    2.06    1.50
   5 -12   0    2.27    1.41
  -5  12   0    1.16    1.37
   4 -12   0    3.00    1.33
   4 -12   0    0.76    0.65
   4 -12   0    3.93    1.43
   4 -12   0    1.84    1.25
  -4  12   0    2.59    1.27
   3 -12   0   -0.31    0.77
   3 -12   0   -0.74    0.71
   3 -12   0    0.72    1.07
  -3  12   0    1.47    0.97
  -3  12   0   -0.15    0.97
   2 -12   0    0.96    0.97
   2 -12   0    2.84    1.62
   2 -12   0    0.72    1.00
  -2  12   0    2.00    1.16
  -2  12   0    2.43    1.15
   1 -12   0   -0.04    0.62
   1 -12   0    0.89    0.96
   1 -12   0   -0.51    0.62
   1 -12   0    0.92    0.99
  -1  12   0    0.04    0.63
  -1  12   0    1.23    0.87
   0 -12   0   -0.29    0.58
   0 -12   0   -0.51    0.76
   0 -12   0   -1.67    0.78
   0  12   0    1.00    1.08
   0  12   0    0.82    0.81
   0  12   0   -0.27    0.72
  -1 -12   0    2.72    1.31
  -1 -12   0    2.03    1.25
  -1 -12   0    4.08    1.05
   1  12   0    4.82    1.52
   1  12   0    3.00    1.27
  -2 -12   0    4.49    1.48
  -2 -12   0    2.88    1.14
  -2 -12   0    4.52    1.46
   2  12   0    5.80    1.85
   2  12   0    4.30    1.36
  -3 -12   0    1.51    1.04
  -3 -12   0    0.55    0.80
   3  12   0    1.67    1.11
   3  12   0    1.79    1.21
  -4 -12   0   10.96    2.67
  -4 -12   0    4.57    1.58
   4  12   0    6.88    1.81
   4  12   0    9.41    1.85
  -5 -12   0    1.74    1.14
  -5 -12   0    0.90    1.27
   5  12   0    0.72    0.94
   5  12   0   -0.45    1.14
  -6 -12   0   -0.98    0.96
  -6 -12   0   -0.15    1.09
   6  12   0    1.93    1.49
   6  12   0   -0.58    0.87
  -7 -12   0    2.41    1.24
  -7 -12   0    0.52    1.11
   7  12   0   -0.82    0.69
   7  12   0    0.01    1.18
   6 -13   0    1.47    1.61
   5 -13   0    4.62    1.66
   5 -13   0    5.92    1.95
   4 -13   0    2.96    1.32
   4 -13   0   -0.12    1.10
   4 -13   0    3.03    1.62
  -4  13   0    3.32    1.77
   3 -13   0   -0.92    1.26
   3 -13   0    0.51    0.75
   3 -13   0    1.79    0.85
  -3  13   0   -1.04    1.03
  -3  13   0    1.19    1.04
   2 -13   0    4.96    1.50
   2 -13   0    1.88    1.58
   2 -13   0    4.74    1.60
   2 -13   0    5.60    1.63
  -2  13   0    6.98    1.83
  -2  13   0    3.77    1.83
   1 -13   0    3.38    1.03
   1 -13   0    1.68    1.04
   1 -13   0    0.72    1.22
  -1  13   0    2.06    1.13
  -1  13   0    1.31    1.27
   0 -13   0    1.82    0.86
   0 -13   0    1.02    1.17
   0  13   0    1.21    1.12
   0  13   0   -0.42    0.75
  -1 -13   0   -1.24    0.63
  -1 -13   0    1.39    0.76
   1  13   0    0.40    0.78
   1  13   0   -0.20    0.64
  -2 -13   0   -0.32    0.87
  -2 -13   0    2.26    1.26
   2  13   0    1.51    1.03
   2  13   0   -0.35    0.79
  -3 -13   0   -0.13    0.93
   3  13   0    2.35    1.33
   3  13   0    1.74    1.05
  -4 -13   0   -0.75    0.68
  -4 -13   0    1.86    1.14
   4  13   0   -1.49    0.87
   4  13   0    0.79    1.13
  -5 -13   0    0.67    0.85
  -5 -13   0    1.29    1.04
   5  13   0    1.08    1.00
   5  13   0    1.16    1.42
  -6 -13   0    0.43    1.06
  -6 -13   0    0.22    1.14
   6  13   0    1.20    0.96
   6  13   0   -0.08    1.25
   4 -14   0    3.24    1.43
   4 -14   0   -0.97    1.60
   4 -14   0   -0.04    1.17
   3 -14   0    0.71    0.70
   3 -14   0    0.14    1.05
   3 -14   0    0.92    1.24
  -3  14   0   -1.31    1.14
   2 -14   0   -0.32    1.11
   2 -14   0    0.13    0.64
  -2  14   0    0.13    1.03
   1 -14   0    0.14    0.69
   1 -14   0    2.65    1.31
   0 -14   0   -1.29    0.63
   0 -14   0    0.96    1.24
   0  14   0    0.22    0.78
   0  14   0   -1.09    1.18
  -1 -14   0    0.50    0.77
  -1 -14   0    1.75    1.23
   1  14   0    1.21    1.10
  -2 -14   0   -0.13    0.89
  -2 -14   0   -0.79    0.70
   2  14   0   -0.72    0.95
   2  14   0    0.60    0.90
  -3 -14   0    1.04    0.94
  -3 -14   0   -1.77    1.03
   3  14   0   -0.06    1.09
   3  14   0   -0.84    1.10
  -4 -14   0   -2.37    0.98
  -4 -14   0   -0.29    1.20
   4  14   0   -1.62    1.19
   4  14   0   -1.08    0.81
  -5 -14   0   -1.13    1.10
  -5 -14   0    0.28    1.08
   5  14   0    0.78    1.14
   5  14   0    0.53    1.14
   2 -15   0    1.14    1.01
   2 -15   0   -0.25    0.87
  -2  15   0   -1.16    1.37
   1 -15   0   -0.21    1.17
   1 -15   0   -0.80    0.65
  -1  15   0    0.56    1.12
   0 -15   0    1.70    1.35
   0 -15   0    1.04    1.11
   0  15   0   -0.83    1.04
  -1 -15   0    1.12    1.11
  -1 -15   0   -1.82    0.88
  -2 -15   0   -0.21    1.08
  -2 -15   0    1.66    0.99
   2  15   0    0.59    1.04
  -3 -15   0   -0.74    1.07
  -3 -15   0   -0.72    1.05
   3  15   0   -0.10    1.12
   3  15   0    0.36    1.07
   2  15  -1   -0.14    1.29
  -2 -15   1   -0.98    1.05
  -2 -15   1   -0.83    1.17
   1  15  -1   -0.92    1.14
  -1 -15   1    1.91    1.22
  -1 -15   1    1.07    1.28
   0  15  -1    2.99    1.51
   0 -15   1    1.89    0.99
   0 -15   1    0.86    1.06
  -1  15  -1    3.59    1.70
   1 -15   1    1.84    1.69
   1 -15   1    2.89    1.41
  -2  15  -1   -2.46    1.21
   2 -15   1    0.22    1.19
   2 -15   1    1.08    1.23
   4  14  -1    1.28    0.96
   4  14  -1    2.24    1.16
  -4 -14   1   -0.83    1.16
   3  14  -1   -1.33    0.74
   3  14  -1   -0.20    0.94
  -3 -14   1   -0.16    0.85
  -3 -14   1   -0.37    0.92
   2  14  -1    1.49    1.10
   2  14  -1    0.66    1.22
  -2 -14   1   -1.45    0.92
  -2 -14   1   -0.95    0.69
   1  14  -1    1.12    1.28
  -1 -14   1    0.50    0.51
  -1 -14   1    0.00    0.97
   0  14  -1   -0.69    1.04
   0 -14   1   -0.66    0.75
   0 -14   1   -0.40    0.90
  -1  14  -1    2.25    1.23
  -1  14  -1    2.37    1.31
   1 -14   1    1.86    1.41
   1 -14   1   -0.32    1.23
  -2  14  -1   -0.04    0.81
  -2  14  -1   -0.40    1.10
   2 -14   1   -1.62    0.64
   2 -14   1    0.31    1.28
  -3  14  -1    6.33    1.63
   3 -14   1    1.12    1.77
  -4  14  -1    1.21    1.45
   4 -14   1   -0.54    1.26
   6  13  -1    0.87    0.83
   6  13  -1    1.79    1.44
  -6 -13   1    0.14    1.60
  -6 -13   1   -0.66    0.83
   5  13  -1   -0.14    0.84
   5  13  -1   -1.67    1.28
  -5 -13   1   -0.96    0.92
  -5 -13   1    0.61    1.17
   4  13  -1   -0.47    0.71
   4  13  -1   -0.29    0.77
  -4 -13   1   -0.28    1.01
  -4 -13   1    0.91    0.83
   3  13  -1    2.67    1.43
   3  13  -1    0.41    1.23
  -3 -13   1    2.26    1.08
  -3 -13   1    2.64    1.09
   2  13  -1    2.25    1.13
   2  13  -1    0.89    0.69
  -2 -13   1    0.65    0.73
  -2 -13   1    1.33    0.90
   1  13  -1    0.08    1.07
   1  13  -1    2.72    1.30
  -1 -13   1    1.50    1.24
  -1 -13   1    0.69    1.03
   0  13  -1    2.01    1.26
   0  13  -1    3.78    1.23
   0  13  -1    0.62    1.29
   0 -13   1    2.69    1.42
   0 -13   1    1.46    1.28
  -1  13  -1    2.03    1.23
  -1  13  -1    0.91    0.83
   1 -13   1    2.51    1.31
  -2  13  -1    1.12    1.20
  -2  13  -1    1.26    1.10
   2 -13   1    0.01    1.06
  -3  13  -1    0.63    1.05
  -3  13  -1    1.55    1.20
   3 -13   1    2.96    1.24
   3 -13   1    2.04    1.13
  -4  13  -1    2.52    1.12
   4 -13   1    1.07    1.03
   4 -13   1    0.72    1.12
   5 -13   1    1.02    1.46
   5 -13   1   -1.09    1.24
   7  12  -1   -0.61    0.99
   7  12  -1   -0.83    1.02
  -7 -12   1   -1.09    1.07
  -7 -12   1    0.83    1.22
   6  12  -1    1.27    1.21
  -6 -12   1    0.80    0.90
  -6 -12   1    1.81    1.02
   5  12  -1    1.56    1.37
   5  12  -1    3.61    1.51
  -5 -12   1    0.12    1.20
  -5 -12   1   -0.02    0.98
   4  12  -1    0.00    0.93
   4  12  -1   -0.32    0.81
  -4 -12   1    0.42    0.66
  -4 -12   1   -1.56    0.61
   3  12  -1   -0.30    0.85
   3  12  -1    0.97    0.67
  -3 -12   1    1.20    1.03
  -3 -12   1    1.36    0.93
   2  12  -1    1.64    1.15
   2  12  -1   -0.48    0.73
  -2 -12   1    0.71    0.79
   1  12  -1    0.49    0.67
   1  12  -1    1.52    1.05
   1  12  -1    0.74    0.90
  -1 -12   1   -0.30    0.68
  -1 -12   1   -1.49    0.77
   0  12  -1   -0.95    0.87
   0  12  -1    0.76    0.77
   0  12  -1   -0.73    0.71
  -1  12  -1   -0.42    0.85
  -1  12  -1   -0.36    0.74
   1 -12   1    0.10    0.69
   1 -12   1    1.19    0.98
   1 -12   1   -0.52    0.92
  -2  12  -1   -1.19    0.97
  -2  12  -1    0.19    0.71
   2 -12   1    2.23    0.84
   2 -12   1   -0.06    0.71
  -3  12  -1    1.34    1.11
  -3  12  -1   -0.47    0.95
   3 -12   1    0.56    1.09
   3 -12   1    2.67    1.60
   3 -12   1    2.95    1.20
  -4  12  -1    0.99    1.02
   4 -12   1   -1.57    1.04
  -5  12  -1   -2.43    1.01
   5 -12   1   -0.24    0.83
   5 -12   1   -0.39    1.36
   6 -12   1   -0.27    1.29
   6 -12   1    0.17    1.27
  -8 -11   1    2.85    1.26
  -8 -11   1    0.94    1.26
   7  11  -1    0.35    0.81
   7  11  -1    3.29    1.32
  -7 -11   1    0.92    0.59
  -7 -11   1    0.81    1.08
   6  11  -1    1.26    1.01
   6  11  -1    1.01    0.93
  -6 -11   1    1.60    0.86
  -6 -11   1    2.09    1.29
   5  11  -1    3.39    1.37
   5  11  -1    1.00    1.15
  -5 -11   1    0.94    1.08
  -5 -11   1    2.09    1.54
   4  11  -1   -1.44    0.84
   4  11  -1    0.75    0.71
  -4 -11   1    0.23    0.82
  -4 -11   1    1.30    1.11
   3  11  -1    3.14    1.37
   3  11  -1    8.97    2.10
   3  11  -1    6.05    1.69
  -3 -11   1    8.88    2.05
  -3 -11   1    6.83    1.68
  -3 -11   1    6.64    1.34
   2  11  -1    7.32    1.89
   2  11  -1    5.38    1.44
   2  11  -1    2.56    1.33
   2  11  -1    4.58    1.41
  -2 -11   1    7.93    1.96
  -2 -11   1    3.90    1.17
  -2 -11   1    5.76    1.70
   1  11  -1   -0.39    0.67
   1  11  -1   -1.01    0.54
   1  11  -1   -0.64    0.68
  -1 -11   1   -0.36    0.92
  -1 -11   1   -0.44    0.44
  -1 -11   1    0.68    0.51
  -1 -11   1    0.00    0.64
   0  11  -1    1.26    1.05
   0  11  -1    1.68    1.05
   0  11  -1    1.52    0.81
   0 -11   1    0.65    1.15
   0 -11   1   -0.32    0.56
   0 -11   1    1.61    1.07
   0 -11   1    0.66    0.63
  -1  11  -1    2.79    1.25
  -1  11  -1    0.86    0.91
  -1  11  -1    2.14    0.90
   1 -11   1    2.18    0.88
   1 -11   1    1.29    0.90
   1 -11   1    4.15    1.09
   1 -11   1    3.98    1.00
  -2  11  -1   19.94    3.02
  -2  11  -1   17.42    1.99
   2 -11   1   18.85    1.90
   2 -11   1   16.06    2.44
   2 -11   1   12.52    2.45
   2 -11   1   17.00    1.97
  -3  11  -1    1.63    1.02
  -3  11  -1    1.21    0.94
   3 -11   1    1.61    1.13
   3 -11   1    1.24    0.87
   3 -11   1    0.75    0.93
   3 -11   1    2.04    0.98
  -4  11  -1   -0.26    0.70
   4 -11   1    0.26    0.94
   4 -11   1   -0.92    0.54
   4 -11   1   -0.94    0.86
   4 -11   1    1.28    0.59
  -5  11  -1   -0.10    0.75
   5 -11   1    0.93    1.17
   5 -11   1    0.94    0.90
  -6  11  -1   -0.53    1.08
   6 -11   1    1.43    1.50
   6 -11   1    0.20    0.98
  -7  11  -1    0.94    1.37
   7 -11   1    0.42    1.13
   8  10  -1   -1.48    1.13
   8  10  -1    1.50    0.57
  -8 -10   1    1.30    1.10
  -8 -10   1   -0.62    0.96
   7  10  -1    1.23    1.55
   7  10  -1    0.72    0.88
  -7 -10   1    0.56    1.05
  -7 -10   1    2.72    1.35
   6  10  -1   -0.31    0.81
   6  10  -1    0.13    0.89
  -6 -10   1    0.77    0.94
  -6 -10   1    1.29    1.15
   5  10  -1    1.73    1.03
   5  10  -1    0.43    0.79
  -5 -10   1    0.77    0.88
  -5 -10   1    0.64    0.85
   4  10  -1    0.69    0.99
   4  10  -1    1.06    1.02
   4  10  -1    1.33    1.18
  -4 -10   1    1.20    0.92
  -4 -10   1    0.41    0.76
  -4 -10   1    0.71    0.90
   3  10  -1   11.19    2.25
   3  10  -1   12.47    2.07
   3  10  -1    8.57    1.84
  -3 -10   1   13.64    2.52
  -3 -10   1    9.70    1.98
  -3 -10   1   12.63    1.95
   2  10  -1   16.91    1.87
   2  10  -1   15.00    2.46
   2  10  -1   16.03    2.43
   2  10  -1   10.48    2.03
  -2 -10   1   13.60    1.23
  -2 -10   1   15.57    1.66
  -2 -10   1   12.17    2.34
  -2 -10   1   14.39    2.36
   1  10  -1    1.64    0.83
   1  10  -1    1.24    1.03
   1  10  -1    0.33    0.69
   1  10  -1    0.41    0.59
  -1 -10   1    1.62    0.65
  -1 -10   1    0.03    0.50
  -1 -10   1    1.07    0.80
  -1 -10   1    1.49    0.69
  -1 -10   1    1.11    0.46
   0  10  -1    2.89    1.00
   0  10  -1    2.77    1.19
   0  10  -1    2.49    0.83
   0 -10   1    1.66    0.75
   0 -10   1    1.50    0.86
   0 -10   1    0.88    0.99
   0 -10   1    2.24    0.89
   0 -10   1    2.12    0.72
   0 -10   1    3.30    0.78
  -1  10  -1    1.80    0.92
  -1  10  -1    0.74    0.55
  -1  10  -1    1.39    0.91
   1 -10   1    0.01    0.76
   1 -10   1    1.65    0.81
   1 -10   1    1.22    0.65
   1 -10   1    0.88    0.62
   1 -10   1    1.99    0.80
   1 -10   1    0.34    0.46
  -2  10  -1    0.61    0.56
  -2  10  -1    2.12    0.94
   2 -10   1    1.63    0.84
   2 -10   1    1.11    0.92
   2 -10   1   -0.53    0.65
   2 -10   1    1.59    0.80
   2 -10   1    0.90    0.81
   2 -10   1    1.17    0.65
   2 -10   1    1.02    0.75
   2 -10   1    1.61    0.89
  -3  10  -1   -0.46    0.58
  -3  10  -1    0.30    0.93
   3 -10   1    1.32    0.77
   3 -10   1   -0.04    0.69
   3 -10   1    0.68    0.83
   3 -10   1    1.34    0.71
   3 -10   1    0.00    0.53
   3 -10   1    2.28    0.88
  -4  10  -1    9.91    2.00
   4 -10   1    9.82    1.92
   4 -10   1   11.06    1.75
   4 -10   1    8.54    1.63
   4 -10   1    6.44    1.83
   4 -10   1    9.24    1.49
  -5  10  -1    2.38    1.24
  -5  10  -1    1.56    1.00
   5 -10   1    2.33    0.84
   5 -10   1    1.92    1.06
   5 -10   1    1.03    1.14
  -6  10  -1    0.96    1.33
  -6  10  -1    2.50    1.25
   6 -10   1    2.99    1.24
   6 -10   1    0.22    1.27
  -7  10  -1    1.06    0.72
   7 -10   1   -0.99    0.88
  -8  10  -1    0.10    1.14
   8 -10   1    3.91    1.30
   9   9  -1   -2.13    0.98
   9   9  -1    2.21    1.09
  -9  -9   1    0.59    1.20
  -9  -9   1    0.78    1.09
   8   9  -1   -0.93    1.18
   8   9  -1    0.86    1.02
  -8  -9   1   -0.35    0.78
  -8  -9   1   -1.05    0.89
   7   9  -1    2.16    1.39
   7   9  -1   -0.11    0.97
  -7  -9   1    0.16    0.79
  -7  -9   1    1.17    1.12
   6   9  -1    1.28    0.84
   6   9  -1    0.03    0.54
  -6  -9   1   -0.69    0.61
  -6  -9   1   -0.29    0.87
   5   9  -1   -0.70    0.82
   5   9  -1    0.67    0.79
   5   9  -1    1.17    0.78
  -5  -9   1    0.87    0.67
  -5  -9   1    1.14    0.79
   4   9  -1    2.63    1.17
   4   9  -1    2.55    1.04
   4   9  -1    2.68    1.02
   4   9  -1    1.88    0.54
  -4  -9   1    3.15    1.14
  -4  -9   1    2.70    1.40
  -4  -9   1    1.68    1.10
   3   9  -1    3.07    1.13
   3   9  -1    2.49    0.99
   3   9  -1    4.57    1.38
   3   9  -1    2.30    0.52
  -3  -9   1    2.96    0.57
  -3  -9   1    1.14    0.80
  -3  -9   1    4.62    1.27
  -3  -9   1    1.95    0.85
  -3  -9   1    4.29    1.25
   2   9  -1   -0.51    0.47
   2   9  -1   -0.86    0.44
   2   9  -1   -0.65    0.41
   2   9  -1   -0.24    0.52
  -2  -9   1   -0.40    0.49
  -2  -9   1   -0.35    0.29
  -2  -9   1    0.22    0.50
  -2  -9   1    1.05    0.75
   1   9  -1    5.65    1.18
   1   9  -1    6.00    1.59
   1   9  -1    5.08    1.37
   1   9  -1    5.40    1.31
  -1  -9   1    5.14    1.29
  -1  -9   1    6.26    0.92
  -1  -9   1    5.45    0.90
  -1  -9   1    5.25    1.12
  -1  -9   1    5.59    1.33
   0   9  -1   33.06    2.20
   0   9  -1   28.79    2.47
   0   9  -1   29.76    2.63
   0  -9   1   28.65    2.12
   0  -9   1   26.88    2.43
   0  -9   1   28.35    1.85
   0  -9   1   27.03    2.41
   0  -9   1   29.44    2.69
   0  -9   1   25.43    2.42
   0  -9   1   29.95    2.09
  -1   9  -1   15.28    1.91
  -1   9  -1   16.17    1.48
  -1   9  -1   13.53    1.98
   1  -9   1   15.16    1.49
   1  -9   1   13.73    1.56
   1  -9   1   13.88    1.43
   1  -9   1   14.31    2.23
   1  -9   1   19.39    1.87
   1  -9   1    9.79    1.86
   1  -9   1   14.61    2.36
  -2   9  -1    5.08    1.30
  -2   9  -1    5.71    1.26
   2  -9   1    6.34    1.19
   2  -9   1    4.43    0.99
   2  -9   1    4.64    1.02
   2  -9   1    6.35    1.22
   2  -9   1    5.01    1.08
   2  -9   1    3.60    1.16
   2  -9   1    6.87    1.63
   2  -9   1    4.85    1.16
  -3   9  -1    5.64    1.41
  -3   9  -1    4.81    1.04
   3  -9   1    8.01    1.94
   3  -9   1    6.30    1.10
   3  -9   1    3.75    1.03
   3  -9   1    5.89    1.52
   3  -9   1    5.25    1.09
   3  -9   1    5.82    1.19
   3  -9   1    5.13    1.52
   3  -9   1    4.03    1.17
  -4   9  -1    9.72    1.85
  -4   9  -1    8.89    2.04
   4  -9   1    7.02    1.20
   4  -9   1    7.47    1.85
   4  -9   1    8.53    1.73
   4  -9   1    7.16    1.30
   4  -9   1    9.58    1.56
   4  -9   1    8.32    1.62
   4  -9   1    7.28    2.01
  -5   9  -1    0.11    0.52
  -5   9  -1   -0.46    0.73
   5  -9   1   -1.90    0.78
   5  -9   1    1.02    0.60
   5  -9   1   -1.05    0.62
  -6   9  -1    6.54    1.86
  -6   9  -1    8.68    1.66
   6  -9   1    9.56    1.92
   6  -9   1    6.43    1.89
  -7   9  -1   -0.01    0.64
   7  -9   1    2.42    1.06
   7  -9   1   -0.34    1.03
  -8   9  -1   -1.08    0.77
   8  -9   1    1.16    0.89
   9   8  -1   -0.77    0.92
   9   8  -1    0.16    1.05
  -9  -8   1   -0.16    1.15
  -9  -8   1   -0.33    0.93
   8   8  -1   -1.83    1.01
   8   8  -1   -1.05    0.88
  -8  -8   1   -0.45    0.87
  -8  -8   1    0.78    0.98
   7   8  -1    2.04    1.01
   7   8  -1   -0.92    0.62
  -7  -8   1    0.03    0.81
  -7  -8   1   -1.41    0.66
   6   8  -1    9.62    1.99
   6   8  -1    6.64    1.65
   6   8  -1   14.15    2.55
   6   8  -1    6.27    1.09
  -6  -8   1    9.58    1.96
  -6  -8   1    8.60    1.88
   5   8  -1   25.66    2.67
   5   8  -1   22.30    2.50
   5   8  -1   21.26    2.47
   5   8  -1   19.43    1.46
  -5  -8   1   21.34    2.31
  -5  -8   1   27.30    2.61
  -5  -8   1   19.12    2.33
  -5  -8   1   21.47    2.47
   4   8  -1   21.21    2.32
   4   8  -1   17.58    1.22
   4   8  -1   19.81    2.25
   4   8  -1   18.74    2.08
  -4  -8   1   19.29    1.28
  -4  -8   1   19.41    2.33
  -4  -8   1   19.13    2.02
  -4  -8   1   21.48    2.24
  -4  -8   1   19.47    2.22
   3   8  -1    0.30    0.26
   3   8  -1    0.37    0.56
   3   8  -1    1.83    0.80
   3   8  -1    0.29    0.42
  -3  -8   1    0.51    0.56
  -3  -8   1   -0.08    0.48
  -3  -8   1    0.05    0.25
  -3  -8   1   -0.85    0.43
  -3  -8   1   -0.11    0.43
   2   8  -1    4.46    1.18
   2   8  -1    5.57    0.67
   2   8  -1    6.90    1.44
   2   8  -1    6.97    1.40
   2   8  -1    6.68    1.45
  -2  -8   1    6.17    0.64
  -2  -8   1    4.93    1.11
  -2  -8   1    7.26    1.63
  -2  -8   1    4.80    1.21
   1   8  -1    0.88    0.64
   1   8  -1    1.42    0.59
   1   8  -1    1.41    0.70
   1   8  -1    0.23    0.50
  -1  -8   1    0.54    0.62
  -1  -8   1    0.57    0.38
  -1  -8   1    0.43    0.32
  -1  -8   1    0.46    0.49
  -1  -8   1    1.30    0.71
  -1  -8   1    0.84    0.54
   0   8  -1   20.13    1.64
   0   8  -1   18.84    1.96
   0   8  -1   21.17    1.95
   0  -8   1   21.01    1.50
   0  -8   1   21.46    2.06
   0  -8   1   22.07    1.70
   0  -8   1   18.73    1.89
   0  -8   1   21.85    2.19
   0  -8   1   20.06    1.65
   0  -8   1   19.70    1.99
  -1   8  -1    1.08    0.70
  -1   8  -1    0.18    0.34
  -1   8  -1   -0.54    0.35
   1  -8   1   -0.61    0.53
   1  -8   1   -0.24    0.37
   1  -8   1    0.05    0.30
   1  -8   1    0.28    0.51
   1  -8   1    0.43    0.53
   1  -8   1    0.39    0.35
   1  -8   1    0.50    0.39
  -2   8  -1   25.98    2.27
  -2   8  -1   26.74    2.08
   2  -8   1   33.17    2.80
   2  -8   1   28.20    2.03
   2  -8   1   25.60    1.99
   2  -8   1   27.24    2.22
   2  -8   1   33.17    2.35
   2  -8   1   27.85    2.61
   2  -8   1   28.31    1.94
   2  -8   1   30.80    2.43
  -3   8  -1    0.45    0.55
  -3   8  -1    0.08    0.43
  -3   8  -1    0.71    0.52
   3  -8   1    0.40    0.56
   3  -8   1    0.21    0.40
   3  -8   1    0.78    0.71
   3  -8   1   -0.44    0.36
   3  -8   1    0.10    0.46
   3  -8   1   -0.13    0.47
   3  -8   1   -0.34    0.38
   3  -8   1    0.27    0.69
  -4   8  -1    1.45    0.94
  -4   8  -1    0.22    0.51
   4  -8   1    1.01    0.68
   4  -8   1   -0.27    0.57
   4  -8   1    0.55    0.46
   4  -8   1   -0.40    0.41
   4  -8   1    0.28    0.42
   4  -8   1   -0.55    0.36
   4  -8   1    0.31    0.45
   4  -8   1   -0.69    0.44
  -5   8  -1    6.63    1.38
  -5   8  -1    7.90    1.78
   5  -8   1    6.93    1.66
   5  -8   1   10.72    1.72
   5  -8   1    8.04    0.91
   5  -8   1    9.47    2.13
   5  -8   1    9.96    1.60
  -6   8  -1    1.28    0.75
  -6   8  -1    1.23    0.90
  -6   8  -1    0.23    0.64
   6  -8   1    1.34    1.16
   6  -8   1    2.00    1.13
  -7   8  -1    2.29    1.20
   7  -8   1   -0.40    0.96
   7  -8   1    1.28    0.98
  -8   8  -1    1.12    0.96
   8  -8   1    2.34    0.88
   8  -8   1   -0.12    0.84
  -9   8  -1   -1.22    1.16
   9  -8   1   -1.48    1.18
   9  -8   1    0.91    1.22
  10   7  -1    0.57    1.12
  10   7  -1    1.43    1.17
 -10  -7   1    0.78    1.35
   9   7  -1    2.16    1.52
   9   7  -1    0.45    0.98
  -9  -7   1    0.59    1.15
  -9  -7   1   -1.09    0.96
   8   7  -1   -0.68    0.67
   8   7  -1    1.46    1.11
  -8  -7   1   -1.09    0.83
  -8  -7   1    1.55    1.13
   7   7  -1    2.13    0.98
   7   7  -1    1.12    0.80
   7   7  -1    1.04    0.89
  -7  -7   1    1.29    1.21
  -7  -7   1    3.38    1.23
  -7  -7   1    0.43    0.84
   6   7  -1    0.45    0.74
   6   7  -1    0.08    0.81
   6   7  -1    0.70    0.86
   6   7  -1   -0.57    0.57
  -6  -7   1    1.74    1.11
  -6  -7   1    0.44    0.56
  -6  -7   1    1.73    1.01
   5   7  -1   14.03    2.35
   5   7  -1   15.19    2.32
   5   7  -1   12.59    1.23
   5   7  -1   14.57    2.40
  -5  -7   1   15.85    2.46
  -5  -7   1   11.67    1.94
  -5  -7   1   14.20    1.22
  -5  -7   1   15.60    1.89
  -5  -7   1   17.08    1.98
   4   7  -1    4.56    1.18
   4   7  -1    2.26    1.03
   4   7  -1    3.33    0.67
   4   7  -1    4.31    1.24
  -4  -7   1    5.57    1.38
  -4  -7   1    4.34    0.78
  -4  -7   1    7.54    1.71
  -4  -7   1    1.78    0.77
  -4  -7   1    4.02    1.15
   3   7  -1    2.00    0.72
   3   7  -1    3.12    0.98
   3   7  -1    3.06    0.96
   3   7  -1    3.47    1.01
   3   7  -1    4.01    0.59
  -3  -7   1    2.47    0.90
  -3  -7   1    2.71    0.89
  -3  -7   1    3.11    0.55
  -3  -7   1    2.16    0.82
  -3  -7   1    1.45    0.73
  -3  -7   1    3.50    0.94
   2   7  -1   55.97    3.50
   2   7  -1   57.86    2.23
   2   7  -1   64.27    3.74
   2   7  -1   61.35    3.19
  -2  -7   1   56.81    3.19
  -2  -7   1   58.68    2.26
  -2  -7   1   56.45    3.55
  -2  -7   1   56.38    3.38
  -2  -7   1   58.63    3.39
   1   7  -1    0.44    0.38
   1   7  -1    0.72    0.48
   1   7  -1    1.05    0.62
   1   7  -1    0.81    0.56
  -1  -7   1    0.22    0.24
  -1  -7   1    0.10    0.45
  -1  -7   1    0.91    0.38
  -1  -7   1    1.42    0.63
  -1  -7   1    1.07    0.42
  -1  -7   1    0.93    0.66
   0   7  -1    0.12    0.42
   0   7  -1    0.18    0.32
   0   7  -1    0.27    0.45
   0   7  -1    0.47    0.48
   0  -7   1   -0.08    0.31
   0  -7   1    0.50    0.52
   0  -7   1   -0.20    0.30
   0  -7   1    0.10    0.44
   0  -7   1    0.37    0.29
   0  -7   1    0.50    0.45
   0  -7   1    0.49    0.36
  -1   7  -1    2.65    0.85
  -1   7  -1    2.91    0.69
  -1   7  -1    1.42    0.65
   1  -7   1    1.39    0.49
   1  -7   1    2.47    0.76
   1  -7   1    2.22    0.83
   1  -7   1    2.11    0.64
   1  -7   1    1.54    0.54
   1  -7   1    2.42    0.93
   1  -7   1    1.34    0.72
  -2   7  -1   80.97    3.77
  -2   7  -1   83.15    4.20
   2  -7   1   78.06    3.65
   2  -7   1   85.69    3.65
   2  -7   1   83.73    4.19
   2  -7   1   88.94    4.10
   2  -7   1   87.39    4.72
   2  -7   1   84.27    4.06
   2  -7   1   87.83    3.61
   2  -7   1   81.64    4.48
  -3   7  -1   14.70    1.57
  -3   7  -1   13.17    2.13
  -3   7  -1   11.83    1.18
   3  -7   1   14.08    1.40
   3  -7   1   16.06    1.40
   3  -7   1   11.83    1.27
   3  -7   1   13.43    1.69
   3  -7   1   14.07    1.26
   3  -7   1   10.97    1.91
   3  -7   1   11.75    1.75
  -4   7  -1    2.29    1.07
  -4   7  -1    2.07    0.89
  -4   7  -1    1.27    0.72
   4  -7   1    1.30    0.65
   4  -7   1    1.40    0.62
   4  -7   1    2.44    0.89
   4  -7   1    2.34    0.89
   4  -7   1    2.47    0.80
   4  -7   1    1.20    0.81
   4  -7   1    1.98    0.60
   4  -7   1    1.33    0.44
  -5   7  -1   10.30    1.94
  -5   7  -1    7.65    1.38
  -5   7  -1    9.08    2.09
  -5   7  -1    8.25    1.45
   5  -7   1    7.40    1.37
   5  -7   1    8.85    2.01
   5  -7   1    8.41    1.24
   5  -7   1    9.24    0.83
   5  -7   1    9.38    1.89
  -6   7  -1   -0.80    0.61
  -6   7  -1    0.51    0.64
  -6   7  -1    0.63    0.69
   6  -7   1    0.43    0.61
   6  -7   1    0.60    0.80
  -7   7  -1    2.25    1.32
  -7   7  -1    0.28    0.84
   7  -7   1    3.42    1.25
   7  -7   1    1.94    1.33
  -8   7  -1    1.01    0.99
   8  -7   1   -0.95    0.92
   8  -7   1   -0.79    0.89
  -9   7  -1   -1.38    0.88
   9  -7   1   -1.33    0.84
   9  -7   1   -0.51    0.96
  10   6  -1    2.34    1.26
  10   6  -1    0.03    0.94
   9   6  -1    3.74    1.34
   9   6  -1    1.71    0.73
  -9  -6   1    2.08    1.34
  -9  -6   1    1.24    1.14
   8   6  -1   -0.32    0.90
   8   6  -1   -0.37    0.72
   8   6  -1    0.46    0.83
  -8  -6   1    1.60    1.12
  -8  -6   1    2.31    1.19
   7   6  -1    1.09    0.87
   7   6  -1   -0.33    0.51
   7   6  -1    1.87    0.91
  -7  -6   1   -0.55    0.77
  -7  -6   1   -0.28    0.57
  -7  -6   1    0.11    0.74
   6   6  -1    0.46    0.67
   6   6  -1    0.93    0.90
   6   6  -1    0.17    0.73
   6   6  -1    0.91    0.73
  -6  -6   1    0.66    0.92
  -6  -6   1   -0.38    0.65
  -6  -6   1    2.29    1.09
  -6  -6   1    0.97    0.62
  -6  -6   1    0.46    0.84
   5   6  -1    2.60    1.10
   5   6  -1    1.96    0.93
   5   6  -1    3.11    1.09
   5   6  -1    3.66    0.88
  -5  -6   1    2.73    1.06
  -5  -6   1    3.01    0.70
  -5  -6   1    3.08    1.03
  -5  -6   1    3.92    1.16
  -5  -6   1    1.50    0.72
   4   6  -1   30.80    2.51
   4   6  -1   30.26    1.69
   4   6  -1   34.53    2.70
   4   6  -1   33.15    2.62
  -4  -6   1   31.47    1.84
  -4  -6   1   32.03    2.50
  -4  -6   1   30.92    2.49
  -4  -6   1   35.11    2.59
  -4  -6   1   30.24    2.52
  -4  -6   1   31.54    2.56
   3   6  -1   27.58    1.39
   3   6  -1   27.65    2.28
   3   6  -1   28.89    2.33
   3   6  -1   28.96    2.38
   3   6  -1   28.40    2.21
  -3  -6   1   31.78    2.35
  -3  -6   1   28.93    2.40
  -3  -6   1   25.79    2.21
  -3  -6   1   27.38    1.47
  -3  -6   1   29.63    2.28
  -3  -6   1   28.94    2.24
   2   6  -1   44.74    2.59
   2   6  -1   40.32    2.73
   2   6  -1   43.69    1.70
   2   6  -1   41.16    2.72
   2   6  -1   44.61    2.86
  -2  -6   1   44.02    2.56
  -2  -6   1   46.72    2.91
  -2  -6   1   40.15    1.71
  -2  -6   1   44.42    2.74
  -2  -6   1   43.28    2.69
   1   6  -1    0.26    0.35
   1   6  -1    0.47    0.25
   1   6  -1   -0.11    0.30
   1   6  -1    0.00    0.33
   1   6  -1    0.56    0.49
  -1  -6   1   -0.02    0.32
  -1  -6   1   -0.05    0.31
  -1  -6   1    0.17    0.28
  -1  -6   1    0.34    0.23
  -1  -6   1   -0.10    0.32
   0   6  -1   47.49    2.74
   0   6  -1   46.24    2.88
   0   6  -1   45.22    2.79
   0   6  -1   48.32    2.31
   0  -6   1   50.47    2.18
   0  -6   1   50.50    2.35
   0  -6   1   44.78    2.59
   0  -6   1   45.49    2.32
   0  -6   1   48.92    2.86
   0  -6   1   47.67    2.93
  -1   6  -1    1.20    0.58
  -1   6  -1    0.60    0.43
  -1   6  -1    1.94    0.53
   1  -6   1    1.61    0.64
   1  -6   1    1.86    0.66
   1  -6   1    1.75    0.54
   1  -6   1    0.68    0.55
   1  -6   1    1.08    0.46
   1  -6   1    2.37    0.61
   1  -6   1    2.19    0.83
  -2   6  -1  178.54    6.13
  -2   6  -1  175.28    6.58
  -2   6  -1  176.20    7.02
   2  -6   1  166.59    6.34
   2  -6   1  187.34    7.36
   2  -6   1  187.71    6.63
   2  -6   1  174.61    6.08
   2  -6   1  183.72    6.06
   2  -6   1  185.55    5.99
   2  -6   1  184.06    7.17
   2  -6   1  169.89    6.68
  -3   6  -1   13.55    1.69
  -3   6  -1   10.45    1.77
  -3   6  -1   11.28    1.28
  -3   6  -1   10.42    0.98
   3  -6   1   12.21    1.17
   3  -6   1   14.26    1.13
   3  -6   1   11.77    1.25
   3  -6   1   11.25    1.82
   3  -6   1   10.06    1.65
   3  -6   1   14.34    1.34
  -4   6  -1   26.77    1.99
  -4   6  -1   24.83    2.41
  -4   6  -1   26.87    2.48
  -4   6  -1   26.23    1.98
   4  -6   1   25.90    1.42
   4  -6   1   29.05    2.14
   4  -6   1   22.99    1.76
   4  -6   1   23.05    2.38
   4  -6   1   25.95    1.48
   4  -6   1   24.93    2.54
  -5   6  -1    2.57    0.99
  -5   6  -1    2.47    0.81
  -5   6  -1    1.51    0.78
  -5   6  -1    1.14    0.84
   5  -6   1    2.36    0.97
   5  -6   1    1.89    0.39
   5  -6   1    0.72    0.75
   5  -6   1    1.89    0.35
   5  -6   1    1.67    0.84
   5  -6   1    2.14    0.65
  -6   6  -1    0.24    0.57
  -6   6  -1   -0.15    0.42
  -6   6  -1   -0.06    0.75
  -6   6  -1    0.23    0.73
   6  -6   1    0.40    0.31
   6  -6   1    0.50    0.81
   6  -6   1   -0.39    0.55
  -7   6  -1   -0.12    0.61
  -7   6  -1    0.45    0.87
  -7   6  -1    2.13    1.10
   7  -6   1   -0.20    0.74
   7  -6   1   -0.18    0.76
  -8   6  -1   -0.31    0.97
   8  -6   1   -0.52    0.69
   8  -6   1   -0.18    0.61
  -9   6  -1    0.53    0.66
   9  -6   1    1.39    1.15
   9  -6   1    0.64    1.02
 -10   6  -1   -1.04    0.97
  10  -6   1    0.62    1.13
  10  -6   1    1.35    1.60
  10   5  -1   -1.20    0.83
  10   5  -1   -2.51    0.87
 -10  -5   1   -1.54    0.85
   9   5  -1    5.77    1.82
   9   5  -1    6.51    1.87
   9   5  -1    4.27    1.43
  -9  -5   1    2.37    1.42
   8   5  -1    1.35    0.88
   8   5  -1    0.19    1.16
   8   5  -1    0.19    0.81
  -8  -5   1    0.37    1.06
  -8  -5   1    0.41    0.92
   7   5  -1    3.46    1.15
   7   5  -1    3.51    1.14
   7   5  -1    2.30    0.98
  -7  -5   1    2.22    1.02
  -7  -5   1    2.74    1.00
  -7  -5   1    3.19    1.15
  -7  -5   1    5.17    1.41
   6   5  -1    8.36    1.81
   6   5  -1    5.16    1.33
   6   5  -1    8.53    1.44
   6   5  -1   11.95    2.01
  -6  -5   1    9.21    1.76
  -6  -5   1    7.22    1.35
  -6  -5   1    9.03    1.79
  -6  -5   1    9.50    1.63
  -6  -5   1   10.36    1.76
   5   5  -1   17.95    1.92
   5   5  -1   16.21    1.52
   5   5  -1   14.09    1.79
   5   5  -1   17.40    1.97
  -5  -5   1   18.30    1.80
  -5  -5   1   15.88    1.53
  -5  -5   1   18.73    1.87
  -5  -5   1   21.16    2.03
  -5  -5   1   17.26    1.97
  -5  -5   1   17.97    2.00
   4   5  -1    1.39    0.72
   4   5  -1    0.63    0.57
   4   5  -1    0.57    0.51
   4   5  -1    1.20    0.50
  -4  -5   1    1.18    0.56
  -4  -5   1    0.53    0.47
  -4  -5   1    0.61    0.54
  -4  -5   1    0.53    0.57
  -4  -5   1    1.96    0.83
  -4  -5   1    0.65    0.44
   3   5  -1    4.75    1.08
   3   5  -1    5.78    1.14
   3   5  -1    4.86    0.67
   3   5  -1    3.58    0.92
   3   5  -1    4.81    1.11
  -3  -5   1    3.82    0.91
  -3  -5   1    6.21    1.19
  -3  -5   1    5.36    1.15
  -3  -5   1    4.75    0.69
  -3  -5   1    4.23    0.93
  -3  -5   1    4.85    1.04
   2   5  -1  106.36    3.24
   2   5  -1   95.35    4.42
   2   5  -1  109.64    4.71
   2   5  -1  103.23    4.47
   2   5  -1  101.22    4.24
  -2  -5   1  105.42    4.55
  -2  -5   1  102.81    4.29
  -2  -5   1  102.28    3.27
  -2  -5   1  101.92    4.42
  -2  -5   1  107.50    4.46
   1   5  -1    8.67    1.04
   1   5  -1    9.76    0.97
   1   5  -1   10.68    1.18
   1   5  -1    8.96    1.42
   1   5  -1    8.39    0.63
  -1  -5   1    8.88    1.05
  -1  -5   1    9.81    1.08
  -1  -5   1    9.47    1.11
  -1  -5   1    9.22    0.93
  -1  -5   1    7.98    0.60
   0   5  -1   20.97    1.29
   0   5  -1   22.60    1.73
   0   5  -1   18.41    1.47
   0   5  -1   19.81    1.67
   0  -5   1   21.42    1.72
   0  -5   1   20.68    1.20
   0  -5   1   19.55    1.28
   0  -5   1   20.10    1.28
   0  -5   1   18.39    1.45
   0  -5   1   18.57    1.54
  -1   5  -1    5.14    0.99
  -1   5  -1    3.28    0.67
  -1   5  -1    4.94    0.59
   1  -5   1    5.01    0.99
   1  -5   1    3.84    0.74
   1  -5   1    5.06    1.06
   1  -5   1    4.86    0.93
   1  -5   1    4.46    0.79
   1  -5   1    4.59    1.01
   1  -5   1    5.22    0.62
  -2   5  -1  148.15    5.64
  -2   5  -1  135.77    4.81
  -2   5  -1  144.53    5.33
  -2   5  -1  142.17    5.71
   2  -5   1  140.44    5.20
   2  -5   1  136.28    4.75
   2  -5   1  146.66    5.90
   2  -5   1  139.68    5.56
   2  -5   1  142.42    4.81
   2  -5   1  149.72    4.95
  -3   5  -1    0.72    0.47
  -3   5  -1    1.68    0.80
  -3   5  -1    1.52    0.57
  -3   5  -1    0.78    0.50
  -3   5  -1    1.01    0.35
   3  -5   1    0.89    0.40
   3  -5   1    0.48    0.43
   3  -5   1    1.92    0.44
   3  -5   1    0.93    0.55
   3  -5   1    1.42    0.73
  -4   5  -1   25.20    1.84
  -4   5  -1   22.85    1.69
  -4   5  -1   22.83    2.19
  -4   5  -1   24.98    2.30
   4  -5   1   19.43    2.10
   4  -5   1   22.74    1.86
   4  -5   1   22.00    1.12
   4  -5   1   21.13    1.54
   4  -5   1   21.80    1.17
   4  -5   1   22.35    2.15
  -5   5  -1    9.41    1.83
  -5   5  -1   14.93    1.33
  -5   5  -1   16.81    1.90
  -5   5  -1   13.68    1.51
   5  -5   1   14.04    1.19
   5  -5   1   13.95    0.73
   5  -5   1   15.33    1.68
   5  -5   1   16.42    1.94
   5  -5   1   13.10    0.69
   5  -5   1   15.76    2.56
  -6   5  -1    2.05    0.97
  -6   5  -1    4.82    1.50
  -6   5  -1    3.49    0.79
  -6   5  -1    5.16    1.18
   6  -5   1    4.13    1.26
   6  -5   1    3.06    1.23
   6  -5   1    5.29    0.92
   6  -5   1    2.30    0.99
  -7   5  -1    1.54    0.83
  -7   5  -1    2.74    0.78
  -7   5  -1    2.39    1.05
   7  -5   1    1.10    0.78
   7  -5   1    2.44    1.04
  -8   5  -1    1.66    1.08
   8  -5   1    2.76    1.26
   8  -5   1    1.36    1.05
  -9   5  -1    0.27    0.98
   9  -5   1   -0.21    0.81
   9  -5   1   -0.18    0.89
 -10   5  -1    1.86    1.20
  10  -5   1    0.71    1.30
  10  -5   1    0.95    1.24
  10   4  -1    0.36    0.86
  10   4  -1   -2.49    1.18
 -10  -4   1    0.79    1.30
   9   4  -1    0.32    1.02
   9   4  -1    0.64    0.96
   9   4  -1    0.95    0.78
  -9  -4   1    3.07    1.28
   8   4  -1   -0.31    0.76
   8   4  -1    0.11    0.96
   8   4  -1    0.49    0.69
  -8  -4   1    1.72    0.96
  -8  -4   1    0.23    0.77
  -8  -4   1    0.23    0.67
   7   4  -1    0.89    0.83
   7   4  -1    0.30    0.74
   7   4  -1    1.11    0.86
   7   4  -1    2.96    1.28
  -7  -4   1    0.41    0.76
  -7  -4   1    0.86    0.68
  -7  -4   1    1.42    0.87
  -7  -4   1    2.12    0.91
   6   4  -1    6.16    1.48
   6   4  -1    9.39    1.63
   6   4  -1    9.67    1.91
   6   4  -1    6.85    1.38
  -6  -4   1    5.41    1.44
  -6  -4   1    8.51    1.49
  -6  -4   1    7.67    1.40
  -6  -4   1    9.01    1.51
  -6  -4   1    7.47    1.64
  -6  -4   1   10.01    1.65
   5   4  -1    6.57    1.43
   5   4  -1    6.67    1.24
   5   4  -1    4.46    1.18
   5   4  -1    3.89    1.08
  -5  -4   1    6.04    1.19
  -5  -4   1    5.12    1.09
  -5  -4   1    4.45    1.08
  -5  -4   1    7.61    1.30
  -5  -4   1    4.82    1.27
  -5  -4   1    4.65    1.14
   4   4  -1    0.09    0.36
   4   4  -1    0.55    0.42
   4   4  -1    0.41    0.38
   4   4  -1    0.52    0.53
  -4  -4   1   -0.21    0.39
  -4  -4   1   -0.15    0.33
  -4  -4   1    0.09    0.44
  -4  -4   1    1.23    0.58
  -4  -4   1    0.52    0.40
  -4  -4   1    0.26    0.45
   3   4  -1   35.41    1.69
   3   4  -1   32.38    2.23
   3   4  -1   34.88    2.28
   3   4  -1   34.18    2.24
  -3  -4   1   38.29    2.34
  -3  -4   1   40.89    2.38
  -3  -4   1   34.39    1.74
  -3  -4   1   32.72    2.14
  -3  -4   1   35.20    2.26
  -3  -4   1   29.73    2.15
   2   4  -1    0.89    0.42
   2   4  -1    1.34    0.51
   2   4  -1    0.42    0.38
   2   4  -1    0.89    0.40
   2   4  -1    0.75    0.21
  -2  -4   1    0.35    0.25
  -2  -4   1    0.73    0.26
  -2  -4   1    0.07    0.33
  -2  -4   1    0.79    0.46
  -2  -4   1    0.66    0.37
   1   4  -1   12.16    1.15
   1   4  -1   10.27    0.59
   1   4  -1   11.05    1.12
   1   4  -1   11.69    0.96
   1   4  -1    9.01    1.01
  -1  -4   1   11.02    1.10
  -1  -4   1    9.31    0.56
  -1  -4   1   11.10    1.08
  -1  -4   1   10.49    0.91
  -1  -4   1   10.60    1.00
   0   4  -1   96.88    3.74
   0   4  -1  101.74    4.02
   0   4  -1   92.91    3.84
   0   4  -1   98.30    3.34
   0  -4   1   95.95    3.88
   0  -4   1  103.79    4.04
   0  -4   1  100.37    3.34
   0  -4   1   92.65    3.64
   0  -4   1   95.47    3.20
   0  -4   1   98.16    3.37
  -1   4  -1   25.66    1.47
  -1   4  -1   24.57    1.56
  -1   4  -1   20.45    1.49
   1  -4   1   25.41    1.82
   1  -4   1   24.55    1.57
   1  -4   1   21.37    1.22
   1  -4   1   21.68    1.35
   1  -4   1   24.68    1.57
   1  -4   1   25.67    1.77
   1  -4   1   22.90    1.23
  -2   4  -1   90.67    3.33
  -2   4  -1   89.99    3.91
  -2   4  -1   93.01    4.07
  -2   4  -1   87.65    3.13
  -2   4  -1   88.92    3.57
   2  -4   1   89.36    3.14
   2  -4   1   84.18    3.44
   2  -4   1   88.10    4.02
   2  -4   1   90.43    3.99
   2  -4   1   92.56    3.39
  -3   4  -1    1.25    0.65
  -3   4  -1    4.39    1.07
  -3   4  -1    1.29    0.47
  -3   4  -1    1.53    0.52
   3  -4   1    1.39    0.32
   3  -4   1    2.18    0.50
   3  -4   1    2.13    0.73
   3  -4   1    2.05    0.63
   3  -4   1    1.88    0.70
   3  -4   1    1.89    0.35
  -4   4  -1   52.94    2.54
  -4   4  -1   53.78    3.42
  -4   4  -1   60.64    3.05
  -4   4  -1   54.59    3.48
   4  -4   1   58.99    3.09
   4  -4   1   53.34    2.43
   4  -4   1   50.22    3.29
   4  -4   1   51.77    1.85
   4  -4   1   50.06    1.76
   4  -4   1   61.51    3.65
  -5   4  -1   24.18    1.99
  -5   4  -1   19.76    2.23
  -5   4  -1   20.10    1.48
  -5   4  -1   23.15    2.35
   5  -4   1   26.08    2.42
   5  -4   1   24.97    2.09
   5  -4   1   21.29    1.43
   5  -4   1   20.87    2.31
  -6   4  -1   -0.04    0.50
  -6   4  -1    0.42    0.35
  -6   4  -1   -0.28    0.67
  -6   4  -1    0.64    0.63
   6  -4   1    1.04    0.64
   6  -4   1    0.82    0.80
   6  -4   1    1.01    0.81
  -7   4  -1    1.64    0.60
  -7   4  -1    2.83    1.14
  -7   4  -1    1.23    0.93
   7  -4   1    2.33    1.05
   7  -4   1    1.64    0.83
  -8   4  -1   14.30    2.78
   8  -4   1   13.56    2.37
   8  -4   1   10.38    2.43
  -9   4  -1    0.18    1.01
   9  -4   1    1.98    1.05
   9  -4   1    6.55    2.14
 -10   4  -1    0.55    0.93
  10  -4   1   -1.66    0.92
  10  -4   1    2.83    1.24
  11   3  -1   -1.03    0.83
  11   3  -1   -0.07    1.99
 -11  -3   1   -0.42    1.43
  10   3  -1    0.67    1.65
  10   3  -1   -0.04    1.08
 -10  -3   1   -0.01    1.37
   9   3  -1    0.36    0.69
   9   3  -1    1.90    1.20
  -9  -3   1    1.02    1.08
   8   3  -1    2.24    0.92
   8   3  -1    0.20    0.92
   8   3  -1   -0.20    0.91
  -8  -3   1    2.50    0.94
  -8  -3   1    2.25    1.15
  -8  -3   1    1.73    0.88
   7   3  -1    0.66    0.85
   7   3  -1    0.32    0.81
   7   3  -1    0.03    0.46
   7   3  -1   -1.41    0.51
  -7  -3   1   -0.52    0.42
  -7  -3   1   -0.78    0.48
  -7  -3   1   -0.14    0.59
  -7  -3   1   -0.75    0.61
  -7  -3   1   -0.19    0.43
  -7  -3   1   -0.01    0.63
   6   3  -1    1.89    0.81
   6   3  -1    1.60    0.86
   6   3  -1    1.09    0.70
   6   3  -1    1.19    0.68
  -6  -3   1    0.65    0.57
  -6  -3   1    0.30    0.46
  -6  -3   1    0.31    0.45
  -6  -3   1    3.88    1.06
  -6  -3   1    1.13    0.57
  -6  -3   1    1.89    0.80
   5   3  -1   40.10    2.77
   5   3  -1   45.61    3.16
   5   3  -1   45.26    2.76
   5   3  -1   44.29    2.78
  -5  -3   1   45.43    3.04
  -5  -3   1   45.16    2.67
  -5  -3   1   45.37    2.60
  -5  -3   1   36.78    2.51
  -5  -3   1   50.35    2.68
  -5  -3   1   44.06    3.03
   4   3  -1  116.59    5.11
   4   3  -1  116.34    4.75
   4   3  -1  108.12    4.72
   4   3  -1  118.36    4.47
  -4  -3   1  117.19    4.54
  -4  -3   1  116.47    4.57
  -4  -3   1  113.77    4.91
  -4  -3   1  106.23    4.90
  -4  -3   1  110.87    4.49
  -4  -3   1  105.91    4.47
   3   3  -1   16.94    1.19
   3   3  -1   20.47    1.69
   3   3  -1   16.52    1.42
   3   3  -1   16.96    1.47
  -3  -3   1   20.05    1.29
  -3  -3   1   17.50    1.49
  -3  -3   1   18.99    1.43
  -3  -3   1   18.92    1.60
  -3  -3   1   17.96    1.41
  -3  -3   1   19.00    1.44
   2   3  -1   28.64    1.72
   2   3  -1   27.00    1.70
   2   3  -1   23.75    1.62
   2   3  -1   27.28    1.69
   2   3  -1   25.45    1.15
  -2  -3   1   27.26    1.72
  -2  -3   1   26.56    1.66
  -2  -3   1   25.62    1.66
  -2  -3   1   24.29    1.18
  -2  -3   1   25.11    1.62
   1   3  -1    0.20    0.10
   1   3  -1    0.48    0.33
   1   3  -1    0.45    0.29
   1   3  -1    0.05    0.15
   1   3  -1    0.42    0.28
  -1  -3   1    0.24    0.25
  -1  -3   1    0.30    0.12
  -1  -3   1    0.31    0.25
  -1  -3   1    0.06    0.22
  -1  -3   1    0.44    0.26
   0   3  -1  370.79   10.01
   0   3  -1  368.46   10.44
   0   3  -1  367.13   10.69
   0   3  -1  371.79   10.63
   0  -3   1  378.43   10.04
   0  -3   1  363.55   10.58
   0  -3   1  366.53   10.68
   0  -3   1  370.42    9.92
   0  -3   1  359.94   10.39
   0  -3   1  367.98   10.02
  -1   3  -1   30.44    1.63
  -1   3  -1   30.00    1.78
  -1   3  -1   27.28    1.56
  -1   3  -1   28.23    1.37
   1  -3   1   29.02    1.26
   1  -3   1   26.03    1.50
   1  -3   1   31.14    1.33
   1  -3   1   29.24    1.60
   1  -3   1   27.17    1.34
   1  -3   1   29.63    1.76
  -2   3  -1  314.12    9.62
  -2   3  -1  310.08    9.70
  -2   3  -1  316.01    8.89
  -2   3  -1  311.65    9.02
  -2   3  -1  299.10    8.40
   2  -3   1  297.04    8.42
   2  -3   1  321.19    8.95
   2  -3   1  328.55    9.73
   2  -3   1  304.10    9.63
   2  -3   1  294.86    8.88
  -3   3  -1  227.52    6.94
  -3   3  -1  230.52    7.28
  -3   3  -1  234.44    8.07
  -3   3  -1  223.96    7.93
   3  -3   1  219.44    6.19
   3  -3   1  224.72    6.85
   3  -3   1  244.35    7.44
   3  -3   1  227.66    6.15
   3  -3   1  233.11    8.09
   3  -3   1  224.63    7.92
  -4   3  -1    7.29    1.42
  -4   3  -1    8.46    0.84
  -4   3  -1    6.72    1.17
  -4   3  -1    7.71    1.43
   4  -3   1    8.31    1.30
   4  -3   1    7.38    1.34
   4  -3   1    7.97    0.39
   4  -3   1    7.48    0.77
   4  -3   1    8.23    0.41
   4  -3   1    9.71    1.62
  -5   3  -1   45.38    2.17
  -5   3  -1   44.49    2.85
  -5   3  -1   49.25    3.28
  -5   3  -1   44.32    3.20
   5  -3   1   41.61    2.04
   5  -3   1   44.74    3.13
   5  -3   1   46.28    3.37
   5  -3   1   48.56    3.02
  -6   3  -1    5.13    0.86
  -6   3  -1    3.78    1.22
  -6   3  -1    4.42    1.20
  -6   3  -1    4.95    1.28
   6  -3   1    3.95    1.12
   6  -3   1    2.84    1.01
   6  -3   1    5.50    0.87
   6  -3   1    4.19    1.26
  -7   3  -1   -0.69    0.54
  -7   3  -1    2.23    1.13
  -7   3  -1   -0.05    0.40
   7  -3   1   -0.86    0.58
   7  -3   1    0.41    0.73
   7  -3   1    0.56    0.32
   7  -3   1    0.22    0.78
  -8   3  -1   -0.29    0.83
   8  -3   1    0.27    0.71
   8  -3   1   -0.62    0.70
  -9   3  -1   -0.49    0.74
   9  -3   1   -0.05    1.02
   9  -3   1    2.38    1.11
 -10   3  -1   -0.18    0.78
  10  -3   1   -1.58    0.84
  10  -3   1    4.39    1.70
  11   2  -1   -1.79    1.14
  11   2  -1   -1.28    1.42
 -11  -2   1    0.64    1.36
  10   2  -1    0.14    0.84
  10   2  -1    1.84    1.48
 -10  -2   1   -0.79    0.71
   9   2  -1   -0.54    0.63
   9   2  -1    1.50    1.16
   9   2  -1    0.86    0.79
  -9  -2   1    0.18    0.90
   8   2  -1    7.28    1.43
   8   2  -1    4.36    1.35
   8   2  -1    6.82    1.77
  -8  -2   1    8.29    1.37
  -8  -2   1    4.14    1.31
  -8  -2   1    6.37    1.76
   7   2  -1    1.71    0.91
   7   2  -1    0.08    0.54
   7   2  -1    1.78    0.82
   7   2  -1    0.09    0.83
  -7  -2   1    1.02    0.77
  -7  -2   1    1.65    0.69
  -7  -2   1    0.50    0.59
  -7  -2   1    3.73    1.27
  -7  -2   1    1.32    0.77
  -7  -2   1    1.65    0.63
   6   2  -1    0.97    0.69
   6   2  -1    1.55    0.62
   6   2  -1    0.40    0.57
   6   2  -1    0.67    0.60
  -6  -2   1    0.85    0.55
  -6  -2   1    0.78    0.47
  -6  -2   1    0.98    0.74
  -6  -2   1    0.11    0.43
  -6  -2   1    1.01    0.56
  -6  -2   1    0.58    0.44
   5   2  -1    2.17    0.65
   5   2  -1    4.53    1.07
   5   2  -1    0.65    0.60
   5   2  -1    3.35    1.04
  -5  -2   1    2.38    0.62
  -5  -2   1    1.43    0.71
  -5  -2   1    2.49    0.70
  -5  -2   1    1.81    0.70
  -5  -2   1    2.48    0.84
  -5  -2   1    4.71    0.96
   4   2  -1    4.78    1.06
   4   2  -1    6.20    1.07
   4   2  -1    4.20    0.94
   4   2  -1    4.31    0.93
  -4  -2   1    5.00    0.86
  -4  -2   1    5.29    0.92
  -4  -2   1    4.11    0.80
  -4  -2   1    4.69    1.00
  -4  -2   1    4.52    0.80
  -4  -2   1    6.19    1.19
   3   2  -1  231.01    7.51
   3   2  -1  225.78    7.34
   3   2  -1  226.56    7.22
   3   2  -1  239.52    7.77
  -3  -2   1  228.14    7.29
  -3  -2   1  240.84    7.24
  -3  -2   1  236.34    7.22
  -3  -2   1  233.28    7.63
  -3  -2   1  231.28    7.28
   2   2  -1  470.51   13.43
   2   2  -1  496.03   12.93
   2   2  -1  475.21   13.28
   2   2  -1  479.50   13.41
   2   2  -1  496.06   13.61
  -2  -2   1  468.98   13.33
  -2  -2   1  471.82   13.43
  -2  -2   1  483.69   13.29
  -2  -2   1  491.78   12.95
  -2  -2   1  454.84   13.46
   0   2  -1    2.44    0.47
   0   2  -1    2.68    0.28
   0   2  -1    3.91    0.63
   0   2  -1    2.11    0.26
   0   2  -1    2.60    0.44
   0  -2   1    3.18    0.54
   0  -2   1    2.13    0.42
   0  -2   1    2.86    0.44
   0  -2   1    1.83    0.28
   0  -2   1    2.73    0.28
  -1   2  -1  440.32   11.39
  -1   2  -1  415.82   11.70
  -1   2  -1  422.25   11.37
  -1   2  -1  435.11   12.07
  -1   2  -1  431.51   11.90
   1  -2   1  410.20   11.33
   1  -2   1  443.29   12.13
   1  -2   1  444.61   11.95
   1  -2   1  442.73   11.41
   1  -2   1  415.50   11.66
  -2   2  -1    0.47    0.33
  -2   2  -1    0.70    0.38
  -2   2  -1    0.55    0.25
  -2   2  -1    0.51    0.28
   2  -2   1    0.52    0.32
   2  -2   1    0.47    0.12
   2  -2   1    0.57    0.24
   2  -2   1    0.57    0.12
   2  -2   1    0.63    0.35
   2  -2   1    0.68    0.31
  -3   2  -1   10.10    0.97
  -3   2  -1   11.51    1.24
  -3   2  -1    9.22    0.75
  -3   2  -1   11.71    1.23
   3  -2   1   10.30    1.16
   3  -2   1    9.47    0.74
   3  -2   1   10.41    1.02
   3  -2   1    8.75    0.36
   3  -2   1    8.67    1.34
   3  -2   1    8.22    0.35
  -4   2  -1    0.40    0.11
  -4   2  -1    0.59    0.28
  -4   2  -1    0.28    0.45
  -4   2  -1    0.01    0.43
  -4   2  -1   -0.38    0.35
   4  -2   1    0.57    0.25
   4  -2   1    0.07    0.40
   4  -2   1    0.09    0.35
   4  -2   1    0.71    0.54
   4  -2   1    0.14    0.10
  -5   2  -1   70.29    3.81
  -5   2  -1   76.51    2.95
  -5   2  -1   83.76    4.47
  -5   2  -1   72.11    2.34
  -5   2  -1   75.45    4.27
   5  -2   1   81.54    4.48
   5  -2   1   76.63    2.96
   5  -2   1   83.92    4.11
   5  -2   1   72.52    4.08
   5  -2   1   76.46    2.43
  -6   2  -1    2.46    0.39
  -6   2  -1    3.72    0.95
  -6   2  -1    5.14    1.06
  -6   2  -1    2.60    0.60
  -6   2  -1    2.43    0.97
   6  -2   1    3.62    1.15
   6  -2   1    3.42    0.47
   6  -2   1    1.71    0.84
   6  -2   1    2.70    0.58
   6  -2   1    2.13    0.99
  -7   2  -1    8.28    0.94
  -7   2  -1    9.05    0.70
  -7   2  -1    9.53    1.89
  -7   2  -1    6.82    1.57
  -7   2  -1   10.34    2.12
   7  -2   1    5.51    1.55
   7  -2   1   14.21    2.53
   7  -2   1    9.43    0.74
   7  -2   1    8.80    1.82
   7  -2   1    8.53    0.93
  -8   2  -1    4.41    0.93
  -8   2  -1    5.21    1.49
   8  -2   1    2.64    1.07
   8  -2   1    3.05    1.48
  -9   2  -1    5.91    1.85
   9  -2   1    4.26    1.67
   9  -2   1    4.52    1.54
 -10   2  -1    1.12    1.03
  10  -2   1   -0.22    0.99
  10  -2   1   -0.10    0.74
 -11   2  -1    2.08    1.34
  11  -2   1    2.06    1.86
  11   1  -1   -1.17    1.45
  11   1  -1    1.29    1.74
 -11  -1   1    0.64    1.11
  10   1  -1    2.98    1.18
  10   1  -1    0.86    1.55
 -10  -1   1   -0.25    0.64
   9   1  -1    0.78    0.86
   9   1  -1   -0.55    0.89
   9   1  -1   -0.13    0.41
  -9  -1   1   -0.29    0.93
   8   1  -1   -0.40    0.87
   8   1  -1   -0.25    0.56
   8   1  -1   -0.12    0.56
  -8  -1   1    1.21    0.78
  -8  -1   1   -0.76    0.44
  -8  -1   1   -0.13    0.76
   7   1  -1    5.18    1.43
   7   1  -1    3.36    1.43
   7   1  -1    5.05    1.10
   7   1  -1    4.06    1.23
  -7  -1   1    4.36    0.87
  -7  -1   1    2.95    0.94
  -7  -1   1    5.69    0.91
  -7  -1   1    4.91    0.92
  -7  -1   1    5.38    1.36
  -7  -1   1    4.59    1.31
   6   1  -1    8.23    1.61
   6   1  -1    9.21    1.40
   6   1  -1   13.06    2.14
   6   1  -1    8.08    1.63
  -6  -1   1    8.53    0.96
  -6  -1   1    8.56    1.20
  -6  -1   1    7.88    1.68
  -6  -1   1   11.73    2.00
  -6  -1   1    9.14    1.60
  -6  -1   1    8.87    0.92
   5   1  -1   43.12    2.38
   5   1  -1   40.78    2.69
   5   1  -1   39.52    2.70
   5   1  -1   42.42    2.93
  -5  -1   1   40.72    2.83
  -5  -1   1   40.37    2.84
  -5  -1   1   44.24    2.31
  -5  -1   1   40.20    2.77
  -5  -1   1   42.89    2.14
  -5  -1   1   42.50    2.04
   4   1  -1   50.02    2.92
   4   1  -1   45.01    2.65
   4   1  -1   45.07    2.66
   4   1  -1   47.96    2.37
  -4  -1   1   45.99    2.65
  -4  -1   1   44.59    2.20
  -4  -1   1   45.24    2.77
  -4  -1   1   48.67    2.10
  -4  -1   1   45.38    2.76
  -4  -1   1   46.05    2.11
   3   1  -1  376.22   11.13
   3   1  -1  377.50   10.73
   3   1  -1  362.11   10.96
   3   1  -1  377.58   11.32
  -3  -1   1  379.79   11.25
  -3  -1   1  379.59   11.31
  -3  -1   1  351.20   10.89
  -3  -1   1  355.32   10.54
  -3  -1   1  384.55   10.42
  -3  -1   1  381.23   10.39
   2   1  -1   88.09    3.16
   2   1  -1   92.06    3.19
   2   1  -1   88.48    3.31
   2   1  -1   89.38    3.42
  -2  -1   1   93.64    3.03
  -2  -1   1   92.10    3.39
  -2  -1   1   81.88    3.07
  -2  -1   1   87.53    3.14
  -2  -1   1   98.91    3.07
  -2  -1   1   87.51    3.40
   1   1  -1    0.01    0.11
   1   1  -1    0.26    0.17
   1   1  -1    0.04    0.06
   1   1  -1    0.26    0.14
   1   1  -1   -0.01    0.11
  -1  -1   1    0.00    0.06
  -1  -1   1    0.00    0.12
  -1  -1   1   -0.14    0.09
  -1  -1   1   -0.09    0.09
  -1  -1   1   -0.04    0.09
   0   1  -1   86.64    2.46
   0   1  -1   86.35    2.79
   0   1  -1   84.07    2.78
   0  -1   1   89.02    2.40
   0  -1   1   85.27    2.62
   0  -1   1   89.69    2.46
   0  -1   1   95.28    2.94
   0  -1   1   87.15    2.73
  -1   1  -1  560.84   15.04
  -1   1  -1  558.26   15.00
  -1   1  -1  562.21   14.59
  -1   1  -1  551.61   14.69
   1  -1   1  542.12   14.29
   1  -1   1  570.65   15.06
   1  -1   1  548.97   15.00
   1  -1   1  592.21   14.63
  -2   1  -1  977.03   25.95
  -2   1  -1  997.44   25.52
  -2   1  -1  928.86   25.75
   2  -1   1  970.49   25.49
   2  -1   1  997.38   25.98
   2  -1   1  937.18   25.74
  -3   1  -1    8.70    1.05
  -3   1  -1    8.59    0.45
  -3   1  -1    8.77    1.00
  -3   1  -1    8.34    0.65
  -3   1  -1    8.58    0.93
   3  -1   1    9.50    0.70
   3  -1   1   11.84    1.23
   3  -1   1    8.67    0.48
   3  -1   1    8.59    0.93
   3  -1   1    9.13    1.02
  -4   1  -1    0.92    0.46
  -4   1  -1    1.05    0.64
  -4   1  -1    1.11    0.57
  -4   1  -1    0.97    0.23
  -4   1  -1    1.46    0.40
   4  -1   1    0.69    0.40
   4  -1   1    1.07    0.58
   4  -1   1    0.93    0.26
   4  -1   1    0.95    0.30
   4  -1   1    0.75    0.50
  -5   1  -1    5.67    1.25
  -5   1  -1    4.89    1.20
  -5   1  -1    5.71    0.55
  -5   1  -1    4.94    0.62
  -5   1  -1    6.81    1.38
   5  -1   1    7.14    1.45
   5  -1   1    5.10    1.13
   5  -1   1    5.60    0.57
   5  -1   1    5.52    0.79
   5  -1   1    5.19    1.19
  -6   1  -1    4.05    1.14
  -6   1  -1    3.27    1.09
  -6   1  -1    2.07    0.53
  -6   1  -1    2.16    0.52
  -6   1  -1    3.13    0.96
   6  -1   1    3.43    0.59
   6  -1   1    1.32    0.75
   6  -1   1    2.48    0.62
   6  -1   1    2.82    1.04
   6  -1   1    3.31    1.14
  -7   1  -1    1.70    0.51
  -7   1  -1    2.47    0.91
  -7   1  -1    2.33    0.61
  -7   1  -1    2.46    0.83
  -7   1  -1    2.22    0.83
   7  -1   1    3.02    1.17
   7  -1   1    2.85    0.68
   7  -1   1    2.46    0.62
   7  -1   1    2.17    1.16
   7  -1   1    1.45    0.93
  -8   1  -1    0.38    0.78
  -8   1  -1    2.73    0.73
   8  -1   1    0.80    1.06
   8  -1   1    1.14    1.02
  -9   1  -1    5.11    1.67
   9  -1   1    4.87    1.55
 -10   1  -1    0.57    0.92
  10  -1   1    1.12    1.59
  10  -1   1    1.37    1.16
 -11   1  -1    0.11    1.21
  11  -1   1   -0.34    1.09
  11  -1   1    3.08    2.05
  11   0  -1    3.88    1.76
 -11   0   1    2.85    1.33
  10   0  -1    2.25    1.73
  10   0  -1   -1.26    0.97
 -10   0   1    0.62    1.06
   9   0  -1    1.68    0.95
   9   0  -1    0.33    1.16
  -9   0   1   -0.41    0.89
   8   0  -1    0.67    0.91
   8   0  -1    1.39    0.68
   8   0  -1    1.28    1.36
  -8   0   1    1.25    0.47
  -8   0   1    2.28    1.03
   7   0  -1    5.00    1.53
   7   0  -1    6.00    1.04
   7   0  -1    2.69    1.11
   7   0  -1    8.18    1.92
  -7   0   1    4.64    1.40
  -7   0   1    4.76    1.37
  -7   0   1    4.83    0.95
  -7   0   1    4.78    1.11
  -7   0   1    5.76    0.71
  -7   0   1    6.14    0.91
   6   0  -1    3.10    1.06
   6   0  -1    2.69    0.65
   6   0  -1    2.21    0.89
   6   0  -1    1.90    0.70
  -6   0   1    1.47    0.68
  -6   0   1    2.39    0.92
  -6   0   1    2.85    0.56
  -6   0   1    2.67    0.58
  -6   0   1    3.49    1.14
  -6   0   1    3.22    0.71
   5   0  -1   25.84    2.18
   5   0  -1   27.46    2.33
   5   0  -1   26.74    1.71
   5   0  -1   23.91    2.18
  -5   0   1   26.64    1.40
  -5   0   1   26.71    2.18
  -5   0   1   24.77    2.25
  -5   0   1   26.20    1.60
  -5   0   1   23.58    2.12
  -5   0   1   26.20    1.33
   4   0  -1  102.27    4.51
   4   0  -1  103.05    4.39
   4   0  -1  100.69    3.70
   4   0  -1  101.53    4.52
  -4   0   1   98.81    4.45
  -4   0   1   99.95    3.24
  -4   0   1   96.67    4.38
  -4   0   1  102.07    3.61
  -4   0   1   99.41    4.50
   3   0  -1    3.26    0.54
   3   0  -1    2.61    0.67
   3   0  -1    3.09    0.76
   3   0  -1    3.29    0.80
  -3   0   1    2.83    0.34
  -3   0   1    3.38    0.55
  -3   0   1    2.52    0.70
  -3   0   1    3.49    0.77
  -3   0   1    2.84    0.69
   2   0  -1   17.84    1.17
   2   0  -1   18.96    1.21
   2   0  -1   16.73    0.94
   2   0  -1   15.84    1.17
  -2   0   1   18.30    1.23
  -2   0   1   15.23    0.73
  -2   0   1   16.80    0.92
  -2   0   1   20.28    1.28
  -2   0   1   17.44    0.77
  -2   0   1   17.95    1.19
   1   0  -1    1.09    0.22
   1   0  -1    1.00    0.16
   1   0  -1    0.70    0.22
   1   0  -1    1.31    0.27
   1   0  -1    1.09    0.26
  -1   0   1    1.58    0.26
  -1   0   1    1.10    0.13
  -1   0   1    0.71    0.22
  -1   0   1    1.03    0.28
  -1   0   1    1.16    0.27
  -1   0  -1    0.86    0.19
  -1   0  -1    0.76    0.12
  -1   0  -1    0.49    0.16
  -1   0  -1    0.80    0.26
  -1   0  -1    1.02    0.22
   1   0   1    0.73    0.12
   1   0   1    0.59    0.16
   1   0   1    0.98    0.22
   1   0   1    0.72    0.24
   1   0   1    0.84    0.20
  -2   0  -1    7.11    0.55
  -2   0  -1    5.97    0.66
  -2   0  -1    6.98    0.46
  -2   0  -1    7.14    0.72
  -2   0  -1    6.95    0.77
   2   0   1    8.39    0.84
   2   0   1    6.49    0.67
   2   0   1    7.82    0.49
   2   0   1    7.19    0.56
   2   0   1    5.36    0.65
  -3   0  -1   11.85    1.15
  -3   0  -1   10.01    0.68
  -3   0  -1   12.73    1.21
  -3   0  -1   10.25    0.75
  -3   0  -1   11.25    1.07
   3   0   1   13.27    1.27
   3   0   1   11.23    1.08
   3   0   1   10.25    1.03
   3   0   1    9.98    0.69
   3   0   1   11.85    0.82
  -4   0  -1    3.21    0.92
  -4   0  -1    3.92    0.93
  -4   0  -1    5.18    0.54
  -4   0  -1    4.72    0.57
  -4   0  -1    6.64    1.28
   4   0   1    5.08    0.60
   4   0   1    6.76    1.17
   4   0   1    5.22    1.08
   4   0   1    4.33    0.60
   4   0   1    4.18    0.97
  -5   0  -1   18.02    1.25
  -5   0  -1   19.37    1.20
  -5   0  -1   15.89    1.69
  -5   0  -1   18.66    1.87
  -5   0  -1   19.33    1.95
   5   0   1   19.56    1.90
   5   0   1   16.83    1.67
   5   0   1   18.85    1.31
   5   0   1   19.36    1.86
   5   0   1   20.49    1.31
  -6   0  -1    6.17    1.53
  -6   0  -1    7.10    1.48
  -6   0  -1    7.31    0.86
  -6   0  -1    7.36    1.57
  -6   0  -1    6.86    0.82
   6   0   1    5.99    1.25
   6   0   1    7.37    1.69
   6   0   1    7.59    0.93
   6   0   1    9.33    1.76
   6   0   1    7.87    0.88
  -7   0  -1    0.77    0.42
  -7   0  -1   -0.55    0.33
  -7   0  -1    0.31    0.61
  -7   0  -1   -0.04    0.74
  -7   0  -1    0.32    0.58
   7   0   1    0.73    0.95
   7   0   1   -0.24    0.59
   7   0   1   -0.50    0.28
   7   0   1    0.18    0.65
   7   0   1    0.17    0.36
  -8   0  -1    3.03    1.33
  -8   0  -1    2.43    0.65
   8   0   1   -0.93    0.95
   8   0   1    1.85    0.95
   8   0   1    1.39    0.66
  -9   0  -1    1.48    0.81
   9   0   1    0.52    1.13
   9   0   1    0.80    0.90
 -10   0  -1    0.12    1.28
  10   0   1    2.23    1.45
  10   0   1   -0.47    0.77
 -11   0  -1    0.72    1.19
  11   0   1   -2.24    1.04
  11   0   1    0.31    1.41
  11  -1  -1    0.70    0.96
  11  -1  -1    0.03    1.54
 -11   1   1   -1.21    1.21
  10  -1  -1    2.71    1.39
  10  -1  -1    0.86    1.40
 -10   1   1    1.52    1.21
   9  -1  -1    0.09    0.86
   9  -1  -1    2.53    1.76
  -9   1   1    1.03    1.21
   8  -1  -1    6.23    1.95
   8  -1  -1    5.89    1.10
   8  -1  -1    3.76    1.50
  -8   1   1    5.14    1.58
   7  -1  -1    0.69    0.40
   7  -1  -1    1.32    1.02
   7  -1  -1   -0.58    0.60
  -7   1   1    0.54    0.56
  -7   1   1   -0.13    0.31
  -7   1   1    1.08    0.61
  -7   1   1    0.87    0.36
  -7   1   1    0.35    0.56
  -7   1   1    1.51    0.56
   6  -1  -1    9.96    1.72
   6  -1  -1   14.61    1.21
   6  -1  -1   16.24    1.97
   6  -1  -1   12.91    2.07
  -6   1   1   12.45    2.10
  -6   1   1   10.90    1.88
  -6   1   1   13.72    0.87
  -6   1   1   13.94    1.14
  -6   1   1   15.39    2.42
   5  -1  -1   62.51    3.65
   5  -1  -1   60.78    3.70
   5  -1  -1   63.76    2.68
   5  -1  -1   59.20    3.48
   5  -1  -1   61.43    2.24
  -5   1   1   63.40    2.18
  -5   1   1   59.06    3.65
  -5   1   1   64.21    3.79
  -5   1   1   58.10    3.45
  -5   1   1   63.50    2.59
   4  -1  -1   24.36    1.07
   4  -1  -1   25.02    1.95
   4  -1  -1   26.35    2.04
   4  -1  -1   24.71    2.05
   4  -1  -1   27.84    1.45
  -4   1   1   22.76    1.84
  -4   1   1   24.34    1.03
  -4   1   1   27.40    1.38
  -4   1   1   23.12    1.96
  -4   1   1   25.43    2.04
   3  -1  -1   60.25    2.28
   3  -1  -1   62.37    3.00
   3  -1  -1   58.90    1.88
   3  -1  -1   65.08    3.16
   3  -1  -1   66.42    3.05
  -3   1   1   62.68    2.26
  -3   1   1   64.71    1.87
  -3   1   1   56.88    2.88
  -3   1   1   63.07    3.08
  -3   1   1   63.37    3.05
   2  -1  -1  140.90    4.76
   2  -1  -1  150.68    4.94
   2  -1  -1  137.29    4.09
   2  -1  -1  132.46    4.70
  -2   1   1  137.65    4.75
  -2   1   1  132.07    4.67
  -2   1   1  152.19    4.93
  -2   1   1  138.53    4.07
   1  -1  -1  193.56    5.62
   1  -1  -1  180.31    5.46
   1  -1  -1  183.62    4.89
   1  -1  -1  194.64    5.51
   1  -1  -1  187.55    5.14
   1  -1  -1  187.36    4.90
   1  -1  -1  179.58    5.46
  -1   1   1  181.43    5.46
  -1   1   1  190.98    5.14
  -1   1   1  191.96    5.51
   0   1   1  219.78    6.06
  -1  -1  -1   50.42    1.78
  -1  -1  -1   41.78    1.73
  -1  -1  -1   46.82    1.74
  -1  -1  -1   46.33    1.70
  -1  -1  -1   46.82    1.58
   1   1   1   45.58    1.56
   1   1   1   49.13    1.76
   1   1   1   46.53    1.69
   1   1   1   45.79    1.73
   1   1   1   47.37    1.79
  -2  -1  -1  596.06   16.65
  -2  -1  -1  596.39   16.31
  -2  -1  -1  599.38   16.47
  -2  -1  -1  638.30   16.74
  -2  -1  -1  616.18   16.26
   2   1   1  605.67   16.33
   2   1   1  642.95   16.71
   2   1   1  598.98   16.67
   2   1   1  611.41   16.28
   2   1   1  615.76   16.44
  -3  -1  -1    3.60    0.75
  -3  -1  -1    3.57    0.78
  -3  -1  -1    3.24    0.58
  -3  -1  -1    4.82    0.84
  -3  -1  -1    3.06    0.54
   3   1   1    2.91    0.72
   3   1   1    2.26    0.56
   3   1   1    3.43    0.74
   3   1   1    3.76    0.59
   3   1   1    2.90    0.55
  -4  -1  -1    7.72    0.78
  -4  -1  -1   10.09    1.50
  -4  -1  -1    8.60    1.31
  -4  -1  -1    7.53    1.26
  -4  -1  -1    7.78    0.81
   4   1   1    8.87    0.89
   4   1   1    8.57    0.87
   4   1   1    8.24    1.31
   4   1   1   10.22    1.23
   4   1   1    9.36    1.36
  -5  -1  -1   12.82    1.91
  -5  -1  -1   14.55    1.66
  -5  -1  -1   13.01    1.16
  -5  -1  -1   12.40    1.09
  -5  -1  -1   13.84    1.57
   5   1   1   13.69    1.19
   5   1   1   12.95    1.18
   5   1   1   10.97    1.72
   5   1   1   12.69    1.43
   5   1   1   13.08    1.58
  -6  -1  -1   11.80    1.16
  -6  -1  -1   12.92    2.14
  -6  -1  -1   14.00    1.77
  -6  -1  -1   14.59    1.24
  -6  -1  -1   11.48    2.04
   6   1   1   11.48    1.84
   6   1   1   12.74    2.04
   6   1   1   16.32    1.90
   6   1   1   14.70    1.34
   6   1   1   13.94    1.28
  -7  -1  -1   -1.29    0.44
  -7  -1  -1   -0.02    0.42
  -7  -1  -1    0.06    0.52
  -7  -1  -1   -0.24    0.44
  -7  -1  -1    0.63    0.68
   7   1   1    0.28    0.40
   7   1   1   -0.38    0.42
   7   1   1    1.37    1.05
   7   1   1   -1.07    0.49
  -8  -1  -1    0.87    0.92
  -8  -1  -1   -0.48    0.54
   8   1   1    0.26    0.53
   8   1   1    0.55    0.70
   8   1   1   -0.96    0.75
  -9  -1  -1    3.75    1.24
   9   1   1    6.80    1.98
   9   1   1    4.83    1.62
 -10  -1  -1    1.54    1.14
  10   1   1    3.68    1.62
  10   1   1    0.31    1.43
 -11  -1  -1    1.44    1.40
  11   1   1   -0.21    1.18
  11   1   1    1.29    1.10
  11  -2  -1   -1.66    1.72
  11  -2  -1   -0.61    1.49
 -11   2   1   -0.62    1.45
  10  -2  -1   -0.21    1.25
  10  -2  -1   -2.40    1.23
 -10   2   1    0.99    1.33
   9  -2  -1   -0.58    1.03
   9  -2  -1   -0.83    0.71
  -9   2   1    1.86    1.10
   8  -2  -1    6.17    1.67
   8  -2  -1    5.42    1.62
   8  -2  -1    7.09    1.13
  -8   2   1    3.38    1.30
   7  -2  -1   14.20    2.47
   7  -2  -1   12.97    1.17
   7  -2  -1    9.10    1.79
   7  -2  -1   15.01    2.45
  -7   2   1   12.07    2.27
  -7   2   1   17.06    2.60
  -7   2   1   11.25    1.98
  -7   2   1   14.95    0.86
  -7   2   1   13.97    1.19
   6  -2  -1   44.12    1.73
   6  -2  -1   45.80    2.18
   6  -2  -1   43.79    3.47
   6  -2  -1   42.00    3.16
   6  -2  -1   48.26    3.39
  -6   2   1   48.76    3.33
  -6   2   1   42.68    3.23
  -6   2   1   45.42    1.71
  -6   2   1   44.43    3.36
  -6   2   1   43.86    2.06
   5  -2  -1   16.57    1.83
   5  -2  -1   21.69    2.17
   5  -2  -1   21.39    1.30
   5  -2  -1   20.74    0.98
   5  -2  -1   21.27    2.03
  -5   2   1   22.24    1.98
  -5   2   1   20.99    1.23
  -5   2   1   23.61    2.16
  -5   2   1   21.34    0.98
  -5   2   1   21.52    2.10
   4  -2  -1   28.00    1.10
   4  -2  -1   26.50    2.05
   4  -2  -1   28.33    1.40
   4  -2  -1   29.52    2.37
   4  -2  -1   29.54    2.20
  -4   2   1   28.56    2.10
  -4   2   1   24.88    1.30
  -4   2   1   28.39    2.22
  -4   2   1   28.91    2.23
  -4   2   1   29.57    1.13
   3  -2  -1  191.83    5.52
   3  -2  -1  171.59    6.54
   3  -2  -1  184.58    5.14
   3  -2  -1  201.12    6.95
   3  -2  -1  209.40    6.73
  -3   2   1  185.87    5.19
  -3   2   1  195.38    6.74
  -3   2   1  195.62    6.53
  -3   2   1  191.62    5.48
  -3   2   1  171.21    6.61
   2  -2  -1   20.71    0.84
   2  -2  -1   18.31    1.29
   2  -2  -1   20.81    1.53
   2  -2  -1   19.91    0.96
   2  -2  -1   19.45    1.41
  -2   2   1   21.09    1.44
  -2   2   1   20.12    0.97
  -2   2   1   17.33    1.25
  -2   2   1   20.76    1.48
  -2   2   1   18.57    0.84
   1  -2  -1  272.96    7.61
   1  -2  -1  294.28    7.95
   1  -2  -1  287.31    8.18
   1  -2  -1  276.65    8.01
   1  -2  -1  271.89    7.64
   1  -2  -1  275.30    8.00
   1  -2  -1  268.75    7.57
  -1   2   1  274.82    8.00
  -1   2   1  291.34    7.93
  -1   2   1  272.89    8.02
  -1   2   1  270.49    7.58
   0  -2  -1   91.78    2.86
   0  -2  -1   90.22    2.98
   0  -2  -1   90.81    2.83
   0  -2  -1   98.42    2.90
   0  -2  -1   86.88    2.94
   0  -2  -1   88.23    2.97
   0  -2  -1   85.68    2.90
   0   2   1   93.78    2.88
   0   2   1   86.99    2.95
   0   2   1   89.12    2.92
   0   2   1   89.47    2.97
  -1  -2  -1  395.68   10.68
  -1  -2  -1  402.92   11.05
  -1  -2  -1  383.72   11.02
  -1  -2  -1  425.05   10.81
  -1  -2  -1  372.39   10.98
   1   2   1  399.99   11.06
   1   2   1  400.13   11.05
   1   2   1  405.43   10.70
   1   2   1  416.61   10.76
   1   2   1  391.24   11.03
  -2  -2  -1  962.55   25.50
  -2  -2  -1 1000.00   25.42
   2   2   1  930.85   25.53
  -3  -2  -1   27.34    1.61
  -3  -2  -1   25.84    1.56
  -3  -2  -1   22.12    1.59
  -3  -2  -1   26.72    1.80
  -3  -2  -1   25.37    1.63
   3   2   1   23.82    1.73
   3   2   1   25.32    1.57
   3   2   1   26.29    1.60
   3   2   1   24.98    1.55
   3   2   1   25.72    1.65
  -4  -2  -1    0.33    0.34
  -4  -2  -1    1.34    0.56
  -4  -2  -1    0.73    0.53
  -4  -2  -1    0.51    0.36
   4   2   1    0.60    0.45
   4   2   1    0.45    0.33
   4   2   1    1.71    0.56
   4   2   1    0.69    0.39
   4   2   1    0.68    0.37
  -5  -2  -1    0.94    0.65
  -5  -2  -1    3.25    0.96
  -5  -2  -1    1.78    0.58
  -5  -2  -1    2.00    0.81
  -5  -2  -1    2.87    0.72
   5   2   1    2.52    0.95
   5   2   1    1.76    0.51
   5   2   1    2.66    0.84
   5   2   1    1.82    0.61
   5   2   1    1.27    0.66
  -6  -2  -1    1.79    0.83
  -6  -2  -1    2.38    0.66
  -6  -2  -1    2.11    0.86
  -6  -2  -1    1.93    0.65
  -6  -2  -1    2.38    1.08
   6   2   1    1.43    0.75
   6   2   1    2.77    0.76
   6   2   1    2.38    0.98
   6   2   1    1.03    0.55
  -7  -2  -1   35.45    2.32
  -7  -2  -1   31.06    2.82
  -7  -2  -1   35.11    2.98
  -7  -2  -1   39.38    3.03
  -7  -2  -1   34.97    2.32
   7   2   1   35.84    3.10
   7   2   1   32.88    3.01
   7   2   1   30.32    2.21
   7   2   1   32.44    2.32
   7   2   1   26.67    2.64
  -8  -2  -1    6.45    1.74
  -8  -2  -1    6.01    1.29
  -8  -2  -1    6.16    1.59
   8   2   1    8.74    2.05
   8   2   1    7.11    1.90
   8   2   1    6.98    1.37
  -9  -2  -1   -1.60    0.70
   9   2   1    0.13    0.54
   9   2   1    1.21    1.20
   9   2   1    1.62    1.01
 -10  -2  -1   -0.10    1.04
  10   2   1   -0.43    0.86
  10   2   1   -0.20    1.36
 -11  -2  -1   -0.36    1.55
  11   2   1   -0.37    1.19
  11   2   1   -1.15    1.50
  10  -3  -1    3.23    1.51
  10  -3  -1    0.34    1.30
 -10   3   1    0.74    1.10
   9  -3  -1    3.67    1.64
   9  -3  -1    3.51    1.46
  -9   3   1    7.17    2.00
   8  -3  -1    3.78    1.32
   8  -3  -1    3.52    1.26
  -8   3   1    1.73    0.87
   7  -3  -1   40.99    1.53
   7  -3  -1   44.72    3.54
   7  -3  -1   33.24    3.14
   7  -3  -1   43.14    2.09
   7  -3  -1   41.59    3.78
  -7   3   1   42.17    3.46
  -7   3   1   41.00    1.55
  -7   3   1   42.08    3.64
  -7   3   1   44.30    3.44
   6  -3  -1    0.49    0.69
   6  -3  -1   -0.15    0.41
   6  -3  -1    0.86    0.26
   6  -3  -1    0.61    0.28
   6  -3  -1    0.79    0.79
  -6   3   1    1.54    0.97
  -6   3   1    0.87    0.37
  -6   3   1    1.21    0.30
  -6   3   1    1.12    0.80
  -6   3   1    2.73    0.83
   5  -3  -1    9.32    1.85
   5  -3  -1   10.68    1.76
   5  -3  -1    8.68    1.67
   5  -3  -1    9.62    0.80
   5  -3  -1    9.27    0.65
  -5   3   1   11.86    1.97
  -5   3   1   13.09    2.16
  -5   3   1   10.11    1.66
  -5   3   1   10.10    0.68
  -5   3   1   10.21    0.82
   4  -3  -1    9.87    0.65
   4  -3  -1   12.04    1.48
   4  -3  -1   12.89    1.45
   4  -3  -1    8.97    1.60
   4  -3  -1   10.06    0.77
  -4   3   1   10.49    1.73
  -4   3   1    9.70    0.68
  -4   3   1   10.40    0.76
  -4   3   1    7.90    1.50
  -4   3   1   10.01    1.24
   3  -3  -1   34.28    1.54
   3  -3  -1   39.08    2.54
   3  -3  -1   37.11    2.38
   3  -3  -1   39.79    2.30
   3  -3  -1   35.52    1.49
  -3   3   1   37.44    2.45
  -3   3   1   39.03    1.64
  -3   3   1   38.16    2.43
  -3   3   1   38.83    2.24
  -3   3   1   38.51    1.58
   2  -3  -1   22.26    1.57
   2  -3  -1   22.86    1.14
   2  -3  -1   24.83    1.75
   2  -3  -1   22.74    1.59
   2  -3  -1   22.98    1.20
   2  -3  -1   19.77    1.10
   2  -3  -1   23.76    1.52
  -2   3   1   21.90    1.64
  -2   3   1   24.94    1.52
  -2   3   1   23.92    1.63
  -2   3   1   20.01    1.12
   1  -3  -1  176.61    5.86
   1  -3  -1  185.89    5.70
   1  -3  -1  184.38    5.62
   1  -3  -1  199.61    5.95
   1  -3  -1  194.32    6.10
   1  -3  -1  182.42    5.62
   1  -3  -1  200.78    5.83
  -1   3   1  180.15    5.89
  -1   3   1  175.94    5.59
  -1   3   1  176.77    5.55
  -1   3   1  195.05    5.97
   0  -3  -1   61.82    2.30
   0  -3  -1   62.46    2.50
   0  -3  -1   62.16    2.52
   0  -3  -1   61.31    2.37
   0  -3  -1   63.64    2.45
   0  -3  -1   62.83    2.43
   0   3   1   65.28    2.44
   0   3   1   60.93    2.47
   0   3   1   61.18    2.51
   0   3   1   64.50    2.36
  -1  -3  -1  208.54    6.67
  -1  -3  -1  213.85    6.22
  -1  -3  -1  208.60    6.73
  -1  -3  -1  212.89    6.64
  -1  -3  -1  218.94    6.38
  -1  -3  -1  224.95    6.84
   1   3   1  215.76    6.74
   1   3   1  217.29    6.42
   1   3   1  217.99    6.64
   1   3   1  228.18    6.28
  -2  -3  -1   67.06    2.96
  -2  -3  -1   67.18    2.64
  -2  -3  -1   63.68    2.86
  -2  -3  -1   61.92    2.82
  -2  -3  -1   64.21    2.63
   2   3   1   66.08    2.89
   2   3   1   68.77    2.97
   2   3   1   70.49    2.62
   2   3   1   64.92    2.63
   2   3   1   65.04    2.85
  -3  -3  -1   14.99    1.28
  -3  -3  -1   12.88    1.16
  -3  -3  -1   14.86    1.25
  -3  -3  -1   13.21    1.18
  -3  -3  -1   12.71    1.32
   3   3   1   15.32    1.38
   3   3   1   13.70    1.22
   3   3   1   14.83    1.19
   3   3   1   13.26    1.15
   3   3   1   14.76    1.25
  -4  -3  -1    1.15    0.60
  -4  -3  -1    0.52    0.45
  -4  -3  -1    1.00    0.44
  -4  -3  -1    0.95    0.50
  -4  -3  -1    0.53    0.40
   4   3   1    1.57    0.59
   4   3   1    2.21    0.62
   4   3   1    0.87    0.44
   4   3   1    0.41    0.50
   4   3   1    1.31    0.59
  -5  -3  -1    2.95    0.95
  -5  -3  -1    2.73    0.80
  -5  -3  -1    5.15    1.23
  -5  -3  -1    4.36    0.90
  -5  -3  -1    2.79    0.89
   5   3   1    3.16    0.81
   5   3   1    3.11    0.84
   5   3   1    2.47    0.84
   5   3   1    3.70    0.97
   5   3   1    2.62    0.79
  -6  -3  -1    1.86    0.74
  -6  -3  -1    2.40    0.83
  -6  -3  -1    0.93    0.54
  -6  -3  -1    0.62    0.62
  -6  -3  -1    2.41    0.94
  -6  -3  -1    1.77    0.77
   6   3   1    2.46    0.80
   6   3   1    2.41    0.74
   6   3   1    0.39    0.67
   6   3   1    1.91    0.87
   6   3   1    1.31    0.65
  -7  -3  -1    0.88    0.65
  -7  -3  -1    0.49    0.84
  -7  -3  -1    0.16    0.87
  -7  -3  -1    0.53    0.72
  -7  -3  -1   -0.58    0.62
  -7  -3  -1    0.85    0.59
   7   3   1    1.02    0.59
   7   3   1   -0.41    0.40
   7   3   1   -0.14    0.71
   7   3   1   -0.60    0.64
  -8  -3  -1   -0.37    0.79
  -8  -3  -1    0.13    0.60
  -8  -3  -1   -0.59    0.62
   8   3   1   -0.44    0.67
   8   3   1   -0.34    0.79
   8   3   1    0.87    0.67
  -9  -3  -1    2.50    1.23
  -9  -3  -1    6.39    1.41
   9   3   1    4.48    1.76
   9   3   1    5.26    1.68
   9   3   1    4.57    1.17
 -10  -3  -1    0.86    0.94
  10   3   1    0.27    0.99
  10   3   1    1.24    1.29
 -11  -3  -1    1.62    1.44
  11   3   1   -0.17    1.15
  11   3   1   -2.91    1.39
  10  -4  -1    1.15    1.10
  10  -4  -1   -1.42    1.19
 -10   4   1    2.11    1.06
   9  -4  -1    0.32    0.87
   9  -4  -1    1.59    0.88
  -9   4   1    0.33    0.95
   8  -4  -1    1.29    0.94
   8  -4  -1    0.02    0.70
  -8   4   1    1.12    0.94
   7  -4  -1    3.55    0.60
   7  -4  -1    4.37    1.60
   7  -4  -1    2.51    0.94
  -7   4   1    4.61    1.33
  -7   4   1    3.81    0.49
  -7   4   1    2.94    1.13
   6  -4  -1    3.30    1.26
   6  -4  -1    4.76    0.49
   6  -4  -1    3.89    0.59
   6  -4  -1    3.48    1.02
   6  -4  -1    4.78    1.41
  -6   4   1    5.41    0.58
  -6   4   1    4.24    1.31
  -6   4   1    4.13    0.65
  -6   4   1    4.46    1.20
  -6   4   1    4.33    1.45
   5  -4  -1    1.87    0.42
   5  -4  -1    1.61    0.89
   5  -4  -1    1.98    0.40
   5  -4  -1    2.84    0.91
   5  -4  -1    0.87    0.72
  -5   4   1    1.48    0.42
  -5   4   1    0.33    0.65
  -5   4   1    1.72    0.81
  -5   4   1    2.10    0.50
  -5   4   1    1.50    0.64
   4  -4  -1   30.78    1.50
   4  -4  -1   30.04    2.45
   4  -4  -1   32.98    1.54
   4  -4  -1   34.78    2.42
   4  -4  -1   33.63    1.63
   4  -4  -1   36.38    2.78
  -4   4   1   32.85    1.61
  -4   4   1   33.65    2.66
  -4   4   1   33.52    2.27
  -4   4   1   32.46    2.58
   3  -4  -1   36.42    2.38
   3  -4  -1   33.19    1.60
   3  -4  -1   30.55    2.24
   3  -4  -1   32.30    1.57
   3  -4  -1   33.27    1.64
   3  -4  -1   35.04    2.21
   3  -4  -1   32.78    2.45
  -3   4   1   32.44    2.32
  -3   4   1   33.74    1.69
  -3   4   1   36.80    2.54
  -3   4   1   33.06    2.09
   2  -4  -1   28.52    1.97
   2  -4  -1   30.71    1.80
   2  -4  -1   30.44    2.06
   2  -4  -1   23.95    1.42
   2  -4  -1   32.58    2.03
   2  -4  -1   29.84    1.57
   2  -4  -1   28.64    1.54
  -2   4   1   28.98    1.96
  -2   4   1   28.29    1.57
  -2   4   1   30.71    1.80
   1  -4  -1  145.18    4.77
   1  -4  -1  140.43    4.70
   1  -4  -1  136.29    4.99
   1  -4  -1  140.38    4.84
   1  -4  -1  134.01    4.72
   1  -4  -1  130.76    4.65
   1  -4  -1  143.63    5.08
  -1   4   1  144.07    5.00
  -1   4   1  139.25    4.89
  -1   4   1  139.08    4.76
  -1   4   1  143.34    4.67
  -1   4   1  134.42    4.64
   0  -4  -1  112.28    3.81
   0  -4  -1  115.48    4.01
   0  -4  -1  107.84    4.10
   0  -4  -1  115.78    4.06
   0  -4  -1  113.18    4.20
   0  -4  -1  119.23    4.16
   0   4   1  116.06    3.87
   0   4   1  109.60    4.12
   0   4   1  107.21    3.93
   0   4   1  112.57    4.17
  -1  -4  -1    7.96    0.94
  -1  -4  -1    8.14    0.92
  -1  -4  -1    9.54    0.95
  -1  -4  -1    9.70    1.02
  -1  -4  -1   11.16    0.93
  -1  -4  -1   10.57    0.79
   1   4   1    9.45    1.01
   1   4   1   10.66    0.99
   1   4   1    9.97    0.78
   1   4   1    9.38    0.88
  -2  -4  -1  113.71    4.83
  -2  -4  -1  128.88    4.88
  -2  -4  -1  135.97    5.05
  -2  -4  -1  130.76    4.33
  -2  -4  -1  134.06    4.61
  -2  -4  -1  130.47    4.91
   2   4   1  125.97    4.24
   2   4   1  136.56    5.09
   2   4   1  143.08    5.06
   2   4   1  130.80    4.59
  -3  -4  -1   10.57    1.23
  -3  -4  -1   13.04    1.31
  -3  -4  -1   12.37    1.25
  -3  -4  -1   14.07    1.40
  -3  -4  -1   12.59    1.16
  -3  -4  -1   13.40    1.23
   3   4   1   14.54    1.16
   3   4   1   13.26    1.21
   3   4   1   14.05    1.41
   3   4   1   13.20    1.39
  -4  -4  -1   44.39    2.60
  -4  -4  -1   46.51    2.69
  -4  -4  -1   45.23    2.73
  -4  -4  -1   44.97    2.69
  -4  -4  -1   47.06    2.77
  -4  -4  -1   47.27    2.98
   4   4   1   46.85    2.67
   4   4   1   44.35    2.76
   4   4   1   52.30    3.09
   4   4   1   51.47    2.65
  -5  -4  -1    2.93    0.83
  -5  -4  -1    4.68    1.17
  -5  -4  -1    4.07    1.01
  -5  -4  -1    2.88    0.95
  -5  -4  -1    4.59    1.15
  -5  -4  -1    2.30    0.74
   5   4   1    3.75    1.11
   5   4   1    2.39    0.79
   5   4   1    4.56    1.00
   5   4   1    3.66    1.00
  -6  -4  -1    0.95    0.68
  -6  -4  -1    1.18    0.63
  -6  -4  -1    0.10    0.58
  -6  -4  -1    1.33    0.82
  -6  -4  -1    1.09    0.67
  -6  -4  -1    0.62    0.63
   6   4   1    0.99    0.75
   6   4   1    1.85    1.09
   6   4   1    0.87    0.59
   6   4   1    1.29    0.62
  -7  -4  -1    0.64    0.70
  -7  -4  -1   -0.06    0.63
  -7  -4  -1   -0.24    0.59
  -7  -4  -1    0.33    0.68
  -7  -4  -1   -0.63    0.76
   7   4   1   -0.67    0.74
   7   4   1    0.25    0.57
   7   4   1   -0.73    0.53
   7   4   1   -0.19    0.60
  -8  -4  -1   -0.87    0.70
  -8  -4  -1    0.94    0.95
  -8  -4  -1    2.01    1.28
  -8  -4  -1    2.05    0.88
   8   4   1    0.14    0.67
   8   4   1    1.15    1.10
   8   4   1    0.50    0.89
  -9  -4  -1    1.48    0.88
  -9  -4  -1    0.27    0.92
   9   4   1    0.61    0.79
   9   4   1    1.79    0.89
   9   4   1    0.91    1.13
 -10  -4  -1    1.05    1.23
  10   4   1   -0.23    0.57
  10   4   1   -1.44    1.50
  10  -5  -1    3.97    1.50
  10  -5  -1    4.81    1.88
 -10   5   1    2.45    1.43
   9  -5  -1    5.75    1.95
   9  -5  -1    7.79    1.93
  -9   5   1    4.94    1.76
   8  -5  -1    2.34    1.28
   7  -5  -1   -0.63    0.67
   7  -5  -1    0.19    0.81
  -7   5   1   -0.56    0.57
  -7   5   1   -0.49    0.63
   6  -5  -1    2.29    0.46
   6  -5  -1    2.27    1.07
   6  -5  -1    3.73    1.26
   6  -5  -1    2.25    0.53
   6  -5  -1    1.71    1.03
   6  -5  -1    1.52    0.47
  -6   5   1    0.83    0.92
  -6   5   1    2.56    1.14
  -6   5   1    2.18    0.54
  -6   5   1    0.67    0.73
   5  -5  -1    1.53    0.46
   5  -5  -1   -0.22    0.56
   5  -5  -1    0.58    0.33
   5  -5  -1    1.75    0.99
   5  -5  -1    0.62    0.31
   5  -5  -1    0.57    0.52
  -5   5   1    1.02    0.41
  -5   5   1    0.64    0.66
  -5   5   1    0.76    0.64
  -5   5   1    0.08    0.63
   4  -5  -1   24.53    2.15
   4  -5  -1   25.28    2.24
   4  -5  -1   27.42    1.53
   4  -5  -1   28.37    2.56
   4  -5  -1   25.94    1.55
   4  -5  -1   27.93    2.16
   4  -5  -1   26.61    1.46
  -4   5   1   27.34    2.13
  -4   5   1   28.10    2.47
  -4   5   1   25.45    1.57
  -4   5   1   28.03    2.45
   3  -5  -1   34.99    2.61
   3  -5  -1   33.24    2.44
   3  -5  -1   30.99    1.77
   3  -5  -1   36.96    2.33
   3  -5  -1   31.89    1.78
   3  -5  -1   34.30    2.44
   3  -5  -1   31.60    1.70
  -3   5   1   34.47    2.19
  -3   5   1   33.44    2.45
  -3   5   1   30.13    1.76
   2  -5  -1   14.82    1.50
   2  -5  -1   14.89    1.47
   2  -5  -1   16.97    1.39
   2  -5  -1   15.84    1.20
   2  -5  -1   17.83    1.61
   2  -5  -1   17.02    1.23
   2  -5  -1   17.44    1.34
   2  -5  -1   17.83    1.31
  -2   5   1   15.69    1.19
  -2   5   1   17.56    1.61
  -2   5   1   17.02    1.34
   1  -5  -1   12.52    1.14
   1  -5  -1   13.30    1.18
   1  -5  -1   13.88    1.32
   1  -5  -1   16.55    1.34
   1  -5  -1   12.81    1.12
   1  -5  -1   13.78    1.29
  -1   5   1   14.48    1.27
  -1   5   1   14.23    1.19
  -1   5   1   13.41    1.29
  -1   5   1   15.30    1.18
  -1   5   1   14.97    1.28
   0  -5  -1   55.89    2.73
   0  -5  -1   44.61    2.57
   0  -5  -1   56.34    2.64
   0  -5  -1   49.74    2.61
   0  -5  -1   52.96    2.35
   0  -5  -1   55.76    2.57
   0   5   1   55.48    2.76
   0   5   1   50.45    2.64
   0   5   1   55.47    2.53
   0   5   1   55.12    2.44
  -1  -5  -1   23.45    1.82
  -1  -5  -1   23.14    1.71
  -1  -5  -1   24.40    1.80
  -1  -5  -1   23.10    1.32
  -1  -5  -1   20.99    1.56
  -1  -5  -1   26.52    1.68
   1   5   1   27.09    1.75
   1   5   1   22.78    1.74
   1   5   1   21.98    1.32
   1   5   1   21.14    1.55
  -2  -5  -1   46.77    2.74
  -2  -5  -1   49.14    2.83
  -2  -5  -1   48.68    2.74
  -2  -5  -1   52.02    2.75
  -2  -5  -1   49.67    2.50
  -2  -5  -1   48.43    2.18
   2   5   1   48.54    2.82
   2   5   1   50.21    2.73
   2   5   1   48.33    2.16
   2   5   1   48.00    2.51
  -3  -5  -1    6.20    1.20
  -3  -5  -1    7.51    1.34
  -3  -5  -1    8.76    1.55
  -3  -5  -1    6.22    0.93
  -3  -5  -1    5.83    1.03
  -3  -5  -1    6.56    1.15
   3   5   1    8.96    1.42
   3   5   1    6.35    0.77
   3   5   1    5.83    1.07
   3   5   1    6.48    1.25
  -4  -5  -1    0.76    0.57
  -4  -5  -1    0.23    0.45
  -4  -5  -1    0.58    0.36
  -4  -5  -1    0.78    0.53
  -4  -5  -1    0.50    0.46
  -4  -5  -1    0.33    0.37
   4   5   1    1.04    0.52
   4   5   1    0.87    0.58
   4   5   1    0.59    0.49
   4   5   1    0.02    0.37
  -5  -5  -1    1.33    0.68
  -5  -5  -1    1.62    0.63
  -5  -5  -1    0.41    0.48
  -5  -5  -1    1.42    0.65
  -5  -5  -1    2.47    0.86
  -5  -5  -1    0.60    0.61
   5   5   1    2.09    0.79
   5   5   1    1.19    0.79
   5   5   1    2.70    0.86
   5   5   1    1.67    0.73
  -6  -5  -1    3.84    1.09
  -6  -5  -1    2.51    0.96
  -6  -5  -1    4.95    1.26
  -6  -5  -1    3.45    1.17
  -6  -5  -1    4.76    1.22
  -6  -5  -1    4.62    1.19
   6   5   1    3.79    1.07
   6   5   1    4.62    1.24
   6   5   1    5.13    1.17
   6   5   1    3.89    1.24
  -7  -5  -1   12.01    2.11
  -7  -5  -1   12.46    2.00
  -7  -5  -1   13.86    2.14
  -7  -5  -1   11.33    1.86
   7   5   1    7.90    1.80
   7   5   1    7.10    1.68
   7   5   1    9.57    1.81
   7   5   1   12.04    1.97
  -8  -5  -1   -0.43    0.70
  -8  -5  -1   -1.66    1.31
  -8  -5  -1   -0.36    0.71
  -8  -5  -1   -1.00    0.82
   8   5   1    0.03    0.90
   8   5   1    0.51    0.82
   8   5   1   -1.35    0.79
  -9  -5  -1    2.82    1.44
   9   5   1    0.79    1.00
   9   5   1    2.68    1.38
   9   5   1    3.31    1.05
 -10  -5  -1    1.93    1.46
  10   5   1   -0.87    1.26
  10   5   1   -1.53    1.23
  10   5   1   -2.11    1.01
  10  -6  -1   -0.55    1.35
 -10   6   1   -0.33    1.23
   9  -6  -1    3.86    1.52
   9  -6  -1    3.76    1.09
  -9   6   1    4.91    1.17
   8  -6  -1   -0.23    0.81
   8  -6  -1   -2.11    0.71
  -8   6   1   -1.09    0.83
   7  -6  -1    3.72    1.40
   7  -6  -1    5.51    1.62
  -7   6   1    3.03    1.20
  -7   6   1    3.16    1.25
   6  -6  -1   -0.45    0.68
   6  -6  -1    0.20    0.61
   6  -6  -1   -0.08    0.66
   6  -6  -1    0.23    0.30
   6  -6  -1    0.37    0.32
  -6   6   1    0.44    0.40
  -6   6   1    0.51    0.72
  -6   6   1    0.50    0.56
  -6   6   1   -0.61    0.64
   5  -6  -1   15.30    1.20
   5  -6  -1   13.62    2.08
   5  -6  -1   18.39    2.91
   5  -6  -1   18.06    1.89
   5  -6  -1   14.46    1.80
   5  -6  -1   14.69    1.11
   5  -6  -1   14.27    1.16
  -5   6   1   17.14    2.10
  -5   6   1   14.10    1.24
  -5   6   1   14.07    1.70
   4  -6  -1   -0.48    0.51
   4  -6  -1    0.17    0.29
   4  -6  -1    1.10    0.44
   4  -6  -1    0.50    0.60
   4  -6  -1    0.60    0.32
   4  -6  -1    1.34    0.64
   4  -6  -1    0.24    0.60
  -4   6   1    0.64    0.45
  -4   6   1    1.03    0.53
  -4   6   1    0.95    0.50
   3  -6  -1   13.88    1.34
   3  -6  -1   15.48    1.72
   3  -6  -1   11.01    1.85
   3  -6  -1   13.04    1.15
   3  -6  -1   13.34    1.19
   3  -6  -1   11.29    1.14
   3  -6  -1   13.13    1.40
   3  -6  -1   12.48    1.49
  -3   6   1   15.14    1.33
  -3   6   1   14.39    1.69
   2  -6  -1    0.11    0.29
   2  -6  -1   -0.14    0.28
   2  -6  -1   -0.18    0.29
   2  -6  -1    0.45    0.41
   2  -6  -1    0.03    0.28
   2  -6  -1    0.17    0.47
   2  -6  -1    0.63    0.45
  -2   6   1    0.08    0.29
  -2   6   1    0.86    0.51
  -2   6   1   -0.18    0.24
   1  -6  -1   10.14    1.15
   1  -6  -1   10.28    1.26
   1  -6  -1   12.32    1.15
   1  -6  -1   12.46    1.42
   1  -6  -1   10.76    1.15
   1  -6  -1   10.47    1.26
   1  -6  -1   10.33    1.12
  -1   6   1    9.93    1.22
  -1   6   1   10.08    1.13
  -1   6   1    9.59    1.03
   0  -6  -1   32.86    1.85
   0  -6  -1   39.16    2.30
   0  -6  -1   32.19    2.20
   0  -6  -1   34.37    2.07
   0  -6  -1   30.06    2.09
   0  -6  -1   35.62    2.30
   0   6   1   33.87    2.24
   0   6   1   35.21    1.97
   0   6   1   33.65    2.02
   0   6   1   32.50    2.22
  -1  -6  -1   21.91    1.38
  -1  -6  -1   24.86    1.98
  -1  -6  -1   24.71    1.99
  -1  -6  -1   22.71    1.73
  -1  -6  -1   25.18    1.93
  -1  -6  -1   22.37    1.72
   1   6   1   24.88    1.50
   1   6   1   26.59    1.98
   1   6   1   24.79    1.80
   1   6   1   20.71    1.69
  -2  -6  -1   73.29    3.67
  -2  -6  -1   75.59    3.82
  -2  -6  -1   78.35    3.12
  -2  -6  -1   78.93    4.03
  -2  -6  -1   80.24    3.62
  -2  -6  -1   81.59    4.10
   2   6   1   77.59    3.65
   2   6   1   83.99    3.16
   2   6   1   82.78    3.84
  -3  -6  -1    0.24    0.31
  -3  -6  -1   -0.61    0.31
  -3  -6  -1   -0.03    0.28
  -3  -6  -1    0.34    0.40
  -3  -6  -1   -0.24    0.38
   3   6   1   -0.19    0.26
   3   6   1    0.10    0.25
   3   6   1    0.11    0.30
   3   6   1    0.83    0.52
  -4  -6  -1   33.88    2.12
  -4  -6  -1   29.15    2.50
  -4  -6  -1   31.92    2.51
  -4  -6  -1   28.74    2.21
  -4  -6  -1   30.10    2.33
  -4  -6  -1   33.40    2.55
   4   6   1   29.59    1.93
   4   6   1   33.25    2.59
   4   6   1   34.95    2.39
   4   6   1   29.63    2.48
  -5  -6  -1    0.11    0.40
  -5  -6  -1    0.47    0.48
  -5  -6  -1    0.68    0.73
  -5  -6  -1   -0.15    0.59
  -5  -6  -1    0.61    0.40
   5   6   1   -0.15    0.42
   5   6   1    0.24    0.57
   5   6   1    0.42    0.64
   5   6   1    0.38    0.53
  -6  -6  -1    2.29    0.93
  -6  -6  -1    3.76    1.20
  -6  -6  -1    1.68    0.86
  -6  -6  -1    1.96    0.99
  -6  -6  -1    2.98    0.98
   6   6   1    3.62    1.13
   6   6   1    4.21    1.18
   6   6   1    1.43    0.99
   6   6   1    2.11    0.84
  -7  -6  -1    0.79    0.96
  -7  -6  -1    0.83    0.81
  -7  -6  -1    1.42    0.79
  -7  -6  -1    0.86    1.12
   7   6   1    0.26    0.66
   7   6   1    1.00    0.85
   7   6   1   -0.04    0.82
   7   6   1    1.61    0.78
  -8  -6  -1    0.47    0.88
  -8  -6  -1    0.19    0.83
   8   6   1   -0.66    0.67
   8   6   1   -0.85    0.77
   8   6   1    1.12    1.13
  -9  -6  -1    0.94    1.18
  -9  -6  -1    0.73    0.79
   9   6   1    0.89    0.81
   9   6   1   -0.33    0.96
   9   6   1   -0.33    0.70
 -10  -6  -1    3.29    1.58
  10   6   1    2.95    1.22
  10   6   1    4.46    1.99
   9  -7  -1    1.81    1.11
   9  -7  -1   -0.55    1.12
  -9   7   1    1.78    0.92
   8  -7  -1    0.44    0.96
  -8   7   1   -0.85    0.89
   7  -7  -1    0.63    1.01
   7  -7  -1    2.79    1.31
  -7   7   1    1.12    0.83
  -7   7   1    1.31    1.08
   6  -7  -1   -0.21    0.80
   6  -7  -1    0.66    0.39
   6  -7  -1    0.62    0.82
  -6   7   1    1.58    0.53
  -6   7   1    0.93    0.74
  -6   7   1   -0.06    0.62
   5  -7  -1   -1.05    0.55
   5  -7  -1   -0.29    0.31
   5  -7  -1    0.37    0.67
   5  -7  -1    0.32    0.43
   5  -7  -1    0.10    0.36
   5  -7  -1    1.00    0.66
   5  -7  -1    0.67    0.81
  -5   7   1    0.68    0.49
  -5   7   1    0.14    0.64
  -5   7   1   -0.11    0.53
   4  -7  -1   20.83    2.41
   4  -7  -1   22.14    2.19
   4  -7  -1   21.91    1.66
   4  -7  -1   21.26    1.60
   4  -7  -1   17.83    2.12
   4  -7  -1   20.83    1.78
   4  -7  -1   23.60    2.13
   4  -7  -1   19.21    1.47
  -4   7   1   21.72    1.72
  -4   7   1   19.57    2.27
   3  -7  -1   12.64    1.25
   3  -7  -1   13.52    1.57
   3  -7  -1   11.11    1.22
   3  -7  -1   12.65    1.38
   3  -7  -1   13.55    1.49
   3  -7  -1   14.30    1.76
   3  -7  -1   12.94    1.31
   3  -7  -1   10.71    1.83
  -3   7   1   14.13    1.69
  -3   7   1   13.40    1.40
   2  -7  -1   14.22    1.39
   2  -7  -1   15.82    1.71
   2  -7  -1   13.57    1.34
   2  -7  -1   14.92    1.49
   2  -7  -1   13.69    1.58
   2  -7  -1   11.42    1.30
   2  -7  -1   14.25    1.53
  -2   7   1   14.56    1.67
  -2   7   1   14.94    1.39
  -2   7   1   12.56    1.39
   1  -7  -1    8.59    1.06
   1  -7  -1    7.55    1.19
   1  -7  -1    8.21    1.53
   1  -7  -1   11.27    1.41
   1  -7  -1    7.52    1.34
   1  -7  -1    7.36    1.21
   1  -7  -1    8.63    1.40
  -1   7   1    9.40    1.38
  -1   7   1    8.35    1.29
  -1   7   1    7.20    1.36
   0  -7  -1   11.57    1.68
   0  -7  -1    9.75    1.12
   0  -7  -1    9.90    1.54
   0  -7  -1    8.74    0.98
   0  -7  -1   10.70    1.34
   0  -7  -1    9.81    1.51
   0   7   1   11.19    1.32
   0   7   1   10.21    1.12
   0   7   1    9.82    1.54
   0   7   1   10.26    1.18
  -1  -7  -1    0.65    0.36
  -1  -7  -1   -0.18    0.38
  -1  -7  -1    0.45    0.43
  -1  -7  -1    0.01    0.36
  -1  -7  -1    0.14    0.39
   1   7   1   -0.13    0.40
   1   7   1    0.32    0.38
   1   7   1    0.34    0.33
   1   7   1    0.33    0.37
  -2  -7  -1    5.14    1.12
  -2  -7  -1    6.31    1.12
  -2  -7  -1    6.11    0.92
  -2  -7  -1    6.04    1.20
  -2  -7  -1    5.51    1.35
  -2  -7  -1    5.57    1.38
   2   7   1    6.69    1.38
   2   7   1    6.42    1.19
   2   7   1    6.36    1.25
   2   7   1    6.72    0.80
  -3  -7  -1    4.26    1.16
  -3  -7  -1    3.06    0.91
  -3  -7  -1    3.51    1.03
  -3  -7  -1    4.00    0.94
  -3  -7  -1    3.33    0.70
  -3  -7  -1    4.70    1.27
   3   7   1    2.64    0.66
   3   7   1    3.61    1.04
   3   7   1    2.18    0.93
   3   7   1    2.32    0.91
  -4  -7  -1    0.09    0.31
  -4  -7  -1    0.04    0.47
  -4  -7  -1    1.23    0.73
  -4  -7  -1    0.50    0.71
  -4  -7  -1    0.93    0.48
   4   7   1    0.53    0.72
   4   7   1    1.28    0.63
   4   7   1    0.74    0.49
   4   7   1    0.93    0.53
  -5  -7  -1    1.38    0.62
  -5  -7  -1    4.30    1.32
  -5  -7  -1    1.62    0.79
  -5  -7  -1    3.74    1.17
  -5  -7  -1    2.40    0.93
   5   7   1    2.54    0.95
   5   7   1    2.51    0.73
   5   7   1    1.73    0.84
   5   7   1    2.36    0.99
  -6  -7  -1    1.99    0.98
  -6  -7  -1    4.17    0.99
  -6  -7  -1    3.30    1.19
  -6  -7  -1    2.90    1.12
   6   7   1    2.40    1.01
   6   7   1    0.93    0.91
   6   7   1    1.94    0.74
   6   7   1    3.39    1.33
  -7  -7  -1    0.78    1.01
  -7  -7  -1   -0.33    0.48
  -7  -7  -1    0.35    0.83
   7   7   1   -1.09    0.78
   7   7   1    0.88    0.73
   7   7   1   -0.59    0.77
   7   7   1   -0.26    0.71
  -8  -7  -1    1.03    0.84
  -8  -7  -1    2.62    0.94
   8   7   1   -0.24    0.68
   8   7   1    0.14    1.04
   8   7   1   -0.67    0.50
  -9  -7  -1    0.41    1.08
  -9  -7  -1    1.55    0.79
   9   7   1    0.14    0.54
   9   7   1    0.06    0.57
 -10  -7  -1   -1.32    1.17
  10   7   1   -1.37    1.40
  10   7   1    0.43    0.86
   9  -8  -1   -0.32    1.00
   9  -8  -1   -0.13    1.17
  -9   8   1    0.68    1.05
   8  -8  -1    3.30    1.72
   8  -8  -1    1.79    1.12
  -8   8   1    1.89    1.06
   7  -8  -1    4.09    1.27
   7  -8  -1    0.72    1.06
  -7   8   1    0.51    0.78
   6  -8  -1    0.45    0.89
   6  -8  -1    0.08    0.91
  -6   8   1    0.14    0.52
  -6   8   1   -0.45    0.92
  -6   8   1   -1.07    0.67
   5  -8  -1    5.08    0.86
   5  -8  -1    2.62    1.32
   5  -8  -1    5.24    1.02
   5  -8  -1    4.17    1.23
   5  -8  -1    5.01    1.44
   5  -8  -1    7.29    1.22
  -5   8   1    7.19    1.38
  -5   8   1    2.46    1.19
   4  -8  -1    1.59    0.68
   4  -8  -1    1.50    1.00
   4  -8  -1    2.57    0.66
   4  -8  -1    3.23    1.08
   4  -8  -1    1.04    0.72
   4  -8  -1    1.37    0.69
   4  -8  -1    1.59    0.74
   4  -8  -1    1.58    0.67
  -4   8   1    1.71    0.84
  -4   8   1    1.78    0.68
   3  -8  -1    2.31    0.67
   3  -8  -1    1.90    0.78
   3  -8  -1    2.99    0.90
   3  -8  -1    2.26    0.71
   3  -8  -1    0.83    0.66
   3  -8  -1    2.85    0.86
   3  -8  -1    1.67    0.78
   3  -8  -1    1.91    0.74
  -3   8   1    0.81    0.57
  -3   8   1    1.10    0.67
   2  -8  -1   57.34    3.72
   2  -8  -1   53.89    3.21
   2  -8  -1   46.62    2.99
   2  -8  -1   52.81    3.05
   2  -8  -1   52.01    2.97
   2  -8  -1   55.95    3.58
   2  -8  -1   52.05    3.42
   2  -8  -1   56.91    3.14
  -2   8   1   49.85    2.97
  -2   8   1   50.17    3.16
   1  -8  -1    0.16    0.40
   1  -8  -1    1.07    0.60
   1  -8  -1    0.79    0.58
   1  -8  -1   -0.04    0.28
   1  -8  -1   -0.47    0.38
   1  -8  -1    0.10    0.30
  -1   8   1   -0.28    0.45
  -1   8   1    0.08    0.42
  -1   8   1    0.92    0.58
   0  -8  -1    6.75    1.28
   0  -8  -1    5.76    1.31
   0  -8  -1    6.21    1.29
   0  -8  -1    7.06    1.15
   0  -8  -1    6.53    1.31
   0  -8  -1    7.17    1.49
   0  -8  -1    7.45    1.25
   0   8   1    8.67    1.36
   0   8   1    8.68    1.51
   0   8   1    9.75    1.40
   0   8   1    5.76    1.36
  -1  -8  -1    0.60    0.48
  -1  -8  -1   -0.04    0.46
  -1  -8  -1    0.50    0.28
  -1  -8  -1    0.78    0.55
   1   8   1    0.33    0.38
   1   8   1   -0.21    0.51
   1   8   1    0.51    0.49
   1   8   1    0.95    0.47
  -2  -8  -1    0.39    0.57
  -2  -8  -1   -0.45    0.29
  -2  -8  -1    0.72    0.37
  -2  -8  -1   -0.56    0.28
  -2  -8  -1   -0.53    0.29
  -2  -8  -1    0.07    0.45
   2   8   1   -0.39    0.25
   2   8   1    0.38    0.56
   2   8   1   -0.12    0.44
   2   8   1   -0.68    0.36
  -3  -8  -1    1.49    0.69
  -3  -8  -1    3.05    0.94
  -3  -8  -1    1.07    0.55
  -3  -8  -1    1.56    0.81
  -3  -8  -1    2.67    0.96
   3   8   1    1.75    0.79
   3   8   1    2.34    0.63
   3   8   1    1.74    0.85
   3   8   1    1.80    0.82
  -4  -8  -1    3.24    0.83
  -4  -8  -1    3.28    1.09
  -4  -8  -1    3.64    1.19
  -4  -8  -1    4.08    1.24
  -4  -8  -1    1.92    0.90
   4   8   1    4.42    0.93
   4   8   1    4.13    1.26
   4   8   1    3.55    1.22
   4   8   1    2.61    0.97
  -5  -8  -1    4.71    0.96
  -5  -8  -1    6.78    1.48
  -5  -8  -1    3.95    1.34
  -5  -8  -1    1.97    1.09
  -5  -8  -1    4.46    1.30
   5   8   1    5.71    1.42
   5   8   1    3.99    0.96
   5   8   1    6.54    1.62
   5   8   1    3.01    1.12
  -6  -8  -1    1.85    1.10
  -6  -8  -1    2.74    1.15
   6   8   1    1.48    0.92
   6   8   1    1.45    1.02
   6   8   1    2.15    1.31
  -7  -8  -1    2.89    1.30
  -7  -8  -1    2.79    1.14
   7   8   1    2.12    0.99
   7   8   1    3.37    1.29
   7   8   1    3.70    1.24
   7   8   1    3.10    1.53
  -8  -8  -1    0.67    0.83
  -8  -8  -1   -0.93    0.71
   8   8   1    0.02    1.00
   8   8   1    0.69    0.93
  -9  -8  -1    1.80    1.18
  -9  -8  -1    2.48    1.07
   9   8   1    1.17    0.95
   9   8   1    1.56    1.30
   9  -9  -1   -0.49    1.34
   9  -9  -1   -1.26    1.07
   8  -9  -1    1.88    1.36
   8  -9  -1   -0.93    1.05
  -8   9   1    0.04    0.91
   7  -9  -1    1.64    1.16
  -7   9   1    2.17    1.19
   6  -9  -1    2.14    1.04
   6  -9  -1    1.12    1.05
   6  -9  -1    1.77    0.76
  -6   9   1    0.66    0.78
   5  -9  -1    4.53    0.95
   5  -9  -1    2.18    0.97
   5  -9  -1    5.92    1.42
   5  -9  -1    4.78    1.28
  -5   9   1    2.93    1.02
  -5   9   1    6.55    1.95
   4  -9  -1    1.53    0.69
   4  -9  -1   -0.06    0.33
   4  -9  -1   -0.57    0.36
   4  -9  -1   -0.40    0.51
   4  -9  -1    0.53    0.59
   4  -9  -1    0.50    0.85
   4  -9  -1    0.57    0.57
  -4   9   1   -0.90    0.49
  -4   9   1    0.23    0.71
   3  -9  -1    2.41    0.88
   3  -9  -1    2.61    0.80
   3  -9  -1    2.66    0.87
   3  -9  -1    2.02    1.16
   3  -9  -1    3.37    0.90
   3  -9  -1    2.89    1.18
   3  -9  -1    3.39    1.04
   3  -9  -1    2.73    0.93
   3  -9  -1    3.95    1.30
  -3   9   1    2.35    1.01
  -3   9   1    1.84    1.05
   2  -9  -1    1.34    0.77
   2  -9  -1    1.06    0.55
   2  -9  -1    0.47    0.81
   2  -9  -1    0.82    0.71
   2  -9  -1    1.97    0.76
   2  -9  -1    1.46    0.77
   2  -9  -1    1.97    0.75
   2  -9  -1    1.24    0.82
  -2   9   1    0.50    0.59
  -2   9   1    0.62    0.73
   1  -9  -1   -0.62    0.48
   1  -9  -1    0.90    0.67
   1  -9  -1    0.87    0.65
   1  -9  -1   -0.33    0.44
   1  -9  -1    0.66    0.54
   1  -9  -1    0.99    0.69
   1  -9  -1    0.61    0.46
  -1   9   1    0.49    0.63
  -1   9   1    0.94    0.67
  -1   9   1    0.76    0.52
   0  -9  -1    6.15    1.42
   0  -9  -1    6.69    1.24
   0  -9  -1    4.60    1.33
   0  -9  -1    5.54    1.15
   0  -9  -1    7.79    1.54
   0  -9  -1    4.00    1.03
   0  -9  -1    7.69    1.29
   0   9   1    6.33    1.45
   0   9   1    6.50    1.49
   0   9   1    6.18    1.23
  -1  -9  -1    0.11    0.47
  -1  -9  -1   -0.47    0.32
  -1  -9  -1    0.94    0.64
  -1  -9  -1   -0.70    0.36
  -1  -9  -1    0.24    0.45
  -1  -9  -1   -0.47    0.50
   1   9   1    0.53    0.62
   1   9   1    0.31    0.46
   1   9   1    0.69    0.73
   1   9   1    0.33    0.44
  -2  -9  -1    1.59    0.76
  -2  -9  -1    2.23    0.92
  -2  -9  -1    1.61    0.85
  -2  -9  -1    1.85    0.55
  -2  -9  -1    1.47    0.94
   2   9   1    1.91    0.83
   2   9   1    1.92    0.60
   2   9   1    1.48    0.82
   2   9   1    1.63    0.77
  -3  -9  -1   -0.67    0.68
  -3  -9  -1   -0.10    0.36
  -3  -9  -1   -0.92    0.47
  -3  -9  -1    0.48    0.51
  -3  -9  -1    0.10    0.53
   3   9   1   -0.16    0.43
   3   9   1    0.10    0.38
   3   9   1    0.42    0.65
   3   9   1    0.65    0.58
  -4  -9  -1    0.52    0.67
  -4  -9  -1    1.25    0.68
  -4  -9  -1   -0.31    0.41
  -4  -9  -1    0.14    0.45
  -4  -9  -1   -0.74    0.75
   4   9   1    0.28    0.70
   4   9   1    0.93    0.55
   4   9   1    1.01    0.65
   4   9   1   -0.23    0.44
  -5  -9  -1   -0.46    0.62
  -5  -9  -1    0.74    0.88
   5   9   1    2.18    1.13
   5   9   1   -0.33    0.68
   5   9   1   -0.23    0.61
   5   9   1    0.94    0.85
  -6  -9  -1   11.05    2.28
  -6  -9  -1    6.86    1.59
   6   9   1   11.50    1.41
   6   9   1    7.41    1.95
   6   9   1    9.12    2.05
   6   9   1    6.87    1.68
  -7  -9  -1    9.28    2.05
  -7  -9  -1    5.57    1.58
   7   9   1    5.17    1.71
   7   9   1    7.22    1.88
  -8  -9  -1    0.42    1.01
  -8  -9  -1    0.67    0.96
   8   9   1   -0.16    0.85
   8   9   1   -0.67    0.66
  -9  -9  -1    3.36    1.27
  -9  -9  -1   -0.37    1.03
   9   9   1    0.33    1.19
   9   9   1   -1.06    0.97
   8 -10  -1    0.98    1.46
   8 -10  -1    1.99    1.09
   7 -10  -1    3.19    1.53
   7 -10  -1    6.15    1.49
  -7  10   1    5.21    2.02
   6 -10  -1    0.29    1.08
  -6  10   1    0.34    1.27
   5 -10  -1    5.38    0.98
   5 -10  -1    2.80    1.40
   5 -10  -1    5.67    1.55
  -5  10   1    5.80    1.40
  -5  10   1    3.55    1.44
   4 -10  -1    2.69    0.87
   4 -10  -1    4.59    1.13
   4 -10  -1    3.67    0.95
   4 -10  -1    4.49    1.43
   4 -10  -1    4.90    1.56
   4 -10  -1    1.97    0.96
  -4  10   1    4.04    1.24
  -4  10   1    5.87    1.63
   3 -10  -1   22.54    2.10
   3 -10  -1   26.30    2.43
   3 -10  -1   22.26    2.09
   3 -10  -1   21.31    2.58
   3 -10  -1   20.53    1.97
   3 -10  -1   20.36    2.07
   3 -10  -1   21.41    2.52
   3 -10  -1   27.61    2.34
   3 -10  -1   18.67    3.02
  -3  10   1   21.62    2.23
   2 -10  -1   14.37    1.76
   2 -10  -1   23.04    2.40
   2 -10  -1   18.11    1.93
   2 -10  -1   12.12    1.90
   2 -10  -1   16.80    2.62
   2 -10  -1   16.36    2.60
   2 -10  -1   17.93    1.81
   2 -10  -1   18.36    1.95
  -2  10   1   17.24    2.11
  -2  10   1   17.72    1.90
   1 -10  -1    3.67    1.05
   1 -10  -1    4.59    1.40
   1 -10  -1    5.80    1.25
   1 -10  -1    4.53    1.10
   1 -10  -1    4.01    1.03
   1 -10  -1    5.58    1.44
   1 -10  -1    5.40    1.34
  -1  10   1    4.50    1.26
  -1  10   1    3.74    1.06
  -1  10   1    3.97    1.26
   0 -10  -1    6.97    1.57
   0 -10  -1    7.24    1.60
   0 -10  -1    7.37    1.38
   0 -10  -1    7.64    1.47
   0 -10  -1    4.35    1.39
   0 -10  -1    6.16    1.09
   0 -10  -1    4.47    1.24
   0  10   1    8.31    1.73
   0  10   1    6.56    1.54
  -1 -10  -1    5.94    1.35
  -1 -10  -1    4.74    0.95
  -1 -10  -1    4.47    1.33
  -1 -10  -1    7.55    1.59
  -1 -10  -1    3.77    1.24
  -1 -10  -1    3.11    1.05
   1  10   1    4.69    1.08
   1  10   1    4.13    1.24
   1  10   1    8.54    1.66
  -2 -10  -1    1.69    0.56
  -2 -10  -1    2.09    1.02
  -2 -10  -1    2.89    1.14
  -2 -10  -1    0.52    0.75
  -2 -10  -1    1.46    0.92
   2  10   1    2.40    0.78
   2  10   1    1.94    0.80
   2  10   1    1.03    0.73
   2  10   1    0.67    0.89
  -3 -10  -1    3.36    1.18
  -3 -10  -1    1.60    0.92
  -3 -10  -1    4.39    1.24
   3  10   1    4.52    1.36
   3  10   1    2.72    1.03
   3  10   1    4.87    0.95
   3  10   1    3.10    1.10
  -4 -10  -1   -0.23    0.57
  -4 -10  -1    2.86    1.22
   4  10   1    1.99    1.06
   4  10   1    1.20    0.86
   4  10   1    0.80    0.79
   4  10   1    0.84    0.66
  -5 -10  -1    1.68    1.07
  -5 -10  -1    3.64    1.34
   5  10   1    0.84    0.82
   5  10   1    1.63    1.09
   5  10   1    0.94    1.02
  -6 -10  -1   -0.02    1.08
  -6 -10  -1    1.18    0.96
   6  10   1   -0.33    0.83
   6  10   1   -0.13    0.92
  -7 -10  -1    1.37    1.12
  -7 -10  -1    0.51    1.04
   7  10   1   -1.11    0.72
   7  10   1    0.21    0.93
  -8 -10  -1    0.47    0.94
  -8 -10  -1    1.20    1.10
   8  10   1   -0.30    1.05
   8  10   1    0.31    0.77
  -7  11   1   -0.77    1.21
   6 -11  -1   -0.38    0.92
   6 -11  -1    1.02    0.83
  -6  11   1    0.93    1.34
   5 -11  -1   -1.34    0.70
   5 -11  -1    0.17    0.92
  -5  11   1    0.63    1.01
  -5  11   1    0.00    1.08
   4 -11  -1    5.68    1.54
   4 -11  -1    3.50    1.30
   4 -11  -1    4.86    1.12
   4 -11  -1    5.75    1.64
  -4  11   1    3.56    1.26
   3 -11  -1    0.99    0.77
   3 -11  -1   -0.91    0.36
   3 -11  -1   -0.24    0.60
   3 -11  -1    1.28    0.91
   3 -11  -1    0.16    0.97
   3 -11  -1   -0.43    0.56
   3 -11  -1   -0.85    0.64
  -3  11   1    0.24    0.86
  -3  11   1   -0.13    0.60
   2 -11  -1    1.41    0.90
   2 -11  -1    1.10    0.69
   2 -11  -1    1.68    1.17
   2 -11  -1    0.37    0.70
   2 -11  -1    1.52    1.01
   2 -11  -1   -0.05    0.64
   2 -11  -1    0.95    1.16
   2 -11  -1    0.10    0.60
  -2  11   1    0.02    0.77
  -2  11   1    0.28    0.74
   1 -11  -1    7.80    1.79
   1 -11  -1    8.52    1.52
   1 -11  -1    7.98    1.78
   1 -11  -1    6.01    1.31
   1 -11  -1    8.43    1.70
   1 -11  -1    7.23    1.44
   1 -11  -1    8.22    1.78
   1 -11  -1    8.21    1.85
  -1  11   1    7.23    1.62
  -1  11   1    9.77    2.04
  -1  11   1    6.34    1.35
   0 -11  -1    2.05    1.18
   0 -11  -1    4.17    1.30
   0 -11  -1    3.44    1.05
   0 -11  -1    5.27    1.48
   0 -11  -1    4.36    1.11
   0 -11  -1    2.39    0.99
   0  11   1    5.01    1.39
   0  11   1    2.29    0.96
  -1 -11  -1    6.04    1.17
  -1 -11  -1    6.73    1.71
  -1 -11  -1    7.88    1.46
  -1 -11  -1    3.90    1.27
  -1 -11  -1    8.67    1.96
   1  11   1    8.60    1.88
   1  11   1    6.12    1.51
  -2 -11  -1    4.35    1.12
  -2 -11  -1    5.85    1.63
  -2 -11  -1    5.08    1.44
   2  11   1    4.45    1.50
   2  11   1    3.81    1.14
   2  11   1    3.16    1.08
   2  11   1    4.19    1.09
  -3 -11  -1    1.55    0.78
  -3 -11  -1   -0.10    0.80
  -3 -11  -1    1.27    0.80
   3  11   1   -0.90    0.66
   3  11   1   -0.18    0.50
   3  11   1   -0.23    0.83
   3  11   1    0.86    0.99
  -4 -11  -1    1.01    0.69
   4  11   1   -0.78    0.80
   4  11   1   -1.16    0.91
   4  11   1    0.62    0.62
  -5 -11  -1    2.82    1.23
  -5 -11  -1    3.02    1.01
   5  11   1    3.56    1.37
   5  11   1    3.32    1.38
  -6 -11  -1   -0.39    0.76
  -6 -11  -1   -0.25    0.77
   6  11   1    0.86    1.09
   6  11   1   -0.94    0.95
  -7 -11  -1    1.53    1.11
   7  11   1   -0.19    0.67
   7  11   1   -1.50    0.75
  -8 -11  -1    2.67    1.05
  -8 -11  -1   -0.58    1.16
   8  11   1    0.84    1.33
   8  11   1    2.08    1.10
   7 -12  -1    2.96    1.72
  -7  12   1    1.29    1.63
   6 -12  -1    2.65    0.96
   6 -12  -1    3.32    1.51
  -6  12   1    1.03    0.94
   5 -12  -1    1.77    1.20
   5 -12  -1    0.61    1.18
   5 -12  -1    1.03    1.01
   4 -12  -1    0.80    1.10
   4 -12  -1    1.41    0.81
   4 -12  -1   -0.40    0.83
   4 -12  -1   -0.05    0.81
   4 -12  -1    0.18    0.46
  -4  12   1    0.26    0.73
   3 -12  -1    1.88    0.98
   3 -12  -1    3.12    1.09
   3 -12  -1    5.35    1.43
   3 -12  -1    1.35    1.01
   3 -12  -1    1.83    1.15
  -3  12   1    1.68    1.18
   2 -12  -1   -0.74    0.72
   2 -12  -1    0.39    0.87
   2 -12  -1   -0.69    0.71
   2 -12  -1    0.60    0.89
  -2  12   1   -1.33    0.78
  -2  12   1   -0.96    0.60
   1 -12  -1    9.86    2.24
   1 -12  -1    9.40    2.17
   1 -12  -1    8.91    1.75
   1 -12  -1    5.89    1.43
   1 -12  -1   12.65    2.19
  -1  12   1    9.30    1.76
  -1  12   1    6.48    1.59
   0 -12  -1   15.84    2.03
   0 -12  -1   19.17    2.00
   0 -12  -1   19.11    2.37
   0 -12  -1   18.78    1.95
   0 -12  -1   17.39    2.87
   0  12   1   17.32    2.85
   0  12   1   16.37    1.89
  -1 -12  -1    1.54    0.97
  -1 -12  -1    0.76    0.91
  -1 -12  -1    2.89    0.95
  -1 -12  -1    0.69    0.63
  -1 -12  -1    1.06    1.08
   1  12   1    1.47    0.85
   1  12   1    1.82    1.00
  -2 -12  -1   -1.49    0.73
  -2 -12  -1   -0.50    0.61
  -2 -12  -1    0.34    0.71
   2  12   1    0.55    0.82
   2  12   1   -0.55    0.79
  -3 -12  -1    0.46    1.03
  -3 -12  -1   -0.46    0.74
   3  12   1    0.29    0.69
   3  12   1    0.25    0.83
  -4 -12  -1    4.51    1.58
  -4 -12  -1    1.45    1.01
   4  12   1    3.83    1.34
   4  12   1    6.93    1.76
  -5 -12  -1   -0.34    0.93
   5  12   1    0.36    0.97
   5  12   1    1.05    1.18
  -6 -12  -1   -2.07    0.82
  -6 -12  -1   -0.25    0.92
   6  12   1    2.40    1.17
   6  12   1    1.55    1.19
  -7 -12  -1    1.29    1.54
   7  12   1    1.71    1.31
   7  12   1    1.88    1.27
   6 -13  -1   -0.71    1.37
   6 -13  -1   -0.73    1.24
   5 -13  -1    4.45    1.61
   4 -13  -1    4.06    1.55
   4 -13  -1    1.76    0.81
   4 -13  -1    1.60    1.25
   3 -13  -1    1.13    0.80
   3 -13  -1   -0.65    1.09
   3 -13  -1   -0.01    0.75
   3 -13  -1   -0.61    0.57
   3 -13  -1   -1.24    0.89
   2 -13  -1    0.13    0.88
   2 -13  -1   -1.04    0.82
   2 -13  -1   -0.52    0.66
   2 -13  -1   -0.93    0.72
  -2  13   1   -0.37    0.89
   1 -13  -1    0.52    0.78
   1 -13  -1    1.34    1.09
   1 -13  -1    1.58    1.37
   1 -13  -1    2.63    1.01
  -1  13   1    1.21    1.08
   0 -13  -1    4.17    1.29
   0 -13  -1    0.77    1.06
   0  13   1    0.29    0.92
   0  13   1    2.59    1.16
  -1 -13  -1   -0.95    0.84
  -1 -13  -1    1.30    0.91
   1  13   1   -0.44    0.74
   1  13   1   -0.46    0.57
  -2 -13  -1   -0.44    0.81
  -2 -13  -1    0.27    0.65
   2  13   1    1.26    1.24
   2  13   1    1.02    1.07
  -3 -13  -1    0.01    0.65
  -3 -13  -1   -1.59    0.60
   3  13   1    0.23    1.04
   3  13   1   -0.44    0.60
  -4 -13  -1   -0.35    0.83
  -4 -13  -1    1.74    0.84
   4  13   1   -0.57    0.86
   4  13   1    0.82    0.92
  -5 -13  -1    1.36    0.87
   5  13   1    1.18    0.94
   5  13   1    1.46    1.25
  -6 -13  -1    2.10    1.51
   6  13   1    1.67    1.22
   6  13   1    0.08    1.05
   4 -14  -1    2.14    1.08
   4 -14  -1    0.18    0.88
   4 -14  -1    1.98    1.30
   3 -14  -1   -0.05    1.14
   3 -14  -1   -0.46    0.78
   3 -14  -1    0.29    1.17
   3 -14  -1    0.22    0.72
   2 -14  -1    1.31    1.10
   2 -14  -1    3.41    1.56
  -2  14   1   -1.21    1.07
   1 -14  -1    0.07    0.82
   1 -14  -1    0.36    1.07
   1 -14  -1    0.52    0.82
  -1  14   1   -0.14    1.18
   0 -14  -1    2.40    1.37
   0 -14  -1    0.55    1.02
   0  14   1    1.12    1.25
   0  14   1    0.25    0.92
  -1 -14  -1   -0.48    0.81
  -1 -14  -1   -0.25    0.90
   1  14   1    0.27    1.02
   1  14   1   -0.99    0.81
  -2 -14  -1   -0.70    0.93
  -2 -14  -1    0.60    0.70
   2  14   1    2.22    1.26
   2  14   1   -0.57    0.83
  -3 -14  -1    1.41    1.09
   3  14   1   -0.87    0.95
   3  14   1    1.51    1.59
  -4 -14  -1   -1.60    0.96
  -4 -14  -1    1.32    1.30
   4  14   1   -1.21    0.88
   4  14   1    1.36    1.08
  -5 -14  -1    0.15    1.11
   5  14   1   -1.01    1.09
   3 -15  -1    1.07    1.32
   3 -15  -1   -1.87    1.12
   2 -15  -1    0.64    1.11
   2 -15  -1   -1.09    0.86
  -2  15   1   -0.08    0.95
   1 -15  -1    2.91    1.35
   1 -15  -1    1.34    1.11
  -1  15   1   -0.85    1.07
   0 -15  -1   -1.31    0.87
   0 -15  -1   -0.18    1.04
   0  15   1   -0.03    1.08
  -1 -15  -1   -1.93    0.82
  -1 -15  -1    1.22    1.09
   1  15   1   -0.73    0.98
   1  15   1   -0.79    0.92
  -2 -15  -1   -1.02    0.76
  -2 -15  -1   -2.30    0.91
   2  15   1   -1.75    1.05
   2  15   1    2.91    1.49
  -3 -15  -1    0.60    1.07
   3  15   1    0.75    0.93
   2  15  -2    0.47    0.97
  -2 -15   2    0.61    0.98
   1  15  -2   -0.05    1.30
  -1 -15   2    0.54    1.07
  -1 -15   2    1.00    0.87
   0  15  -2   -0.53    1.18
   0  15  -2    0.52    1.02
   0 -15   2   -0.19    0.86
   0 -15   2   -0.55    0.76
  -1  15  -2   -0.07    1.34
  -1  15  -2    0.96    1.64
   1 -15   2   -0.30    1.07
   1 -15   2   -0.26    0.99
   4  14  -2    1.28    1.22
  -4 -14   2    1.61    1.25
   3  14  -2   -0.83    0.90
  -3 -14   2   -0.02    0.87
  -3 -14   2    0.07    0.95
   2  14  -2    2.79    1.46
   1  14  -2    1.95    0.98
   1  14  -2    1.44    1.12
  -1 -14   2    1.88    1.38
   0  14  -2    0.47    1.06
   0  14  -2   -1.09    0.95
   0 -14   2    0.91    1.33
   0 -14   2   -0.44    0.93
  -1  14  -2   -1.07    0.95
  -1  14  -2    1.21    1.32
  -2  14  -2    1.53    1.17
  -2  14  -2    0.40    0.89
   2 -14   2   -0.68    0.97
  -3  14  -2    1.02    1.70
   3 -14   2    2.95    1.33
  -4  14  -2    2.54    1.42
   4 -14   2    2.20    1.56
   5  13  -2   -1.07    1.21
  -5 -13   2   -1.45    1.15
  -5 -13   2    0.68    1.02
   4  13  -2   -1.34    0.75
   4  13  -2    0.45    1.15
  -4 -13   2   -1.48    1.04
  -4 -13   2    1.00    0.89
   3  13  -2    1.60    1.05
  -3 -13   2    0.15    0.64
  -3 -13   2    2.95    1.05
   2  13  -2    0.84    0.82
   2  13  -2    1.97    0.95
  -2 -13   2    0.47    0.96
  -2 -13   2   -0.87    0.91
   1  13  -2   -0.08    1.11
   1  13  -2    0.88    1.11
   1  13  -2   -0.46    0.92
  -1 -13   2   -0.10    0.90
  -1 -13   2   -0.52    0.67
   0  13  -2    1.52    1.05
   0  13  -2    1.93    1.31
   0 -13   2    1.30    1.25
  -1  13  -2    2.69    1.46
  -1  13  -2    0.60    0.89
   1 -13   2    0.23    0.90
  -2  13  -2    1.13    1.16
  -2  13  -2    0.23    0.99
   2 -13   2    1.75    0.84
  -3  13  -2    1.94    1.22
  -3  13  -2   -0.51    0.77
   3 -13   2    1.93    1.41
  -4  13  -2    0.06    1.24
   4 -13   2    1.53    1.02
   4 -13   2   -0.08    1.06
   5 -13   2    2.10    1.35
   5 -13   2    1.72    1.33
  -7 -12   2    2.60    1.79
  -7 -12   2   -0.22    1.01
   6  12  -2   -0.46    0.94
   6  12  -2    0.75    0.88
  -6 -12   2   -0.19    1.07
  -6 -12   2   -1.32    0.91
   5  12  -2    0.94    1.21
   5  12  -2    0.84    0.86
  -5 -12   2   -0.13    0.74
  -5 -12   2    1.69    1.10
   4  12  -2   -0.77    0.71
   4  12  -2   -0.27    0.74
  -4 -12   2    0.12    0.84
  -4 -12   2    0.74    1.18
   3  12  -2    1.49    1.15
   3  12  -2    1.52    1.04
  -3 -12   2    0.73    0.81
  -3 -12   2    1.48    0.99
   2  12  -2    0.30    0.67
   2  12  -2    0.16    0.68
   2  12  -2   -0.04    0.53
  -2 -12   2   -0.78    0.64
  -2 -12   2    0.53    0.85
   1  12  -2   -0.14    0.66
   1  12  -2    0.48    0.85
   1  12  -2    0.64    0.83
   0  12  -2    4.67    1.39
   0  12  -2    2.74    1.08
   0  12  -2    4.49    1.43
   0 -12   2    1.64    1.10
  -1  12  -2   -1.23    0.77
  -1  12  -2    0.25    0.91
   1 -12   2    0.89    0.60
   1 -12   2    1.02    0.83
  -2  12  -2    3.01    1.28
  -2  12  -2    3.17    1.34
   2 -12   2    2.38    1.08
   2 -12   2    2.59    1.46
  -3  12  -2    1.78    1.14
  -3  12  -2    2.81    1.22
   3 -12   2    2.82    1.21
   3 -12   2    0.92    1.02
  -4  12  -2    0.26    1.15
   4 -12   2    1.44    1.25
   4 -12   2   -0.59    1.02
  -5  12  -2    1.13    0.99
   5 -12   2    2.21    1.25
   5 -12   2    0.46    1.05
   6 -12   2   -0.55    1.24
   6 -12   2    4.57    1.84
   7  11  -2   -0.02    0.80
   7  11  -2    1.33    0.96
  -7 -11   2    0.33    0.84
  -7 -11   2   -1.61    1.04
   6  11  -2   -0.28    0.91
   6  11  -2   -0.81    0.81
  -6 -11   2    0.26    1.10
  -6 -11   2   -0.03    0.75
   5  11  -2   -0.25    0.87
   5  11  -2   -0.90    0.68
  -5 -11   2    0.69    1.13
  -5 -11   2    0.48    1.01
   4  11  -2    0.48    0.77
   4  11  -2    0.78    0.94
  -4 -11   2   -0.19    0.77
  -4 -11   2    0.51    0.98
   3  11  -2    3.56    1.33
   3  11  -2    1.99    1.04
   3  11  -2    3.38    1.43
  -3 -11   2    3.22    1.15
  -3 -11   2    1.90    0.89
  -3 -11   2    2.66    1.06
   2  11  -2   -0.48    0.51
   2  11  -2    0.03    0.38
   2  11  -2    0.76    0.90
  -2 -11   2    0.62    0.82
  -2 -11   2    0.48    0.80
   1  11  -2    2.73    1.20
   1  11  -2    1.82    0.86
   1  11  -2    2.19    1.16
  -1 -11   2    2.63    0.96
  -1 -11   2    1.27    0.93
   0  11  -2    1.37    0.77
   0  11  -2    2.09    1.07
   0  11  -2    2.23    1.07
   0 -11   2    1.63    1.10
   0 -11   2    1.89    0.75
  -1  11  -2    0.62    0.76
  -1  11  -2    0.17    0.64
   1 -11   2   -0.01    0.71
   1 -11   2    0.19    0.61
  -2  11  -2    5.05    1.48
  -2  11  -2    5.06    1.70
   2 -11   2    2.09    1.09
   2 -11   2    2.91    1.30
   2 -11   2    4.24    1.06
  -3  11  -2   -0.89    0.67
  -3  11  -2    1.05    0.57
   3 -11   2   -1.30    0.81
   3 -11   2    0.79    0.68
   3 -11   2   -0.75    0.60
  -4  11  -2    0.18    0.91
  -4  11  -2    1.64    0.78
   4 -11   2    1.45    1.39
   4 -11   2    1.03    0.90
  -5  11  -2    1.05    0.87
   5 -11   2   -0.84    0.88
   5 -11   2    2.76    0.97
   6 -11   2    2.80    1.54
   6 -11   2    2.00    0.97
  -7  11  -2    2.45    1.29
   7 -11   2    2.35    1.73
   8  10  -2   -1.21    0.77
   8  10  -2    0.57    1.36
  -8 -10   2    0.48    0.88
  -8 -10   2    1.05    1.20
   7  10  -2   -0.76    0.54
   7  10  -2   -0.13    1.04
  -7 -10   2    2.20    1.11
  -7 -10   2   -0.97    0.84
   6  10  -2   -1.42    0.73
   6  10  -2    0.49    0.82
  -6 -10   2    0.45    0.99
   5  10  -2   -1.39    0.48
   5  10  -2   -1.31    0.78
  -5 -10   2    0.72    0.86
  -5 -10   2   -0.10    0.88
   4  10  -2    1.04    0.94
   4  10  -2   -0.40    0.62
  -4 -10   2    1.64    0.82
  -4 -10   2    0.54    0.71
  -4 -10   2    1.84    0.73
   3  10  -2    4.15    1.29
   3  10  -2    5.10    1.35
   3  10  -2    4.61    1.51
   3  10  -2    3.25    1.15
  -3 -10   2    8.11    2.04
  -3 -10   2    4.09    1.35
  -3 -10   2    3.49    1.10
   2  10  -2    5.24    1.36
   2  10  -2    5.01    1.54
   2  10  -2    4.55    1.43
   2  10  -2    3.61    1.37
  -2 -10   2    6.51    1.32
  -2 -10   2    7.32    1.01
  -2 -10   2    5.80    1.60
   1  10  -2    0.45    1.13
   1  10  -2   -0.26    0.41
   1  10  -2    1.34    0.82
   1  10  -2   -0.07    0.71
  -1 -10   2    1.44    0.82
  -1 -10   2    0.48    0.55
   0  10  -2    4.35    1.29
   0  10  -2    4.07    0.95
   0  10  -2    4.69    1.40
   0 -10   2    3.61    1.11
   0 -10   2    4.98    0.90
   0 -10   2    4.37    1.32
   0 -10   2    3.15    1.18
   0 -10   2    6.30    1.14
   0 -10   2    4.70    1.02
  -1  10  -2    9.00    1.33
  -1  10  -2    6.76    1.78
  -1  10  -2    8.32    1.66
   1 -10   2   10.40    1.66
   1 -10   2    8.63    2.02
   1 -10   2    5.37    1.30
   1 -10   2    7.93    1.85
   1 -10   2    9.04    1.34
   1 -10   2    8.05    1.25
   1 -10   2    7.45    1.38
  -2  10  -2    1.98    0.97
  -2  10  -2    2.51    0.80
   2 -10   2    0.82    0.64
   2 -10   2    0.54    0.77
   2 -10   2    1.15    0.82
   2 -10   2    2.51    0.80
   2 -10   2   -0.08    0.63
   2 -10   2   -0.94    0.77
   2 -10   2    0.49    0.85
  -3  10  -2   23.54    2.17
  -3  10  -2   26.16    2.61
   3 -10   2   25.93    3.07
   3 -10   2   25.27    2.20
   3 -10   2   29.14    2.80
   3 -10   2   23.95    2.37
   3 -10   2   21.16    2.21
  -4  10  -2    8.17    1.36
  -4  10  -2    8.91    1.88
   4 -10   2    9.03    1.81
   4 -10   2   11.68    1.97
   4 -10   2   10.05    2.39
   4 -10   2   10.87    1.76
   4 -10   2   10.45    2.21
  -5  10  -2    5.22    1.67
  -5  10  -2    8.64    1.87
   5 -10   2    6.06    1.85
   5 -10   2   11.76    1.89
   5 -10   2    7.16    2.23
  -6  10  -2    0.07    0.97
  -6  10  -2    0.23    0.93
   6 -10   2   -0.25    1.01
   7 -10   2    0.58    1.10
  -8  10  -2    2.20    1.59
   8 -10   2    1.65    1.33
   9   9  -2    1.85    1.51
   9   9  -2   -0.74    0.97
  -9  -9   2   -1.68    1.25
  -9  -9   2    4.38    1.76
   8   9  -2    1.27    1.07
  -8  -9   2    1.83    1.16
  -8  -9   2    1.23    1.30
   7   9  -2    0.44    1.18
   7   9  -2   -1.33    0.54
  -7  -9   2   -0.13    0.87
  -7  -9   2   -1.48    0.76
   6   9  -2   -0.25    0.77
   6   9  -2    1.66    1.13
  -6  -9   2   -0.36    0.76
  -6  -9   2    1.56    0.94
   5   9  -2   -0.32    0.68
   5   9  -2    0.11    0.76
  -5  -9   2    0.05    0.63
  -5  -9   2   -0.25    0.77
   4   9  -2    0.23    0.71
   4   9  -2   -0.06    0.65
   4   9  -2    0.54    0.94
  -4  -9   2   -0.47    0.73
  -4  -9   2    0.37    0.52
   3   9  -2    7.11    1.67
   3   9  -2    8.17    1.62
   3   9  -2    9.05    2.01
   3   9  -2    6.35    1.61
  -3  -9   2    7.14    1.62
  -3  -9   2    6.90    1.77
  -3  -9   2    6.27    1.28
  -3  -9   2    6.20    1.48
   2   9  -2    2.13    0.99
   2   9  -2    4.83    1.44
   2   9  -2    2.08    0.82
   2   9  -2    4.66    1.33
  -2  -9   2    2.27    1.04
  -2  -9   2    3.71    0.54
  -2  -9   2    3.56    0.88
  -2  -9   2    3.49    1.11
  -2  -9   2    2.67    0.45
   1   9  -2   11.92    2.05
   1   9  -2    9.29    1.95
   1   9  -2   10.70    1.97
   1   9  -2    9.86    1.52
  -1  -9   2   10.48    1.94
  -1  -9   2   11.01    1.02
  -1  -9   2    9.92    1.51
  -1  -9   2   10.40    0.88
  -1  -9   2    9.79    1.85
   0   9  -2   10.82    1.28
   0   9  -2    9.67    1.78
   0   9  -2   10.42    1.91
   0  -9   2    9.42    1.75
   0  -9   2   10.91    1.20
   0  -9   2   13.47    2.23
   0  -9   2   10.07    1.20
   0  -9   2   10.84    1.09
   0  -9   2   11.78    1.96
  -1   9  -2    6.80    1.47
  -1   9  -2    3.97    1.35
  -1   9  -2    4.55    0.92
   1  -9   2    5.64    1.22
   1  -9   2    3.56    1.00
   1  -9   2    4.34    1.00
   1  -9   2    4.38    0.96
   1  -9   2    5.88    1.37
   1  -9   2    7.05    1.73
   1  -9   2    4.73    1.27
  -2   9  -2    4.09    1.32
  -2   9  -2    3.99    1.04
   2  -9   2    3.07    1.20
   2  -9   2    3.23    0.84
   2  -9   2    1.54    0.75
   2  -9   2    4.02    1.26
   2  -9   2    3.47    0.90
   2  -9   2    3.86    0.97
   2  -9   2    3.03    0.82
  -3   9  -2    7.69    1.68
  -3   9  -2    7.61    1.33
   3  -9   2    7.52    1.81
   3  -9   2    7.26    1.97
   3  -9   2    4.74    1.27
   3  -9   2    7.43    1.27
   3  -9   2    5.68    1.33
   3  -9   2    6.93    1.49
   3  -9   2    5.26    1.06
   3  -9   2   10.06    1.19
  -4   9  -2   48.73    2.73
  -4   9  -2   45.41    3.30
   4  -9   2   51.95    3.04
   4  -9   2   53.28    3.99
   4  -9   2   47.78    3.54
   4  -9   2   42.81    3.03
   4  -9   2   46.27    2.98
   4  -9   2   43.88    3.99
  -5   9  -2    1.32    0.91
  -5   9  -2    1.63    0.86
   5  -9   2    1.06    0.70
   5  -9   2    0.39    0.86
   5  -9   2    0.88    0.84
  -6   9  -2   -0.02    0.76
  -6   9  -2    0.78    0.90
   6  -9   2    1.35    0.95
   6  -9   2   -0.77    0.54
  -7   9  -2    1.08    1.15
   7  -9   2    3.45    1.44
  -8   9  -2   -0.93    0.71
   8  -9   2    1.01    1.12
   9   8  -2   -0.75    0.82
   9   8  -2   -0.14    0.74
  -9  -8   2    0.02    1.12
   8   8  -2    0.77    1.54
   8   8  -2    3.36    1.24
  -8  -8   2    2.79    1.45
  -8  -8   2    2.16    1.29
   7   8  -2    0.36    0.90
   7   8  -2   -0.63    0.66
  -7  -8   2    1.34    1.03
  -7  -8   2   -0.41    0.67
   6   8  -2    3.44    1.55
   6   8  -2    4.31    1.37
  -6  -8   2    4.77    1.57
  -6  -8   2    5.93    1.53
   5   8  -2    5.91    1.62
   5   8  -2    6.61    0.81
   5   8  -2    7.33    1.64
  -5  -8   2    7.28    1.68
  -5  -8   2    6.22    1.63
  -5  -8   2    6.76    1.57
  -5  -8   2    8.55    1.92
   4   8  -2    6.00    0.59
   4   8  -2    4.97    1.61
   4   8  -2    9.49    1.88
   4   8  -2    6.51    1.51
  -4  -8   2    7.64    1.41
  -4  -8   2    7.49    0.66
  -4  -8   2    4.80    1.40
  -4  -8   2    9.38    1.79
  -4  -8   2    8.11    1.68
   3   8  -2    1.37    0.81
   3   8  -2    1.75    0.86
   3   8  -2    1.43    0.81
   3   8  -2    3.15    1.25
  -3  -8   2    3.34    1.12
  -3  -8   2    3.16    0.91
  -3  -8   2    3.00    0.99
   2   8  -2   15.20    1.58
   2   8  -2   16.19    1.94
   2   8  -2   13.30    2.10
   2   8  -2   17.58    2.06
  -2  -8   2   15.62    0.85
  -2  -8   2   16.85    0.94
  -2  -8   2   19.22    2.01
  -2  -8   2   16.82    1.71
  -2  -8   2   17.56    1.98
   1   8  -2    1.96    0.75
   1   8  -2    2.27    0.90
   1   8  -2    2.53    1.01
   1   8  -2    1.80    0.81
  -1  -8   2    1.74    0.78
  -1  -8   2    2.06    0.50
  -1  -8   2    2.13    0.46
  -1  -8   2    1.71    0.57
  -1  -8   2    2.04    0.95
  -1  -8   2    1.48    0.70
   0   8  -2   30.65    2.59
   0   8  -2   30.11    1.97
   0   8  -2   28.64    2.40
   0   8  -2   26.16    2.63
   0  -8   2   31.22    2.38
   0  -8   2   30.21    1.98
   0  -8   2   27.37    2.50
   0  -8   2   31.92    2.54
   0  -8   2   28.23    2.57
   0  -8   2   30.58    1.73
   0  -8   2   31.87    1.95
  -1   8  -2   10.85    1.71
  -1   8  -2   12.98    1.19
  -1   8  -2   12.50    2.08
   1  -8   2   13.44    2.10
   1  -8   2   10.83    1.21
   1  -8   2    9.70    1.52
   1  -8   2   10.11    1.77
   1  -8   2   10.04    1.96
   1  -8   2   11.80    1.66
   1  -8   2   11.10    1.16
  -2   8  -2    1.98    0.87
  -2   8  -2    1.36    0.54
   2  -8   2    2.32    0.87
   2  -8   2   -0.12    0.70
   2  -8   2    0.17    0.40
   2  -8   2   -0.30    0.45
   2  -8   2    0.18    0.44
   2  -8   2    0.37    0.55
   2  -8   2    0.83    0.45
   2  -8   2    0.97    0.59
  -3   8  -2    3.11    1.08
  -3   8  -2    1.77    0.69
   3  -8   2    1.79    0.75
   3  -8   2    2.50    0.81
   3  -8   2    3.13    0.76
   3  -8   2    1.61    0.87
   3  -8   2    1.35    0.92
   3  -8   2    2.33    0.86
   3  -8   2    2.99    0.76
   3  -8   2    2.08    0.79
  -4   8  -2   23.14    2.53
  -4   8  -2   23.92    2.62
  -4   8  -2   23.70    2.20
  -4   8  -2   20.54    1.54
   4  -8   2   18.63    1.66
   4  -8   2   20.24    1.90
   4  -8   2   18.11    2.77
   4  -8   2   23.06    1.96
   4  -8   2   20.68    1.79
   4  -8   2   19.95    2.08
   4  -8   2   22.59    2.52
  -5   8  -2   12.27    2.42
  -5   8  -2   12.28    2.35
  -5   8  -2   15.40    1.88
   5  -8   2   12.88    1.04
   5  -8   2   14.60    1.67
   5  -8   2   18.29    2.96
   5  -8   2   11.15    1.73
   5  -8   2   10.51    1.60
  -6   8  -2   -0.07    0.73
  -6   8  -2    0.79    0.91
   6  -8   2    0.13    0.57
   6  -8   2    1.40    0.76
  -7   8  -2   -0.59    0.79
   7  -8   2   -0.06    0.76
  -8   8  -2    1.94    1.16
   8  -8   2    2.04    1.29
   8  -8   2    3.43    1.29
  -9   8  -2    0.01    0.95
   9  -8   2    0.67    1.23
   9   7  -2   -0.53    0.72
   9   7  -2   -0.24    1.16
  -9  -7   2   -1.89    0.84
  -9  -7   2    2.78    1.72
   8   7  -2   -0.93    0.95
   8   7  -2    0.84    0.84
  -8  -7   2   -0.45    0.86
  -8  -7   2    1.93    1.07
   7   7  -2    4.93    1.63
   7   7  -2    4.47    1.36
  -7  -7   2    3.13    1.40
  -7  -7   2    5.89    1.70
  -7  -7   2    3.44    1.33
   6   7  -2    1.83    1.07
   6   7  -2    0.68    0.67
   6   7  -2    0.52    0.81
   6   7  -2    1.54    1.01
  -6  -7   2    1.42    0.89
  -6  -7   2    1.47    0.91
  -6  -7   2    2.49    0.97
   5   7  -2   -0.29    0.37
   5   7  -2    0.57    0.71
   5   7  -2   -1.00    0.63
   5   7  -2    0.50    0.68
  -5  -7   2   -0.19    0.82
  -5  -7   2   -0.58    0.68
  -5  -7   2    1.21    0.85
  -5  -7   2    0.08    0.39
  -5  -7   2    0.06    0.69
   4   7  -2   -0.12    0.67
   4   7  -2   -0.24    0.27
   4   7  -2    0.08    0.58
   4   7  -2   -0.56    0.51
  -4  -7   2   -0.45    0.26
  -4  -7   2   -0.05    0.49
  -4  -7   2    0.06    0.65
  -4  -7   2    0.47    0.61
  -4  -7   2    0.61    0.70
   3   7  -2    0.35    0.47
   3   7  -2   -0.03    0.16
   3   7  -2    0.38    0.47
   3   7  -2   -0.75    0.34
   3   7  -2   -0.94    0.32
  -3  -7   2   -0.46    0.43
  -3  -7   2    0.54    0.20
  -3  -7   2    0.07    0.55
  -3  -7   2   -0.46    0.38
   2   7  -2    1.61    0.76
   2   7  -2    4.70    1.23
   2   7  -2    3.37    0.88
   2   7  -2    5.11    1.35
  -2  -7   2    3.98    0.37
  -2  -7   2    3.86    0.91
  -2  -7   2    3.29    0.94
  -2  -7   2    4.43    1.17
  -2  -7   2    1.99    0.77
  -2  -7   2    3.91    0.39
   1   7  -2   36.71    2.19
   1   7  -2   37.08    2.68
   1   7  -2   34.64    2.72
   1   7  -2   33.15    2.64
  -1  -7   2   37.71    2.77
  -1  -7   2   33.30    1.65
  -1  -7   2   37.45    2.56
  -1  -7   2   34.89    1.54
  -1  -7   2   36.85    2.70
  -1  -7   2   35.65    2.18
   0   7  -2    3.35    1.03
   0   7  -2    4.24    0.87
   0   7  -2    1.70    0.70
   0   7  -2    1.78    0.68
   0  -7   2    2.85    0.64
   0  -7   2    2.63    0.58
   0  -7   2    2.73    0.77
   0  -7   2    2.72    0.68
   0  -7   2    3.78    0.91
   0  -7   2    2.40    0.83
  -1   7  -2    8.18    1.33
  -1   7  -2   11.15    1.00
  -1   7  -2    7.17    1.38
   1  -7   2   10.14    1.50
   1  -7   2    9.49    1.81
   1  -7   2    9.52    1.10
   1  -7   2    9.41    1.66
   1  -7   2    8.48    0.93
   1  -7   2   10.64    1.68
   1  -7   2    8.14    1.28
  -2   7  -2   81.16    4.21
  -2   7  -2   82.33    3.75
   2  -7   2   82.04    4.15
   2  -7   2   88.05    4.66
   2  -7   2   75.96    4.54
   2  -7   2   76.16    3.96
   2  -7   2   84.96    3.45
   2  -7   2   81.99    3.34
   2  -7   2   82.64    3.95
   2  -7   2   78.48    3.58
  -3   7  -2    1.97    0.77
  -3   7  -2    1.67    0.58
  -3   7  -2    1.10    0.59
  -3   7  -2    1.05    0.78
   3  -7   2    0.88    0.48
   3  -7   2    1.06    0.55
   3  -7   2    1.15    0.67
   3  -7   2    1.05    0.45
   3  -7   2    0.67    0.50
   3  -7   2   -0.24    0.45
   3  -7   2    3.24    1.19
  -4   7  -2    5.93    1.54
  -4   7  -2    6.91    1.36
  -4   7  -2    4.77    1.40
   4  -7   2    8.16    0.89
   4  -7   2    6.19    1.22
   4  -7   2    5.69    1.39
   4  -7   2    7.04    1.30
   4  -7   2    8.03    1.23
   4  -7   2    6.00    0.90
   4  -7   2    6.43    1.50
  -5   7  -2    0.97    0.90
  -5   7  -2    1.25    0.72
  -5   7  -2   -0.82    0.47
  -5   7  -2    1.36    0.71
   5  -7   2    0.19    0.25
   5  -7   2    0.21    0.61
   5  -7   2   -0.56    0.51
   5  -7   2   -0.11    0.39
   5  -7   2    1.54    0.81
  -6   7  -2   -0.58    0.54
  -6   7  -2   -0.78    0.50
  -6   7  -2   -0.07    0.78
   6  -7   2    0.71    0.75
   6  -7   2    0.09    0.55
  -7   7  -2    1.78    1.19
  -7   7  -2    1.22    0.90
   7  -7   2    2.20    1.20
   7  -7   2    2.30    0.94
  -8   7  -2    1.96    1.16
   8  -7   2    0.07    0.97
   8  -7   2   -0.85    0.88
  -9   7  -2    0.41    1.00
   9  -7   2   -1.10    1.25
   9  -7   2   -1.49    1.05
  10   6  -2   -1.84    0.61
  10   6  -2    1.27    1.28
 -10  -6   2   -0.60    1.14
   9   6  -2    0.49    0.81
   9   6  -2    2.72    0.83
  -9  -6   2   -1.22    0.74
   8   6  -2   -0.29    0.98
   8   6  -2    0.53    0.81
   8   6  -2   -0.44    0.85
  -8  -6   2    0.36    0.95
  -8  -6   2    0.94    0.87
   7   6  -2    0.82    0.86
   7   6  -2    1.49    1.11
   7   6  -2   -0.88    0.73
  -7  -6   2   -0.08    0.78
  -7  -6   2    0.12    0.77
  -7  -6   2    0.31    0.98
   6   6  -2   15.30    1.53
   6   6  -2   15.97    2.52
   6   6  -2   18.26    2.22
   6   6  -2   12.12    2.07
  -6  -6   2   16.03    1.95
  -6  -6   2   16.13    1.99
  -6  -6   2   12.66    2.03
  -6  -6   2   12.45    1.48
  -6  -6   2   17.95    2.12
   5   6  -2   22.42    1.59
   5   6  -2   22.15    2.36
   5   6  -2   25.98    2.43
   5   6  -2   25.77    2.42
  -5  -6   2   26.92    2.55
  -5  -6   2   19.95    2.21
  -5  -6   2   26.28    2.35
  -5  -6   2   26.32    2.47
  -5  -6   2   25.32    1.76
   4   6  -2    3.17    0.57
   4   6  -2    3.00    0.87
   4   6  -2    3.86    1.07
   4   6  -2    1.98    0.91
  -4  -6   2    3.45    0.62
  -4  -6   2    2.39    0.87
  -4  -6   2    2.34    0.90
  -4  -6   2    1.66    0.79
  -4  -6   2    1.65    0.70
   3   6  -2    6.54    1.38
   3   6  -2    5.23    1.18
   3   6  -2    4.75    0.45
   3   6  -2    4.40    1.10
   3   6  -2    4.57    1.05
  -3  -6   2    3.82    0.93
  -3  -6   2    4.12    1.03
  -3  -6   2    4.29    0.50
  -3  -6   2    5.13    1.18
  -3  -6   2    5.83    1.20
   2   6  -2    1.57    0.65
   2   6  -2    1.55    0.74
   2   6  -2    2.18    0.81
   2   6  -2    2.00    0.71
  -2  -6   2    3.33    0.92
  -2  -6   2    1.77    0.26
  -2  -6   2    0.93    0.49
  -2  -6   2    2.54    0.86
  -2  -6   2    2.04    0.61
   1   6  -2    0.05    0.23
   1   6  -2   -0.04    0.45
   1   6  -2    0.25    0.31
   1   6  -2    0.16    0.39
  -1  -6   2    0.34    0.20
  -1  -6   2    0.05    0.25
  -1  -6   2    0.01    0.16
  -1  -6   2    0.12    0.40
  -1  -6   2    0.13    0.31
  -1  -6   2    0.64    0.52
   0   6  -2   34.24    2.45
   0   6  -2   33.17    2.47
   0   6  -2   34.80    1.83
   0   6  -2   35.17    2.31
   0  -6   2   35.23    2.37
   0  -6   2   36.45    2.58
   0  -6   2   33.78    1.83
   0  -6   2   33.24    1.79
   0  -6   2   34.65    1.70
   0  -6   2   30.37    2.12
  -1   6  -2    1.17    0.55
  -1   6  -2    1.39    0.41
   1  -6   2    0.88    0.44
   1  -6   2    1.52    0.44
   1  -6   2    0.97    0.50
   1  -6   2    0.42    0.37
   1  -6   2    1.59    0.74
   1  -6   2    1.11    0.61
   1  -6   2    0.85    0.42
  -2   6  -2   90.09    4.32
  -2   6  -2   92.15    4.36
  -2   6  -2  100.45    3.96
   2  -6   2   91.16    4.22
   2  -6   2  102.41    3.67
   2  -6   2   96.73    3.84
   2  -6   2   99.67    4.52
   2  -6   2  101.45    3.73
   2  -6   2   97.02    4.94
   2  -6   2  100.61    4.90
  -3   6  -2   30.86    2.47
  -3   6  -2   35.20    1.85
  -3   6  -2   33.08    2.64
  -3   6  -2   33.59    2.30
   3  -6   2   30.94    1.77
   3  -6   2   36.26    2.68
   3  -6   2   32.52    2.18
   3  -6   2   32.85    1.88
   3  -6   2   34.27    2.05
   3  -6   2   32.15    2.62
  -4   6  -2    2.58    0.95
  -4   6  -2    3.64    1.14
  -4   6  -2    1.63    0.62
  -4   6  -2    2.14    0.77
   4  -6   2    1.69    0.77
   4  -6   2    3.10    0.55
   4  -6   2    1.42    0.38
   4  -6   2    1.64    0.65
   4  -6   2    2.37    0.90
   4  -6   2    1.60    0.75
  -5   6  -2    6.02    1.19
  -5   6  -2    3.46    0.93
  -5   6  -2    4.22    1.41
  -5   6  -2    3.26    1.26
   5  -6   2    5.70    1.20
   5  -6   2    3.68    0.38
   5  -6   2    6.58    1.74
   5  -6   2    3.86    0.94
   5  -6   2    4.47    0.41
   5  -6   2    5.51    1.52
  -6   6  -2    2.08    0.82
  -6   6  -2    1.26    0.95
  -6   6  -2    2.49    1.03
   6  -6   2    3.04    1.00
   6  -6   2    2.00    0.72
   6  -6   2    1.87    1.12
  -7   6  -2    5.48    1.73
  -7   6  -2   10.92    1.57
  -7   6  -2    7.69    1.62
   7  -6   2   12.20    2.13
   7  -6   2    7.64    1.91
  -8   6  -2   -0.05    0.70
   8  -6   2   -0.34    1.02
   8  -6   2    0.97    0.86
  -9   6  -2   -0.41    1.08
   9  -6   2   -0.28    1.08
 -10   6  -2    1.69    1.45
  10  -6   2    0.33    1.09
  10  -6   2   -0.10    1.69
  10   5  -2   -0.67    0.95
  10   5  -2    1.10    0.93
 -10  -5   2    2.06    1.12
   9   5  -2    3.03    0.94
   9   5  -2    0.87    0.87
   9   5  -2    0.31    1.31
  -9  -5   2   -0.45    0.59
   8   5  -2   -0.74    0.88
   8   5  -2    0.08    0.83
   8   5  -2   -1.52    0.53
  -8  -5   2   -0.18    0.71
  -8  -5   2    0.10    0.89
   7   5  -2    1.48    0.91
   7   5  -2    0.86    0.87
   7   5  -2    1.56    0.87
  -7  -5   2    1.02    0.85
  -7  -5   2    0.30    0.86
  -7  -5   2   -0.19    0.69
  -7  -5   2   -0.50    0.65
   6   5  -2   -0.42    0.67
   6   5  -2   -0.17    0.62
   6   5  -2    0.32    0.71
   6   5  -2   -0.62    0.49
  -6  -5   2    0.21    0.35
  -6  -5   2   -1.01    0.40
  -6  -5   2   -0.06    0.65
  -6  -5   2   -0.13    0.58
  -6  -5   2    0.23    0.77
   5   5  -2    9.33    1.68
   5   5  -2    8.48    1.71
   5   5  -2    6.82    1.39
   5   5  -2    9.24    1.32
  -5  -5   2    7.32    1.56
  -5  -5   2    6.63    1.59
  -5  -5   2    7.67    1.47
  -5  -5   2    7.47    1.39
  -5  -5   2    7.52    1.21
  -5  -5   2    5.37    1.24
   4   5  -2    5.99    0.87
   4   5  -2    4.72    1.16
   4   5  -2    3.69    1.07
   4   5  -2    7.71    1.43
  -4  -5   2    5.60    0.85
  -4  -5   2    6.83    1.44
  -4  -5   2    5.05    1.13
  -4  -5   2    2.95    0.84
  -4  -5   2    7.34    1.43
  -4  -5   2    9.12    1.72
   3   5  -2    3.15    0.87
   3   5  -2    3.46    0.48
   3   5  -2    2.79    0.83
   3   5  -2    3.83    1.00
   3   5  -2    2.56    0.80
  -3  -5   2    3.17    0.95
  -3  -5   2    3.65    0.91
  -3  -5   2    2.28    0.76
  -3  -5   2    2.82    0.82
  -3  -5   2    3.01    0.50
   2   5  -2    1.92    0.59
   2   5  -2    1.44    0.60
   2   5  -2    1.76    0.62
   2   5  -2    2.78    0.84
  -2  -5   2    1.53    0.22
  -2  -5   2    0.93    0.64
  -2  -5   2    2.54    0.69
  -2  -5   2    0.98    0.50
  -2  -5   2    1.32    0.57
   1   5  -2    1.95    0.56
   1   5  -2    0.35    0.37
   1   5  -2    0.98    0.49
  -1  -5   2    0.58    0.47
  -1  -5   2   -0.05    0.35
  -1  -5   2    1.07    0.47
  -1  -5   2    0.60    0.20
  -1  -5   2    0.78    0.19
  -1  -5   2    0.74    0.35
   0   5  -2   28.09    2.04
   0   5  -2   31.12    1.57
   0   5  -2   32.08    2.23
   0   5  -2   26.86    1.89
   0  -5   2   28.31    1.53
   0  -5   2   31.51    1.94
   0  -5   2   31.03    1.49
   0  -5   2   29.22    2.03
   0  -5   2   29.93    1.55
   0  -5   2   28.52    2.13
  -1   5  -2   18.26    1.39
  -1   5  -2   16.97    1.52
  -1   5  -2   15.85    1.34
  -1   5  -2   16.05    1.03
   1  -5   2   19.22    1.43
   1  -5   2   19.43    1.13
   1  -5   2   19.95    1.80
   1  -5   2   18.13    1.33
   1  -5   2   18.74    1.14
   1  -5   2   16.58    1.61
   1  -5   2   18.43    1.53
  -2   5  -2   87.43    4.28
  -2   5  -2   80.83    3.33
  -2   5  -2   93.43    4.10
  -2   5  -2   87.97    3.92
   2  -5   2   84.23    3.75
   2  -5   2   90.38    4.49
   2  -5   2   90.57    3.32
   2  -5   2   88.91    3.36
   2  -5   2   88.40    4.05
   2  -5   2   85.92    3.18
   2  -5   2   86.29    4.32
  -3   5  -2    3.06    0.69
  -3   5  -2    2.55    0.50
  -3   5  -2    2.15    0.73
  -3   5  -2    2.07    0.68
  -3   5  -2    3.85    1.11
   3  -5   2    3.20    0.99
   3  -5   2    2.18    0.59
   3  -5   2    2.07    0.44
   3  -5   2    2.89    0.88
   3  -5   2    1.96    0.58
  -4   5  -2   71.79    4.17
  -4   5  -2   71.25    4.11
  -4   5  -2   69.10    3.31
  -4   5  -2   65.52    3.17
   4  -5   2   59.87    3.93
   4  -5   2   66.31    3.12
   4  -5   2   64.96    2.25
   4  -5   2   66.38    3.33
   4  -5   2   69.37    4.14
   4  -5   2   65.59    2.27
  -5   5  -2   41.02    3.30
  -5   5  -2   41.50    3.32
  -5   5  -2   47.55    2.78
  -5   5  -2   46.42    2.62
   5  -5   2   39.37    3.32
   5  -5   2   37.35    3.08
   5  -5   2   44.19    2.83
   5  -5   2   40.19    2.31
  -6   5  -2    3.24    0.84
  -6   5  -2    1.85    1.00
  -6   5  -2    2.22    0.76
  -6   5  -2    3.18    1.08
   6  -5   2    2.61    0.74
   6  -5   2    1.64    0.92
   6  -5   2    3.14    1.17
   6  -5   2    2.80    0.99
  -7   5  -2    2.61    0.94
  -7   5  -2    1.73    0.89
  -7   5  -2    0.66    0.71
   7  -5   2    1.11    0.75
   7  -5   2    2.91    0.94
  -8   5  -2   -1.01    1.02
  -8   5  -2   -1.76    0.78
   8  -5   2    1.06    0.85
   8  -5   2   -0.48    0.62
  -9   5  -2    1.97    1.13
   9  -5   2   -0.01    0.96
   9  -5   2    1.98    1.15
 -10   5  -2   -1.65    0.93
  10  -5   2    1.10    1.37
  10  -5   2   -0.76    1.03
  10   4  -2   -0.61    1.37
  10   4  -2   -2.00    1.47
  10   4  -2   -1.05    0.73
 -10  -4   2   -0.68    1.04
   9   4  -2    3.99    1.20
   9   4  -2    4.91    1.38
  -9  -4   2    4.94    1.70
   8   4  -2    5.06    1.55
   8   4  -2    3.04    1.41
   8   4  -2    2.47    0.93
  -8  -4   2    1.98    1.00
  -8  -4   2    2.74    1.31
   7   4  -2    5.32    1.57
   7   4  -2    4.96    1.35
   7   4  -2    6.71    1.54
   7   4  -2    6.22    1.58
  -7  -4   2    5.55    1.26
  -7  -4   2    5.27    1.22
  -7  -4   2    4.94    1.18
  -7  -4   2    5.30    1.76
   6   4  -2    0.06    0.62
   6   4  -2    0.29    0.60
   6   4  -2    0.72    0.54
  -6  -4   2    0.47    0.54
  -6  -4   2    0.75    0.74
  -6  -4   2    0.11    0.76
  -6  -4   2    0.50    0.57
  -6  -4   2    1.47    0.58
  -6  -4   2    0.72    0.57
   5   4  -2    5.80    1.27
   5   4  -2    8.59    1.72
   5   4  -2    8.23    1.46
   5   4  -2    9.19    1.41
  -5  -4   2    6.82    1.48
  -5  -4   2    9.37    1.55
  -5  -4   2    7.88    1.59
  -5  -4   2    8.07    1.29
  -5  -4   2    7.65    1.49
  -5  -4   2   10.05    1.57
   4   4  -2   44.75    2.93
   4   4  -2   53.23    2.47
   4   4  -2   56.92    3.18
   4   4  -2   54.40    3.28
  -4  -4   2   53.46    3.01
  -4  -4   2   45.16    3.00
  -4  -4   2   54.13    3.21
  -4  -4   2   53.54    2.98
  -4  -4   2   51.54    2.50
  -4  -4   2   49.92    2.89
   3   4  -2    1.55    0.68
   3   4  -2    1.68    0.65
   3   4  -2    2.26    0.74
   3   4  -2    1.24    0.55
   3   4  -2    1.61    0.39
  -3  -4   2    1.65    0.60
  -3  -4   2    1.62    0.62
  -3  -4   2    1.05    0.60
  -3  -4   2    1.35    0.53
  -3  -4   2    2.23    0.46
   2   4  -2    5.87    1.06
   2   4  -2    6.24    0.37
   2   4  -2    6.96    1.17
   2   4  -2    5.41    0.91
   2   4  -2    7.26    1.23
  -2  -4   2    9.14    1.32
  -2  -4   2    7.84    0.99
  -2  -4   2    6.18    0.40
  -2  -4   2    7.67    1.18
  -2  -4   2    7.16    1.07
   1   4  -2    8.53    1.29
   1   4  -2    9.06    1.04
   1   4  -2    9.54    0.88
   1   4  -2    9.32    1.02
  -1  -4   2    9.18    0.97
  -1  -4   2   10.84    1.12
  -1  -4   2   10.58    1.14
  -1  -4   2    8.65    0.84
   0   4  -2  180.32    6.31
   0   4  -2  175.02    6.03
   0   4  -2  186.23    5.46
   0   4  -2  190.17    6.51
   0  -4   2  184.88    6.30
   0  -4   2  180.23    5.48
   0  -4   2  178.24    6.00
   0  -4   2  186.32    5.41
   0  -4   2  184.94    5.48
   0  -4   2  187.34    6.52
  -1   4  -2   71.75    2.99
  -1   4  -2   72.50    3.31
  -1   4  -2   76.56    3.12
   1  -4   2   72.15    2.93
   1  -4   2   76.98    2.59
   1  -4   2   79.78    2.65
   1  -4   2   80.58    3.72
   1  -4   2   77.05    3.16
   1  -4   2   82.16    3.65
   1  -4   2   72.72    3.24
  -2   4  -2  113.06    4.75
  -2   4  -2  115.00    3.82
  -2   4  -2  108.57    4.52
  -2   4  -2  115.27    3.80
  -2   4  -2  110.80    4.34
   2  -4   2  107.45    4.21
   2  -4   2  117.71    3.88
   2  -4   2  114.30    4.84
   2  -4   2  109.44    3.73
   2  -4   2  118.15    4.69
   2  -4   2  113.77    3.71
  -3   4  -2    7.16    1.09
  -3   4  -2    7.22    0.81
  -3   4  -2    6.81    0.55
  -3   4  -2    7.19    1.36
  -3   4  -2    6.64    1.27
   3  -4   2    7.00    1.03
   3  -4   2    7.24    1.35
   3  -4   2    7.93    0.88
   3  -4   2    6.26    0.54
   3  -4   2    7.74    1.42
  -4   4  -2  103.10    5.21
  -4   4  -2  109.47    4.43
  -4   4  -2  118.37    5.40
  -4   4  -2  107.78    4.30
   4  -4   2  103.54    4.10
   4  -4   2  113.41    5.30
   4  -4   2  112.71    5.40
   4  -4   2  114.36    4.62
  -5   4  -2   14.38    2.28
  -5   4  -2    9.35    1.52
  -5   4  -2   12.77    1.24
  -5   4  -2   15.26    1.81
   5  -4   2   11.94    1.45
   5  -4   2   11.49    1.12
   5  -4   2    9.81    1.75
   5  -4   2   10.56    2.00
  -6   4  -2   -0.95    0.54
  -6   4  -2    0.04    0.38
  -6   4  -2    0.51    0.74
   6  -4   2   -0.01    0.49
   6  -4   2    0.81    0.78
   6  -4   2   -0.56    0.55
   6  -4   2    0.07    0.29
  -7   4  -2    2.35    1.03
  -7   4  -2    3.49    1.35
  -7   4  -2    4.50    1.02
   7  -4   2    4.16    1.39
   7  -4   2    5.24    1.68
  -8   4  -2    1.25    1.26
  -8   4  -2    3.93    1.66
   8  -4   2    0.38    0.87
   8  -4   2    2.64    1.36
  -9   4  -2   -0.49    0.82
   9  -4   2    1.25    1.05
   9  -4   2    0.63    0.99
 -10   4  -2    1.17    1.22
  10  -4   2    0.75    1.31
  10  -4   2    1.54    1.45
  10   3  -2    0.47    1.01
  10   3  -2    1.19    1.22
 -10  -3   2    0.51    1.13
   9   3  -2    0.32    0.74
   9   3  -2   -1.82    1.10
   9   3  -2    0.83    0.84
   8   3  -2    0.16    0.81
   8   3  -2   -0.47    0.96
   8   3  -2    1.21    0.83
  -8  -3   2    1.41    0.88
  -8  -3   2    0.61    0.70
  -8  -3   2    0.15    0.94
   7   3  -2    8.85    1.84
   7   3  -2    8.83    1.64
   7   3  -2    4.64    1.35
   7   3  -2    8.42    1.90
  -7  -3   2   11.50    1.41
  -7  -3   2   10.46    2.13
  -7  -3   2    7.47    1.48
  -7  -3   2    5.97    1.25
   6   3  -2    1.56    0.67
   6   3  -2    1.23    0.85
   6   3  -2    1.86    0.95
   6   3  -2    2.98    0.85
  -6  -3   2    2.13    0.82
  -6  -3   2    2.18    0.90
  -6  -3   2    0.24    0.52
  -6  -3   2    0.37    0.66
  -6  -3   2    1.47    0.77
  -6  -3   2    1.31    0.83
   5   3  -2   17.80    1.98
   5   3  -2   18.87    1.77
   5   3  -2   17.02    1.63
   5   3  -2   15.25    1.80
  -5  -3   2   16.83    1.59
  -5  -3   2   19.33    2.00
  -5  -3   2   18.05    1.59
  -5  -3   2   17.38    1.85
  -5  -3   2   18.67    1.69
  -5  -3   2   21.28    1.67
   4   3  -2   88.77    4.26
   4   3  -2   93.53    4.18
   4   3  -2   95.46    3.82
   4   3  -2   89.65    4.41
  -4  -3   2   98.00    3.99
  -4  -3   2   88.07    4.01
  -4  -3   2   90.00    3.78
  -4  -3   2   93.79    4.43
  -4  -3   2   93.20    4.49
  -4  -3   2   92.75    3.92
   3   3  -2   22.63    1.74
   3   3  -2   21.58    1.76
   3   3  -2   21.67    1.31
   3   3  -2   20.72    1.73
   3   3  -2   24.25    1.70
  -3  -3   2   20.80    1.70
  -3  -3   2   21.72    1.62
  -3  -3   2   23.10    1.35
  -3  -3   2   21.08    1.74
  -3  -3   2   23.56    1.64
   2   3  -2    5.72    0.96
   2   3  -2    4.40    0.82
   2   3  -2    4.47    0.83
   2   3  -2    4.66    0.84
   2   3  -2    4.06    0.37
  -2  -3   2    4.24    0.40
  -2  -3   2    4.19    0.80
  -2  -3   2    5.03    0.85
  -2  -3   2    4.58    0.82
  -2  -3   2    4.92    0.89
   1   3  -2    0.57    0.37
   1   3  -2    0.35    0.22
   1   3  -2    0.46    0.28
   1   3  -2    0.09    0.24
  -1  -3   2    0.40    0.34
  -1  -3   2    0.48    0.30
  -1  -3   2    0.20    0.27
  -1  -3   2    0.54    0.24
   0   3  -2    9.64    0.66
   0   3  -2   11.25    0.67
   0   3  -2   10.04    1.01
   0   3  -2   10.96    0.92
   0   3  -2   10.81    0.99
   0  -3   2   12.61    1.12
   0  -3   2   10.81    0.68
   0  -3   2   10.26    0.65
   0  -3   2   10.11    0.95
   0  -3   2   10.40    0.86
  -1   3  -2  229.22    6.68
  -1   3  -2  233.70    6.99
  -1   3  -2  226.29    7.11
   1  -3   2  220.59    6.20
   1  -3   2  230.95    7.00
   1  -3   2  227.35    6.26
   1  -3   2  220.44    6.98
   1  -3   2  222.99    7.35
   1  -3   2  239.48    7.54
   1  -3   2  218.18    6.57
  -2   3  -2  178.28    5.88
  -2   3  -2  184.45    6.42
  -2   3  -2  179.16    5.21
  -2   3  -2  184.57    6.27
  -2   3  -2  181.65    5.43
   2  -3   2  182.10    6.32
   2  -3   2  189.46    5.54
   2  -3   2  186.48    6.54
   2  -3   2  168.90    5.13
   2  -3   2  174.11    5.79
  -3   3  -2   16.19    1.58
  -3   3  -2   15.74    1.21
  -3   3  -2   15.90    1.23
  -3   3  -2   19.14    1.74
   3  -3   2   16.03    1.55
   3  -3   2   16.22    0.64
   3  -3   2   15.23    1.58
   3  -3   2   15.08    0.62
   3  -3   2   16.05    1.16
   3  -3   2   20.08    1.39
  -4   3  -2    0.28    0.34
  -4   3  -2    0.03    0.33
  -4   3  -2   -0.08    0.30
  -4   3  -2    0.20    0.30
   4  -3   2   -0.08    0.25
   4  -3   2   -0.03    0.38
   4  -3   2   -0.08    0.35
   4  -3   2    0.00    0.34
  -5   3  -2   14.26    1.80
  -5   3  -2   17.16    1.33
  -5   3  -2   16.77    2.01
  -5   3  -2   14.78    1.56
   5  -3   2   18.22    1.67
   5  -3   2   17.00    1.93
   5  -3   2   16.48    1.96
   5  -3   2   14.67    1.23
  -6   3  -2    7.82    1.48
  -6   3  -2    6.72    1.70
  -6   3  -2    6.44    1.48
  -6   3  -2    5.77    1.00
   6  -3   2    7.43    1.71
   6  -3   2    4.47    1.07
   6  -3   2    4.92    0.84
   6  -3   2    6.28    1.43
  -7   3  -2    5.40    1.39
  -7   3  -2    6.72    1.72
  -7   3  -2    7.79    1.20
   7  -3   2    4.58    1.39
   7  -3   2    4.42    0.88
   7  -3   2    7.58    1.83
   7  -3   2    8.54    1.81
  -8   3  -2    0.04    0.86
  -8   3  -2    0.08    0.77
  -8   3  -2   -0.13    0.60
   8  -3   2   -0.24    0.98
   8  -3   2   -0.37    0.71
  -9   3  -2    1.90    1.02
   9  -3   2    0.75    0.92
   9  -3   2    2.31    1.20
 -10   3  -2    0.58    1.05
  10  -3   2   -0.39    0.95
  10  -3   2    1.27    1.25
  11   2  -2   -1.52    1.43
  11   2  -2    0.20    1.46
 -11  -2   2    0.19    1.02
  10   2  -2   -0.16    0.41
  10   2  -2    2.78    1.26
 -10  -2   2    0.76    1.28
   9   2  -2    0.28    1.27
   9   2  -2    0.07    0.97
   9   2  -2    0.17    0.60
  -9  -2   2    1.84    1.13
   8   2  -2    1.50    1.08
   8   2  -2    1.97    1.01
   8   2  -2    0.51    0.69
  -8  -2   2    0.34    0.58
  -8  -2   2   -1.09    0.66
  -8  -2   2   -0.63    0.60
   7   2  -2    0.01    0.53
   7   2  -2   -0.28    0.61
   7   2  -2   -1.57    0.67
   7   2  -2   -1.43    0.59
  -7  -2   2   -0.20    0.61
  -7  -2   2    0.24    0.77
  -7  -2   2    0.00    0.43
  -7  -2   2    0.00    0.38
  -7  -2   2   -0.27    0.53
  -7  -2   2   -0.64    0.54
   6   2  -2    2.67    0.88
   6   2  -2    0.97    0.80
   6   2  -2    1.93    0.83
   6   2  -2    1.75    0.83
  -6  -2   2   -0.11    0.54
  -6  -2   2    1.98    0.70
  -6  -2   2    1.37    0.51
  -6  -2   2    2.79    1.00
  -6  -2   2    1.36    0.60
  -6  -2   2    1.59    0.89
   5   2  -2    8.30    1.34
   5   2  -2    9.05    1.46
   5   2  -2    5.93    1.25
   5   2  -2   10.70    1.78
  -5  -2   2    7.96    0.94
  -5  -2   2    8.36    0.98
  -5  -2   2    9.87    1.42
  -5  -2   2    6.99    1.48
  -5  -2   2    8.83    1.44
  -5  -2   2    8.83    1.57
   4   2  -2   19.83    1.59
   4   2  -2   19.74    1.59
   4   2  -2   19.57    1.78
   4   2  -2   18.55    1.69
  -4  -2   2   20.90    1.44
  -4  -2   2   20.15    1.44
  -4  -2   2   22.55    1.62
  -4  -2   2   16.60    1.66
  -4  -2   2   18.87    1.74
  -4  -2   2   19.36    1.54
   3   2  -2    4.80    0.86
   3   2  -2    2.35    0.71
   3   2  -2    3.80    0.70
   3   2  -2    4.18    0.84
   3   2  -2    4.20    0.75
  -3  -2   2    3.93    0.72
  -3  -2   2    4.04    0.73
  -3  -2   2    5.13    0.99
  -3  -2   2    4.34    0.80
  -3  -2   2    4.03    0.87
   2   2  -2  540.81   14.89
   2   2  -2  545.10   15.29
   2   2  -2  538.90   14.44
   2   2  -2  541.90   15.17
   2   2  -2  551.91   15.21
  -2  -2   2  546.82   14.94
  -2  -2   2  528.80   14.41
  -2  -2   2  507.62   15.07
  -2  -2   2  555.58   15.09
  -2  -2   2  559.98   15.31
   1   2  -2  286.57    8.09
   1   2  -2  266.51    8.01
   1   2  -2  270.08    8.15
   1   2  -2  272.59    7.80
  -1  -2   2  283.52    8.05
  -1  -2   2  279.24    8.20
  -1  -2   2  254.05    7.75
  -1  -2   2  272.13    7.98
   0   2  -2  456.14   12.95
   0   2  -2  481.20   12.06
   0   2  -2  456.91   12.82
   0   2  -2  460.31   12.20
   0   2  -2  447.41   12.59
   0  -2   2  472.81   12.99
   0  -2   2  449.29   12.53
   0  -2   2  468.91   12.17
   0  -2   2  472.73   12.82
   0  -2   2  468.75   12.07
  -1   2  -2   39.64    1.81
  -1   2  -2   39.34    1.28
  -1   2  -2   39.29    1.97
  -1   2  -2   36.17    1.47
   1  -2   2   38.23    1.79
   1  -2   2   40.04    1.32
   1  -2   2   35.96    1.44
   1  -2   2   37.61    1.75
   1  -2   2   38.00    2.00
   1  -2   2   37.54    1.94
  -2   2  -2   86.52    2.51
  -2   2  -2   90.52    3.68
  -2   2  -2   88.88    3.21
  -2   2  -2   87.34    2.99
  -2   2  -2   88.65    3.64
   2  -2   2   92.14    3.07
   2  -2   2   87.84    3.60
   2  -2   2   85.89    2.48
   2  -2   2   85.26    3.60
   2  -2   2   82.58    3.11
  -3   2  -2   35.38    1.87
  -3   2  -2   33.44    1.68
  -3   2  -2   30.14    2.16
  -3   2  -2   33.96    2.19
   3  -2   2   30.68    2.09
   3  -2   2   32.44    2.20
   3  -2   2   32.84    1.67
   3  -2   2   29.74    1.77
  -4   2  -2   83.84    3.67
  -4   2  -2   74.29    3.90
  -4   2  -2   71.80    3.99
  -4   2  -2   78.05    3.10
   4  -2   2   82.85    3.68
   4  -2   2   77.19    3.07
   4  -2   2   78.60    3.92
   4  -2   2   83.87    4.16
  -5   2  -2   16.30    1.89
  -5   2  -2   15.49    1.75
  -5   2  -2   14.66    1.20
  -5   2  -2   15.44    1.60
   5  -2   2   16.66    1.24
   5  -2   2   13.28    1.60
   5  -2   2   17.00    1.95
   5  -2   2   17.48    1.70
  -6   2  -2   -0.21    0.51
  -6   2  -2   -0.21    0.55
  -6   2  -2    0.40    0.34
   6  -2   2   -0.17    0.43
   6  -2   2   -0.18    0.27
   6  -2   2   -0.27    0.39
   6  -2   2   -0.38    0.51
  -7   2  -2    9.08    1.77
  -7   2  -2   12.38    2.20
  -7   2  -2   11.47    2.14
  -7   2  -2   11.67    1.20
   7  -2   2   13.77    1.20
   7  -2   2    9.47    1.85
   7  -2   2   14.26    2.39
   7  -2   2   15.20    2.43
  -8   2  -2    8.57    2.11
  -8   2  -2    5.06    1.78
  -8   2  -2    8.49    1.25
   8  -2   2    5.04    1.71
   8  -2   2    7.68    1.88
  -9   2  -2    1.13    0.96
   9  -2   2    0.84    0.78
   9  -2   2    0.36    1.14
  10  -2   2   -0.40    1.23
  10  -2   2    1.51    1.05
 -11   2  -2    0.96    1.23
  11  -2   2    2.68    1.57
  11  -2   2    1.11    1.86
  11   1  -2   -1.67    1.06
  11   1  -2   -0.67    1.49
 -11  -1   2    1.56    1.24
  10   1  -2    0.91    1.31
 -10  -1   2    0.11    1.16
   9   1  -2    0.57    0.69
   9   1  -2    0.72    1.13
   9   1  -2    1.10    0.80
  -9  -1   2    1.29    1.12
   8   1  -2    2.39    1.29
   8   1  -2    6.00    1.55
   8   1  -2    6.66    1.36
  -8  -1   2    4.24    0.86
  -8  -1   2    3.79    1.29
  -8  -1   2    3.38    1.25
   7   1  -2    1.25    0.92
   7   1  -2    2.72    0.86
   7   1  -2    0.09    0.75
   7   1  -2    0.28    0.68
  -7  -1   2    0.85    0.47
  -7  -1   2    0.38    0.72
  -7  -1   2    0.79    0.48
  -7  -1   2    0.26    0.55
  -7  -1   2   -0.19    0.79
  -7  -1   2   -0.26    0.59
   6   1  -2   -0.16    0.38
   6   1  -2   -0.42    0.50
   6   1  -2   -0.38    0.35
   6   1  -2    0.43    0.53
  -6  -1   2    0.79    0.58
  -6  -1   2   -0.13    0.46
  -6  -1   2   -0.19    0.28
  -6  -1   2    0.40    0.43
  -6  -1   2    0.55    0.61
  -6  -1   2    0.06    0.29
   5   1  -2   48.25    3.04
   5   1  -2   46.80    3.01
   5   1  -2   46.70    3.19
   5   1  -2   48.18    2.67
  -5  -1   2   47.30    2.95
  -5  -1   2   49.61    2.27
  -5  -1   2   42.23    3.06
  -5  -1   2   51.04    2.60
  -5  -1   2   50.89    2.25
  -5  -1   2   46.85    3.20
   4   1  -2    2.80    0.78
   4   1  -2    2.30    0.64
   4   1  -2    2.09    0.70
   4   1  -2    3.98    0.97
  -4  -1   2    2.31    0.67
  -4  -1   2    3.38    0.93
  -4  -1   2    3.10    0.59
  -4  -1   2    2.64    0.64
  -4  -1   2    3.41    0.84
  -4  -1   2    4.49    0.70
   3   1  -2  116.94    4.43
   3   1  -2  115.79    4.62
   3   1  -2  115.65    4.16
   3   1  -2  112.12    4.23
  -3  -1   2  110.63    3.75
  -3  -1   2  110.50    3.73
  -3  -1   2  110.82    4.44
  -3  -1   2  102.70    4.07
  -3  -1   2  114.51    4.46
  -3  -1   2  112.00    4.06
   2   1  -2  231.42    6.79
   2   1  -2  217.71    6.44
   2   1  -2  218.88    6.58
   2   1  -2  218.91    6.95
   2   1  -2  220.43    6.90
  -2  -1   2  216.36    6.54
  -2  -1   2  219.79    6.42
  -2  -1   2  225.65    6.70
  -2  -1   2  228.95    6.98
  -2  -1   2  221.51    6.95
   1   1  -2   54.19    1.77
   1   1  -2   54.98    2.15
   1   1  -2   59.14    2.10
   1   1  -2   55.95    2.13
   1   1  -2   54.74    2.23
  -1  -1   2   58.42    2.28
  -1  -1   2   56.37    2.08
  -1  -1   2   53.71    1.80
  -1  -1   2   58.52    2.14
  -1  -1   2   54.06    2.13
   0   1  -2    2.21    0.20
   0   1  -2    3.15    0.51
   0   1  -2    2.25    0.34
   0   1  -2    2.13    0.26
   0   1  -2    3.14    0.49
   0  -1   2    2.02    0.19
   0  -1   2    2.29    0.35
   0  -1   2    2.87    0.44
   0  -1   2    2.54    0.45
   0  -1   2    2.26    0.24
  -1   1  -2  166.34    5.06
  -1   1  -2  157.04    4.84
  -1   1  -2  157.81    4.44
  -1   1  -2  163.12    5.03
  -1   1  -2  161.99    4.45
   1  -1   2  169.07    4.46
   1  -1   2  161.49    5.05
   1  -1   2  164.52    4.45
   1  -1   2  164.28    5.01
   1  -1   2  153.54    4.80
  -2   1  -2  600.51   16.86
  -2   1  -2  619.16   16.39
  -2   1  -2  609.95   16.42
  -2   1  -2  610.59   17.04
   2  -1   2  589.49   16.34
   2  -1   2  646.07   17.14
   2  -1   2  608.76   16.86
   2  -1   2  617.62   16.41
  -3   1  -2    1.25    0.12
  -3   1  -2    0.82    0.34
  -3   1  -2    1.74    0.43
  -3   1  -2    1.31    0.49
  -3   1  -2    1.40    0.48
   3  -1   2    1.40    0.55
   3  -1   2    1.38    0.37
   3  -1   2    1.47    0.53
   3  -1   2    1.38    0.51
  -4   1  -2   -0.49    0.24
  -4   1  -2   -0.03    0.35
  -4   1  -2    0.03    0.11
  -4   1  -2   -0.18    0.25
  -4   1  -2    0.04    0.21
   4  -1   2    0.48    0.37
   4  -1   2   -0.05    0.12
   4  -1   2   -0.47    0.17
   4  -1   2    0.02    0.18
   4  -1   2   -0.16    0.30
  -5   1  -2    9.40    0.93
  -5   1  -2    5.94    1.34
  -5   1  -2    8.62    1.52
  -5   1  -2    7.84    1.60
  -5   1  -2    7.11    0.51
   5  -1   2    8.42    0.90
   5  -1   2    5.28    1.27
   5  -1   2    8.91    1.49
   5  -1   2    7.97    0.59
   5  -1   2    4.90    1.13
  -6   1  -2    4.64    1.30
  -6   1  -2    2.86    0.96
  -6   1  -2    4.42    0.58
  -6   1  -2    5.51    0.92
  -6   1  -2    5.38    1.50
   6  -1   2    6.44    1.00
   6  -1   2    5.18    1.34
   6  -1   2    5.42    1.35
   6  -1   2    6.03    1.44
   6  -1   2    5.62    0.59
  -7   1  -2   17.94    2.20
  -7   1  -2   19.00    1.50
  -7   1  -2   19.52    2.43
  -7   1  -2   24.54    2.54
  -7   1  -2   17.65    1.10
   7  -1   2   17.87    1.50
   7  -1   2   19.20    2.16
   7  -1   2   17.35    2.79
   7  -1   2   19.88    1.19
   7  -1   2   18.00    2.08
  -8   1  -2    0.86    0.63
  -8   1  -2    3.06    1.19
   8  -1   2    0.05    0.98
  -9   1  -2    1.41    1.07
   9  -1   2   -0.35    1.14
   9  -1   2    0.88    0.91
 -10   1  -2   -0.76    0.69
  10  -1   2    0.33    1.13
  10  -1   2    2.39    1.39
 -11   1  -2    2.50    1.30
  11  -1   2    0.55    1.48
  11  -1   2   -0.28    1.29
  11   0  -2    1.35    1.53
  11   0  -2   -0.62    1.33
 -11   0   2   -1.65    1.16
  10   0  -2    1.63    1.04
  10   0  -2   -0.45    1.37
 -10   0   2    2.58    1.35
   9   0  -2    1.19    0.73
   9   0  -2   -1.21    0.96
  -9   0   2    0.46    0.94
   8   0  -2   -0.39    0.61
   8   0  -2    0.54    0.99
   8   0  -2   -0.52    0.41
  -8   0   2   -0.33    0.50
  -8   0   2    1.56    1.14
   7   0  -2    2.97    1.24
   7   0  -2    5.71    1.09
   7   0  -2    3.16    1.24
   7   0  -2    2.59    1.05
  -7   0   2    5.08    1.41
  -7   0   2    3.35    0.96
  -7   0   2    4.03    1.25
  -7   0   2    5.57    0.75
  -7   0   2    6.07    1.36
  -7   0   2    5.31    0.81
   6   0  -2   11.14    2.01
   6   0  -2   10.07    1.20
   6   0  -2    9.95    1.88
   6   0  -2    9.27    1.72
  -6   0   2   10.16    1.13
  -6   0   2   10.90    2.02
  -6   0   2   11.24    0.82
  -6   0   2    7.99    1.68
  -6   0   2   10.71    0.87
  -6   0   2   10.78    1.76
   5   0  -2    1.18    0.65
   5   0  -2    0.74    0.40
   5   0  -2    0.18    0.46
   5   0  -2    0.70    0.60
  -5   0   2    0.92    0.45
  -5   0   2    0.64    0.28
  -5   0   2    1.27    0.34
  -5   0   2   -0.08    0.41
  -5   0   2    1.19    0.60
  -5   0   2    0.17    0.40
   4   0  -2   40.58    2.13
   4   0  -2   41.67    2.69
   4   0  -2   41.35    2.57
   4   0  -2   37.26    2.49
  -4   0   2   43.82    2.10
  -4   0   2   39.40    1.61
  -4   0   2   38.22    2.59
  -4   0   2   43.75    1.67
  -4   0   2   39.12    2.50
  -4   0   2   39.03    2.58
   3   0  -2    2.87    0.58
   3   0  -2    2.78    0.79
   3   0  -2    2.66    0.63
   3   0  -2    2.94    0.70
  -3   0   2    3.63    0.36
  -3   0   2    5.10    0.93
  -3   0   2    3.13    0.54
  -3   0   2    4.66    0.90
  -3   0   2    3.26    0.81
  -3   0   2    3.30    0.35
   2   0  -2   21.24    0.92
   2   0  -2   20.74    1.42
   2   0  -2   21.71    1.21
   2   0  -2   21.22    1.36
   2   0  -2   22.94    1.40
  -2   0   2   24.29    1.24
  -2   0   2   22.00    0.93
  -2   0   2   22.86    1.38
  -2   0   2   19.06    1.32
  -2   0   2   23.00    1.43
   1   0  -2    3.70    0.53
   1   0  -2    3.35    0.37
   1   0  -2    3.16    0.40
   1   0  -2    3.55    0.31
   1   0  -2    3.43    0.39
  -1   0   2    3.21    0.38
  -1   0   2    3.27    0.30
  -1   0   2    3.17    0.41
  -1   0   2    3.56    0.44
  -1   0   2    2.81    0.36
   0   0  -2  188.39    5.25
   0   0  -2  197.04    5.40
   0   0  -2  189.54    5.36
   0   0  -2  191.42    5.39
   0   0  -2  200.88    5.38
   0   0   2  197.05    5.37
   0   0   2  194.49    5.37
   0   0   2  190.36    5.39
   0   0   2  196.90    5.37
  -1   0  -2    4.81    0.51
  -1   0  -2    4.32    0.43
  -1   0  -2    4.15    0.39
  -1   0  -2    4.19    0.42
  -1   0  -2    4.58    0.33
   1   0   2    4.75    0.44
   1   0   2    4.22    0.32
   1   0   2    4.68    0.52
   1   0   2    4.42    0.45
   1   0   2    4.55    0.39
  -2   0  -2   38.44    1.39
  -2   0  -2   41.98    1.84
  -2   0  -2   40.91    2.08
  -2   0  -2   38.20    1.68
  -2   0  -2   38.96    1.89
   2   0   2   39.54    2.02
   2   0   2   37.80    1.78
   2   0   2   38.39    1.68
   2   0   2   39.74    1.86
   2   0   2   38.61    1.38
  -3   0  -2   23.11    1.65
  -3   0  -2   29.39    1.77
  -3   0  -2   26.12    1.43
  -3   0  -2   31.94    2.00
  -3   0  -2   28.23    1.19
   3   0   2   27.38    1.46
   3   0   2   26.96    1.72
   3   0   2   28.96    1.79
   3   0   2   28.08    1.91
   3   0   2   26.47    1.19
  -4   0  -2   13.32    0.85
  -4   0  -2   12.28    1.32
  -4   0  -2   14.32    1.55
  -4   0  -2   14.38    1.09
  -4   0  -2   13.70    1.37
   4   0   2   11.91    1.39
   4   0   2   14.18    0.89
   4   0   2   11.99    1.03
   4   0   2   16.03    1.43
   4   0   2   17.25    1.51
  -5   0  -2    8.34    1.52
  -5   0  -2    9.37    1.51
  -5   0  -2   10.34    0.99
  -5   0  -2    8.88    0.76
  -5   0  -2   12.10    1.48
   5   0   2    6.33    1.22
   5   0   2    9.30    0.80
   5   0   2   11.02    1.74
   5   0   2    9.30    1.57
   5   0   2    9.11    0.97
  -6   0  -2   13.73    1.67
  -6   0  -2   12.72    1.00
  -6   0  -2   13.53    1.19
  -6   0  -2   16.00    1.94
  -6   0  -2   10.32    1.95
   6   0   2   11.82    1.91
   6   0   2   13.23    1.08
   6   0   2   15.79    2.36
   6   0   2   12.99    2.07
   6   0   2   10.06    1.14
  -7   0  -2    1.73    0.91
  -7   0  -2    1.17    0.71
  -7   0  -2    0.65    0.58
  -7   0  -2    1.49    0.52
  -7   0  -2   -0.63    0.70
   7   0   2    0.87    0.50
   7   0   2    0.53    0.59
   7   0   2    1.83    0.63
   7   0   2    2.04    1.05
   7   0   2   -0.37    0.57
  -8   0  -2    4.27    1.01
  -8   0  -2    3.15    1.18
   8   0   2    3.95    1.29
   8   0   2    4.77    0.85
   8   0   2    2.40    1.40
  -9   0  -2    1.01    0.70
   9   0   2    0.98    1.06
 -10   0  -2    2.16    1.12
  10   0   2    0.91    0.92
  10   0   2    2.21    1.49
 -11   0  -2   -0.02    1.19
  11   0   2   -2.00    1.58
  11   0   2    1.34    1.36
  11  -1  -2    1.34    1.30
  11  -1  -2   -1.12    1.39
 -11   1   2    0.14    1.45
  10  -1  -2    4.14    2.07
  10  -1  -2    4.97    1.57
 -10   1   2    3.84    1.57
   9  -1  -2    0.77    0.71
   9  -1  -2   -0.12    0.87
  -9   1   2   -0.28    0.58
   8  -1  -2    5.57    1.67
   8  -1  -2    3.41    0.93
   8  -1  -2   -0.60    0.75
  -8   1   2    1.51    0.92
   7  -1  -2    0.73    0.75
   7  -1  -2    0.53    0.65
   7  -1  -2   -0.08    0.67
   7  -1  -2    0.88    0.53
  -7   1   2    0.98    0.33
  -7   1   2    1.23    0.86
  -7   1   2    1.15    0.96
  -7   1   2    1.48    0.98
  -7   1   2    0.81    0.27
  -7   1   2    0.81    0.46
   6  -1  -2   10.01    1.73
   6  -1  -2   14.09    1.30
   6  -1  -2   12.35    2.14
   6  -1  -2   10.38    1.92
  -6   1   2   15.25    1.90
  -6   1   2    8.21    1.69
  -6   1   2    9.84    1.06
  -6   1   2   11.08    0.68
  -6   1   2   13.13    2.22
  -6   1   2   11.50    0.66
   5  -1  -2   66.81    3.75
   5  -1  -2   68.34    3.92
   5  -1  -2   69.37    2.99
   5  -1  -2   70.02    4.03
  -5   1   2   60.63    3.63
  -5   1   2   66.33    3.83
  -5   1   2   67.70    2.88
  -5   1   2   66.22    3.85
  -5   1   2   66.92    2.07
  -5   1   2   65.48    2.11
   4  -1  -2   -0.27    0.28
   4  -1  -2    0.39    0.25
   4  -1  -2    0.28    0.34
  -4   1   2   -0.38    0.32
  -4   1   2   -0.34    0.31
  -4   1   2   -0.01    0.11
  -4   1   2   -0.17    0.33
  -4   1   2    0.23    0.24
  -4   1   2    0.23    0.09
   3  -1  -2   97.06    4.16
   3  -1  -2   88.43    3.36
   3  -1  -2   97.20    4.13
   3  -1  -2   99.45    4.04
  -3   1   2  102.60    4.18
  -3   1   2  104.39    4.20
  -3   1   2   95.06    3.32
  -3   1   2  100.45    4.11
   2  -1  -2   57.56    2.55
   2  -1  -2   52.20    2.34
   2  -1  -2   50.54    2.01
   2  -1  -2   50.08    2.32
   2  -1  -2   53.79    2.48
  -2   1   2   52.67    1.99
  -2   1   2   50.71    2.42
  -2   1   2   49.97    2.36
   1  -1  -2   20.88    0.99
   1  -1  -2   19.28    1.08
   1  -1  -2   19.10    1.12
   1  -1  -2   20.50    0.76
   1  -1  -2   20.44    1.06
  -1   1   2   18.88    1.08
  -1   1   2   19.85    0.76
  -1   1   2   19.76    1.06
  -1   1   2   17.70    1.06
  -1   1   2   20.29    0.98
   0  -1  -2    1.45    0.29
   0  -1  -2    1.33    0.26
   0  -1  -2    1.46    0.28
   0  -1  -2    1.69    0.32
   0  -1  -2    1.19    0.14
   0   1   2    1.45    0.28
   0   1   2    1.19    0.27
   0   1   2    0.94    0.23
   0   1   2    1.13    0.14
   0   1   2    1.50    0.29
  -1  -1  -2  583.11   15.78
  -1  -1  -2  612.20   15.32
   1   1   2  580.11   15.29
  -2  -1  -2    0.04    0.21
  -2  -1  -2    0.21    0.15
  -2  -1  -2    0.41    0.25
  -2  -1  -2    0.71    0.33
  -2  -1  -2    0.42    0.23
   2   1   2    0.27    0.20
   2   1   2    0.33    0.22
   2   1   2    0.07    0.15
   2   1   2    0.49    0.28
   2   1   2    0.27    0.25
  -3  -1  -2   61.55    2.76
  -3  -1  -2   64.66    2.39
  -3  -1  -2   56.89    2.78
  -3  -1  -2   63.19    3.01
  -3  -1  -2   60.93    2.55
   3   1   2   60.09    2.36
   3   1   2   56.92    2.80
   3   1   2   58.90    2.53
   3   1   2   55.68    2.86
   3   1   2   62.71    2.72
  -4  -1  -2    5.01    1.10
  -4  -1  -2    6.46    1.13
  -4  -1  -2    7.56    0.76
  -4  -1  -2    7.18    0.83
  -4  -1  -2    9.61    1.45
   4   1   2    7.24    0.74
   4   1   2    6.89    0.80
   4   1   2    5.37    1.01
   4   1   2    6.33    1.17
   4   1   2    6.84    1.23
  -5  -1  -2    0.25    0.31
  -5  -1  -2    0.01    0.41
  -5  -1  -2    0.37    0.34
  -5  -1  -2    0.72    0.58
  -5  -1  -2   -0.17    0.31
   5   1   2    0.82    0.53
   5   1   2   -0.54    0.37
   5   1   2    0.46    0.32
   5   1   2    0.20    0.43
   5   1   2    0.37    0.36
  -6  -1  -2    8.41    1.03
  -6  -1  -2    8.11    1.65
  -6  -1  -2    8.71    1.18
  -6  -1  -2    7.79    1.58
  -6  -1  -2    6.65    1.38
   6   1   2   10.43    1.07
   6   1   2    8.97    1.62
   6   1   2    7.53    1.24
   6   1   2    8.97    1.70
   6   1   2    6.87    1.58
  -7  -1  -2    0.19    0.43
  -7  -1  -2   -0.76    0.52
  -7  -1  -2   -0.92    0.44
  -7  -1  -2   -0.34    0.41
  -7  -1  -2    0.07    0.70
   7   1   2    0.65    0.68
   7   1   2    0.43    0.72
   7   1   2   -0.53    0.49
   7   1   2   -0.40    0.47
   7   1   2    0.07    0.36
  -8  -1  -2   -0.52    0.48
  -8  -1  -2   -0.34    0.48
   8   1   2    1.61    1.16
   8   1   2   -1.20    0.81
   8   1   2   -0.62    0.41
  -9  -1  -2   -0.44    0.59
   9   1   2   -0.03    0.86
   9   1   2    0.91    1.17
 -10  -1  -2    1.74    1.21
  10   1   2    1.46    1.29
  10   1   2    1.71    1.21
 -11  -1  -2   -0.25    1.27
  11   1   2   -2.46    1.31
  11   1   2    0.71    1.42
  11  -2  -2   -0.82    1.14
  11  -2  -2   -3.63    1.90
  10  -2  -2    1.33    1.01
  10  -2  -2    1.85    1.55
 -10   2   2    3.19    1.16
   9  -2  -2    1.88    1.25
   9  -2  -2    1.61    1.06
  -9   2   2    1.10    1.00
   8  -2  -2   20.44    3.20
   8  -2  -2   18.01    1.61
   8  -2  -2   18.87    3.08
  -8   2   2   16.36    2.86
   7  -2  -2   17.26    2.22
   7  -2  -2   23.87    2.74
   7  -2  -2   21.99    1.67
   7  -2  -2   24.00    2.60
  -7   2   2   18.81    2.23
  -7   2   2   20.92    1.53
  -7   2   2   26.01    2.75
  -7   2   2   20.42    2.47
   6  -2  -2   -0.10    0.59
   6  -2  -2    1.57    0.73
   6  -2  -2    0.58    0.74
   6  -2  -2    1.19    0.44
  -6   2   2    0.34    0.38
  -6   2   2    0.54    0.60
  -6   2   2    0.76    0.63
  -6   2   2    0.87    0.65
   5  -2  -2   37.95    3.07
   5  -2  -2   49.78    3.16
   5  -2  -2   52.16    2.30
   5  -2  -2   41.68    3.05
  -5   2   2   46.76    3.14
  -5   2   2   47.33    2.17
  -5   2   2   44.92    3.15
  -5   2   2   49.19    3.29
   4  -2  -2   17.70    1.72
   4  -2  -2   18.13    1.82
   4  -2  -2   16.01    1.64
   4  -2  -2   17.32    1.15
  -4   2   2   16.22    1.71
  -4   2   2   20.16    1.87
  -4   2   2   12.62    1.43
  -4   2   2   16.49    1.11
   3  -2  -2   33.45    2.14
   3  -2  -2   39.18    2.43
   3  -2  -2   35.01    1.65
   3  -2  -2   35.56    2.20
   3  -2  -2   38.23    2.26
  -3   2   2   36.64    1.65
  -3   2   2   35.09    2.25
  -3   2   2   32.56    2.22
  -3   2   2   32.05    2.10
   2  -2  -2  504.69   14.04
   2  -2  -2  492.76   13.07
   2  -2  -2  476.76   13.68
   2  -2  -2  474.73   13.74
   2  -2  -2  477.90   12.51
   2  -2  -2  480.85   12.52
   2  -2  -2  487.99   13.80
  -2   2   2  455.20   13.57
  -2   2   2  482.00   13.04
  -2   2   2  502.76   13.78
   1  -2  -2  792.08   20.71
   1  -2  -2  785.94   20.68
   1  -2  -2  779.62   20.52
  -1   2   2  757.80   20.69
  -1   2   2  761.24   20.13
   0  -2  -2  171.39    4.96
   0  -2  -2  159.13    4.56
   0  -2  -2  159.74    4.94
   0  -2  -2  155.50    4.89
   0  -2  -2  160.24    4.95
   0  -2  -2  173.88    5.04
   0   2   2  160.83    4.92
   0   2   2  165.38    5.00
   0   2   2  173.70    5.00
  -1  -2  -2  101.79    3.35
  -1  -2  -2   91.78    3.20
  -1  -2  -2   95.17    3.34
  -1  -2  -2   92.43    3.32
   1   2   2   98.43    3.38
   1   2   2  100.15    3.25
   1   2   2   96.11    2.79
   1   2   2   92.93    3.34
   1   2   2   92.64    3.27
  -2  -2  -2    9.68    0.74
  -2  -2  -2    8.24    0.86
  -2  -2  -2    9.34    0.86
  -2  -2  -2    9.58    0.82
  -2  -2  -2    9.10    0.86
   2   2   2    8.53    0.84
   2   2   2    8.14    0.87
   2   2   2   10.30    0.75
   2   2   2    8.54    0.83
   2   2   2   10.25    0.87
  -3  -2  -2   63.17    3.04
  -3  -2  -2   59.65    2.70
  -3  -2  -2   61.37    2.96
  -3  -2  -2   60.52    2.72
  -3  -2  -2   64.58    2.69
   3   2   2   60.37    2.97
   3   2   2   63.34    2.98
   3   2   2   63.42    2.77
   3   2   2   62.84    2.71
   3   2   2   60.62    2.65
  -4  -2  -2   23.55    1.60
  -4  -2  -2   21.61    1.73
  -4  -2  -2   23.04    1.87
  -4  -2  -2   22.25    1.82
  -4  -2  -2   18.26    1.40
   4   2   2   23.79    1.84
   4   2   2   21.72    1.84
   4   2   2   21.81    1.55
   4   2   2   23.87    1.71
   4   2   2   26.68    1.72
  -5  -2  -2   65.32    3.60
  -5  -2  -2   61.56    3.01
  -5  -2  -2   61.37    2.91
  -5  -2  -2   63.08    3.63
  -5  -2  -2   55.94    3.48
   5   2   2   67.13    3.70
   5   2   2   64.93    3.42
   5   2   2   67.75    3.73
   5   2   2   63.49    3.07
   5   2   2   60.99    3.05
  -6  -2  -2    2.08    0.91
  -6  -2  -2    4.52    1.05
  -6  -2  -2    3.29    1.01
  -6  -2  -2    3.48    1.09
  -6  -2  -2    3.42    0.83
   6   2   2    2.56    0.78
   6   2   2    2.20    0.72
   6   2   2    5.70    1.42
   6   2   2    4.41    1.22
   6   2   2    2.31    0.88
  -7  -2  -2   -0.42    0.52
  -7  -2  -2    0.03    0.48
  -7  -2  -2   -1.24    0.50
  -7  -2  -2    0.78    0.67
  -7  -2  -2    0.13    0.59
   7   2   2    0.02    0.47
   7   2   2    0.17    0.39
   7   2   2    0.32    0.44
   7   2   2    0.07    0.76
   7   2   2    0.84    0.73
  -8  -2  -2    0.58    0.51
  -8  -2  -2   -0.61    0.47
   8   2   2   -0.38    0.48
   8   2   2   -0.19    0.63
   8   2   2   -0.69    0.78
   8   2   2   -0.87    0.71
  -9  -2  -2    6.79    1.92
  -9  -2  -2    4.22    1.27
   9   2   2    0.77    1.14
   9   2   2    4.22    1.54
 -10  -2  -2    0.26    0.86
  10   2   2    0.35    1.12
 -11  -2  -2    0.80    1.37
  10  -3  -2    0.75    1.11
  10  -3  -2   -0.23    0.60
 -10   3   2    3.32    1.44
   9  -3  -2    2.78    1.10
   9  -3  -2    2.11    1.25
  -9   3   2    1.82    1.21
   8  -3  -2    0.38    0.83
  -8   3   2    0.85    0.94
   7  -3  -2    8.16    1.81
   7  -3  -2    8.23    2.48
   7  -3  -2    7.55    1.07
   7  -3  -2    7.68    1.87
  -7   3   2    7.36    1.62
  -7   3   2    6.41    1.65
  -7   3   2    4.57    1.36
   6  -3  -2    0.02    0.50
   6  -3  -2    0.31    0.25
   6  -3  -2    0.71    0.71
   6  -3  -2   -0.47    0.39
  -6   3   2   -0.14    0.37
  -6   3   2   -0.85    0.37
  -6   3   2   -0.02    0.32
  -6   3   2    0.13    0.64
   5  -3  -2    1.06    0.60
   5  -3  -2    0.59    0.69
   5  -3  -2    0.68    0.35
   5  -3  -2    0.26    0.34
  -5   3   2    0.08    0.52
  -5   3   2    0.80    0.71
  -5   3   2   -0.13    0.25
  -5   3   2    0.03    0.40
   4  -3  -2    1.77    0.45
   4  -3  -2    1.61    0.19
   4  -3  -2    1.98    0.85
   4  -3  -2    2.02    0.74
   4  -3  -2    0.37    0.43
  -4   3   2    1.57    0.44
  -4   3   2    1.58    0.58
  -4   3   2    2.59    0.93
  -4   3   2    1.45    0.71
   3  -3  -2   74.11    3.46
   3  -3  -2   72.50    3.77
   3  -3  -2   75.42    3.54
   3  -3  -2   75.94    3.60
   3  -3  -2   70.15    2.27
   3  -3  -2   62.91    2.61
   3  -3  -2   72.44    2.32
  -3   3   2   78.74    3.44
  -3   3   2   76.40    3.62
  -3   3   2   69.87    2.69
   2  -3  -2   12.76    0.81
   2  -3  -2   16.68    1.35
   2  -3  -2   14.19    1.25
   2  -3  -2   15.92    1.42
   2  -3  -2   13.10    1.19
   2  -3  -2   14.60    0.97
   2  -3  -2   14.76    0.85
  -2   3   2   13.76    0.97
  -2   3   2   13.55    1.26
  -2   3   2   14.27    1.19
   1  -3  -2  141.17    4.86
   1  -3  -2  142.47    4.57
   1  -3  -2  154.50    4.87
   1  -3  -2  148.86    4.63
   1  -3  -2  144.15    4.69
   1  -3  -2  152.76    4.71
   1  -3  -2  141.09    4.86
   1  -3  -2  142.18    4.80
  -1   3   2  151.62    5.00
  -1   3   2  145.49    4.82
   0  -3  -2   20.70    1.27
   0  -3  -2   22.11    1.32
   0  -3  -2   22.15    1.13
   0  -3  -2   23.54    1.18
   0  -3  -2   21.00    1.23
   0  -3  -2   22.97    1.34
   0   3   2   20.39    1.24
   0   3   2   23.24    1.28
   0   3   2   21.33    1.09
   0   3   2   20.87    1.27
  -1  -3  -2  299.73    8.03
  -1  -3  -2  290.59    8.67
  -1  -3  -2  283.12    8.57
  -1  -3  -2  291.62    8.63
  -1  -3  -2  285.00    8.31
   1   3   2  304.70    8.37
   1   3   2  297.94    8.74
   1   3   2  286.46    8.67
   1   3   2  289.27    8.03
   1   3   2  277.63    8.57
  -2  -3  -2  257.69    7.75
  -2  -3  -2  256.46    7.39
  -2  -3  -2  232.12    7.88
  -2  -3  -2  257.58    7.91
  -2  -3  -2  258.34    7.98
   2   3   2  247.70    8.01
   2   3   2  271.40    8.02
   2   3   2  251.82    7.96
   2   3   2  264.29    7.67
   2   3   2  253.43    7.39
  -3  -3  -2   17.14    1.52
  -3  -3  -2   15.78    1.23
  -3  -3  -2   16.22    1.38
  -3  -3  -2   16.25    1.33
  -3  -3  -2   16.22    1.34
   3   3   2   15.75    1.20
   3   3   2   16.98    1.50
   3   3   2   15.16    1.32
   3   3   2   17.25    1.38
   3   3   2   19.88    1.45
  -4  -3  -2   44.47    2.49
  -4  -3  -2   43.97    2.41
  -4  -3  -2   46.29    2.57
  -4  -3  -2   39.27    2.64
  -4  -3  -2   41.96    2.61
   4   3   2   45.70    2.54
   4   3   2   44.21    2.78
   4   3   2   50.26    2.75
   4   3   2   43.87    2.55
   4   3   2   40.12    2.34
  -5  -3  -2   15.08    1.72
  -5  -3  -2   17.04    1.76
  -5  -3  -2   14.21    1.39
  -5  -3  -2   12.99    1.50
  -5  -3  -2   13.38    1.40
   5   3   2   14.22    1.48
   5   3   2   11.65    1.46
   5   3   2   14.87    1.45
   5   3   2   14.16    1.66
   5   3   2   15.06    1.51
  -6  -3  -2    1.11    0.73
  -6  -3  -2    0.81    0.44
  -6  -3  -2    1.26    0.66
  -6  -3  -2    0.79    0.76
   6   3   2    0.14    0.55
   6   3   2    0.06    0.53
   6   3   2    0.46    0.44
   6   3   2    0.74    0.42
   6   3   2    1.23    0.81
  -7  -3  -2    4.49    1.00
  -7  -3  -2    2.45    0.77
  -7  -3  -2    5.93    1.48
  -7  -3  -2    3.59    1.07
  -7  -3  -2    5.07    1.09
   7   3   2    6.34    1.57
   7   3   2    5.57    1.50
   7   3   2    3.38    0.98
   7   3   2    3.20    0.97
   7   3   2    4.18    1.11
  -8  -3  -2   -0.55    0.55
  -8  -3  -2    0.09    0.63
  -8  -3  -2   -1.38    0.72
  -8  -3  -2    1.53    1.03
   8   3   2   -0.58    0.52
   8   3   2   -0.08    0.56
   8   3   2   -0.73    0.93
   8   3   2   -0.25    0.51
   8   3   2    0.23    0.76
  -9  -3  -2    0.30    0.73
  -9  -3  -2    0.63    0.76
   9   3   2    0.55    0.86
   9   3   2   -0.94    0.95
   9   3   2    1.08    0.69
 -10  -3  -2    1.02    1.03
  10   3   2   -0.23    0.92
  10   3   2    0.59    1.12
 -11  -3  -2   -0.44    1.09
  11   3   2   -0.29    0.99
  11   3   2   -1.41    1.23
  10  -4  -2   -1.13    0.69
  10  -4  -2    1.40    1.27
 -10   4   2    0.55    1.30
   9  -4  -2   -0.77    1.02
   9  -4  -2    0.75    0.77
  -9   4   2   -0.56    0.59
   8  -4  -2   -1.06    0.55
   8  -4  -2   -1.06    0.78
  -8   4   2    1.12    0.90
   7  -4  -2    2.09    1.10
   7  -4  -2    3.05    1.24
   7  -4  -2    4.23    0.79
  -7   4   2    2.22    1.19
  -7   4   2    5.57    1.64
   6  -4  -2   -0.22    0.63
   6  -4  -2    0.94    0.50
   6  -4  -2    1.08    0.70
  -6   4   2    1.54    0.72
  -6   4   2    0.21    0.64
  -6   4   2    0.94    0.89
  -6   4   2    0.13    0.34
   5  -4  -2    0.84    0.21
   5  -4  -2    0.14    0.57
   5  -4  -2   -0.31    0.42
   5  -4  -2    1.25    0.42
   5  -4  -2    1.92    0.84
  -5   4   2    0.96    0.75
  -5   4   2    1.36    0.68
  -5   4   2    1.13    0.65
  -5   4   2    0.69    0.42
   4  -4  -2   23.46    1.41
   4  -4  -2   27.59    2.48
   4  -4  -2   29.72    2.31
   4  -4  -2   23.97    2.09
   4  -4  -2   21.44    2.01
   4  -4  -2   26.54    1.19
  -4   4   2   25.76    1.50
  -4   4   2   25.05    2.00
  -4   4   2   24.38    1.23
  -4   4   2   27.89    2.34
   3  -4  -2   48.01    1.98
   3  -4  -2   52.40    3.01
   3  -4  -2   50.82    3.14
   3  -4  -2   49.65    2.83
   3  -4  -2   49.98    2.24
   3  -4  -2   45.45    2.82
   3  -4  -2   48.06    2.15
  -3   4   2   46.84    2.69
  -3   4   2   51.60    2.99
  -3   4   2   50.74    2.05
  -3   4   2   52.38    2.26
   2  -4  -2  217.84    7.53
   2  -4  -2  210.44    7.21
   2  -4  -2  227.17    7.34
   2  -4  -2  204.43    6.87
   2  -4  -2  217.31    6.58
   2  -4  -2  213.14    7.05
   2  -4  -2  211.29    6.51
   2  -4  -2  219.51    6.70
   2  -4  -2  211.06    6.48
  -2   4   2  214.94    6.50
  -2   4   2  204.98    7.00
  -2   4   2  215.94    7.26
   1  -4  -2    2.80    0.58
   1  -4  -2    2.94    0.65
   1  -4  -2    4.28    0.77
   1  -4  -2    3.89    0.73
   1  -4  -2    3.22    0.61
   1  -4  -2    2.89    0.58
   1  -4  -2    3.25    0.68
   1  -4  -2    2.79    0.57
  -1   4   2    3.55    0.67
  -1   4   2    2.98    0.59
  -1   4   2    4.08    0.75
  -1   4   2    3.10    0.70
   0  -4  -2  117.62    4.39
   0  -4  -2  118.38    4.10
   0  -4  -2  112.37    4.31
   0  -4  -2  125.03    4.38
   0  -4  -2  123.97    4.19
   0  -4  -2  116.35    4.33
   0  -4  -2  120.37    4.14
   0   4   2  124.99    4.20
   0   4   2  116.69    4.33
   0   4   2  123.15    4.31
  -1  -4  -2  105.22    4.14
  -1  -4  -2  108.83    4.13
  -1  -4  -2  106.57    3.58
  -1  -4  -2   96.16    3.91
  -1  -4  -2  105.78    4.10
  -1  -4  -2  100.70    3.63
   1   4   2  101.99    4.06
   1   4   2  105.27    3.62
   1   4   2  107.44    4.09
   1   4   2  108.41    3.69
   1   4   2   99.87    3.95
  -2  -4  -2   50.73    2.62
  -2  -4  -2   50.37    2.35
  -2  -4  -2   49.71    2.65
  -2  -4  -2   53.95    2.73
  -2  -4  -2   48.43    2.20
   2   4   2   48.97    2.59
   2   4   2   51.17    2.29
   2   4   2   47.49    2.60
   2   4   2   53.07    2.69
   2   4   2   52.15    2.25
  -3  -4  -2  127.36    5.04
  -3  -4  -2  125.33    5.16
  -3  -4  -2  122.76    4.57
  -3  -4  -2  129.18    4.98
  -3  -4  -2  124.10    4.70
   3   4   2  127.84    4.67
   3   4   2  121.77    4.92
   3   4   2  133.16    5.26
   3   4   2  129.43    5.07
   3   4   2  121.09    4.52
  -4  -4  -2   -0.13    0.37
  -4  -4  -2    1.27    0.56
  -4  -4  -2    0.11    0.37
  -4  -4  -2    1.17    0.60
  -4  -4  -2    0.76    0.55
   4   4   2    0.33    0.51
   4   4   2    0.78    0.56
   4   4   2    0.00    0.37
   4   4   2    0.38    0.46
   4   4   2    1.00    0.52
  -5  -4  -2   -0.58    0.42
  -5  -4  -2   -0.26    0.23
  -5  -4  -2   -0.09    0.37
  -5  -4  -2    0.83    0.56
  -5  -4  -2    0.90    0.56
   5   4   2    0.18    0.48
   5   4   2    0.88    0.47
   5   4   2    0.28    0.41
   5   4   2   -0.11    0.45
   5   4   2    0.82    0.55
  -6  -4  -2    2.91    1.14
  -6  -4  -2    2.12    0.72
  -6  -4  -2    2.97    1.03
  -6  -4  -2    4.25    1.08
  -6  -4  -2    2.95    0.90
   6   4   2    3.87    1.22
   6   4   2    2.17    0.80
   6   4   2    1.98    0.80
   6   4   2    2.72    0.98
   6   4   2    3.06    1.06
  -7  -4  -2    2.96    1.23
  -7  -4  -2    1.61    0.91
  -7  -4  -2    4.26    1.30
  -7  -4  -2    3.68    1.02
   7   4   2    2.23    1.03
   7   4   2    2.72    0.90
   7   4   2    1.70    0.88
   7   4   2    2.64    0.90
  -8  -4  -2   -0.23    0.74
  -8  -4  -2    0.74    0.73
  -8  -4  -2   -0.69    0.68
  -8  -4  -2   -0.70    0.72
   8   4   2    1.55    0.98
   8   4   2   -1.42    0.77
   8   4   2   -0.33    0.88
   8   4   2    0.78    0.70
  -9  -4  -2    4.74    1.65
  -9  -4  -2    3.33    1.17
   9   4   2    5.13    1.36
   9   4   2    5.89    1.77
   9   4   2    4.62    1.81
 -10  -4  -2   -0.27    0.95
  10   4   2   -0.16    1.15
  10   4   2   -0.77    0.76
  10  -5  -2    1.75    1.38
  10  -5  -2    1.40    1.38
 -10   5   2   -0.23    1.09
   9  -5  -2    0.74    1.38
   9  -5  -2    1.93    1.42
  -9   5   2   -0.05    0.96
   8  -5  -2    2.17    1.21
   8  -5  -2    2.33    1.50
  -8   5   2    0.76    1.04
   7  -5  -2    0.46    0.87
   7  -5  -2    0.87    0.89
   7  -5  -2    0.05    0.35
  -7   5   2   -0.08    0.77
  -7   5   2    0.72    0.90
   6  -5  -2    3.62    0.42
   6  -5  -2    3.25    1.12
   6  -5  -2    2.92    0.65
   6  -5  -2    2.92    0.65
   6  -5  -2    3.35    0.41
   6  -5  -2    1.48    0.95
   6  -5  -2    2.95    1.26
   6  -5  -2    1.72    1.01
  -6   5   2    3.58    1.31
  -6   5   2    2.74    1.27
  -6   5   2    3.99    1.14
   5  -5  -2   21.37    2.16
   5  -5  -2   18.38    2.10
   5  -5  -2   19.91    2.10
   5  -5  -2   23.13    2.50
   5  -5  -2   23.13    1.45
   5  -5  -2   21.57    1.15
   5  -5  -2   22.92    1.51
  -5   5   2   22.10    2.33
  -5   5   2   18.80    1.15
  -5   5   2   19.88    1.93
   4  -5  -2    6.84    1.57
   4  -5  -2    5.91    0.89
   4  -5  -2    6.49    0.75
   4  -5  -2    6.37    0.64
   4  -5  -2    5.87    1.35
   4  -5  -2    4.43    1.08
   4  -5  -2    8.39    1.54
  -4   5   2    6.31    1.40
  -4   5   2    6.46    1.31
  -4   5   2    6.03    0.73
   3  -5  -2   16.59    1.80
   3  -5  -2   17.88    1.34
   3  -5  -2   14.77    1.58
   3  -5  -2   18.86    1.30
   3  -5  -2   16.48    1.21
   3  -5  -2   18.75    1.77
   3  -5  -2   18.27    1.67
  -3   5   2   20.02    1.88
  -3   5   2   18.27    1.62
  -3   5   2   16.51    1.22
   2  -5  -2   41.67    2.12
   2  -5  -2   42.00    2.16
   2  -5  -2   40.79    2.49
   2  -5  -2   43.15    2.73
   2  -5  -2   41.27    2.32
   2  -5  -2   41.92    2.55
   2  -5  -2   41.37    2.40
   2  -5  -2   43.44    2.22
  -2   5   2   40.57    2.51
  -2   5   2   40.00    2.11
   1  -5  -2   30.01    1.91
   1  -5  -2   26.46    1.76
   1  -5  -2   28.29    1.80
   1  -5  -2   30.02    1.83
   1  -5  -2   30.46    1.84
   1  -5  -2   25.74    1.72
  -1   5   2   27.70    1.82
  -1   5   2   28.60    1.75
  -1   5   2   28.61    1.77
  -1   5   2   30.56    1.95
   0  -5  -2   65.46    2.85
   0  -5  -2   62.89    2.77
   0  -5  -2   62.37    3.01
   0  -5  -2   67.30    2.92
   0  -5  -2   60.03    3.00
   0  -5  -2   65.97    3.09
   0  -5  -2   61.56    2.92
   0   5   2   63.83    3.00
   0   5   2   64.34    2.92
   0   5   2   66.85    2.84
  -1  -5  -2    4.94    0.81
  -1  -5  -2    5.41    0.99
  -1  -5  -2    5.14    0.79
  -1  -5  -2    4.62    0.84
  -1  -5  -2    7.34    1.25
  -1  -5  -2    5.28    1.09
   1   5   2    3.82    0.71
   1   5   2    4.96    0.97
   1   5   2    5.57    1.01
   1   5   2    5.34    0.81
  -2  -5  -2   43.45    2.19
  -2  -5  -2   42.92    2.19
  -2  -5  -2   47.67    2.65
  -2  -5  -2   43.96    2.63
  -2  -5  -2   43.92    2.56
  -2  -5  -2   45.04    2.66
   2   5   2   43.67    2.65
   2   5   2   46.12    2.26
   2   5   2   44.39    2.17
   2   5   2   42.48    2.51
  -3  -5  -2   12.86    1.33
  -3  -5  -2   15.86    1.58
  -3  -5  -2   14.25    1.51
  -3  -5  -2   14.69    1.28
  -3  -5  -2   11.96    1.35
  -3  -5  -2   17.51    1.40
   3   5   2   14.96    1.56
   3   5   2   12.89    1.40
   3   5   2   14.63    1.26
   3   5   2   14.40    1.25
   3   5   2   15.21    1.52
  -4  -5  -2   24.05    1.93
  -4  -5  -2   24.39    2.08
  -4  -5  -2   21.94    1.80
  -4  -5  -2   24.20    1.84
  -4  -5  -2   23.10    2.05
  -4  -5  -2   21.08    1.91
   4   5   2   24.60    2.08
   4   5   2   22.54    2.07
   4   5   2   22.24    1.76
   4   5   2   21.10    1.90
   4   5   2   21.26    1.70
  -5  -5  -2    6.82    1.42
  -5  -5  -2    7.25    1.52
  -5  -5  -2    6.47    1.29
  -5  -5  -2    8.39    1.51
  -5  -5  -2    7.30    1.32
  -5  -5  -2   10.65    1.64
   5   5   2    7.81    1.47
   5   5   2    5.68    1.19
   5   5   2    8.49    1.72
   5   5   2    6.68    1.38
   5   5   2    8.98    1.55
  -6  -5  -2    0.36    0.53
  -6  -5  -2    0.27    0.45
  -6  -5  -2    0.53    0.54
  -6  -5  -2   -0.54    0.38
  -6  -5  -2   -0.80    0.44
  -6  -5  -2    0.03    0.72
   6   5   2   -0.34    0.59
   6   5   2    1.25    0.52
   6   5   2   -0.07    0.54
   6   5   2    0.68    0.70
  -7  -5  -2    1.39    0.76
  -7  -5  -2    1.56    0.91
  -7  -5  -2    0.27    0.85
  -7  -5  -2    1.51    0.94
   7   5   2    0.85    0.72
   7   5   2    0.68    0.77
   7   5   2    0.77    0.80
   7   5   2    2.69    1.01
  -8  -5  -2    1.11    1.17
  -8  -5  -2    0.87    0.95
  -8  -5  -2    0.41    0.80
  -8  -5  -2    1.24    0.84
   8   5   2    1.44    1.08
   8   5   2    0.59    0.49
   8   5   2   -0.61    1.21
   8   5   2    1.43    0.90
  -9  -5  -2    1.08    1.14
  -9  -5  -2    2.03    0.92
   9   5   2   -0.97    0.81
   9   5   2   -0.92    1.03
   9   5   2    1.46    0.92
 -10  -5  -2   -0.32    0.94
  10   5   2    0.33    1.11
  10   5   2   -1.01    0.84
  10  -6  -2   -0.82    1.13
  10  -6  -2   -0.96    0.84
 -10   6   2    0.36    1.20
   9  -6  -2    9.59    2.24
   9  -6  -2    7.43    2.29
  -9   6   2    6.90    1.91
   8  -6  -2    0.92    0.96
   8  -6  -2   -1.32    0.69
  -8   6   2    0.32    0.79
   7  -6  -2    1.86    0.89
   7  -6  -2    1.77    1.23
  -7   6   2    1.88    1.01
   6  -6  -2    0.26    0.32
   6  -6  -2    0.19    0.68
   6  -6  -2    1.63    1.01
   6  -6  -2   -0.02    0.22
   6  -6  -2    0.19    0.33
   6  -6  -2    0.91    0.78
  -6   6   2    0.18    0.65
  -6   6   2    0.24    0.97
   5  -6  -2    4.35    1.37
   5  -6  -2    7.46    1.66
   5  -6  -2    6.53    0.95
   5  -6  -2    6.22    0.97
   5  -6  -2    5.71    1.49
   5  -6  -2    5.76    1.49
   5  -6  -2    6.38    0.73
  -5   6   2    7.67    0.82
  -5   6   2    7.51    1.66
  -5   6   2    7.56    1.49
   4  -6  -2    0.43    0.71
   4  -6  -2    1.63    0.53
   4  -6  -2    1.04    0.42
   4  -6  -2    0.44    0.54
   4  -6  -2    0.53    0.48
   4  -6  -2    1.59    0.83
   4  -6  -2    1.37    0.45
  -4   6   2    0.86    0.60
  -4   6   2    0.90    0.42
  -4   6   2    0.75    0.55
   3  -6  -2   -0.06    0.33
   3  -6  -2    0.54    0.50
   3  -6  -2    0.04    0.28
   3  -6  -2   -0.02    0.26
   3  -6  -2    0.60    0.41
   3  -6  -2    0.01    0.40
   3  -6  -2    0.19    0.25
   3  -6  -2    0.22    0.32
  -3   6   2   -0.04    0.34
  -3   6   2    0.07    0.46
   2  -6  -2    5.26    0.97
   2  -6  -2    5.44    1.03
   2  -6  -2    5.87    0.95
   2  -6  -2    5.92    1.07
   2  -6  -2    3.83    1.01
   2  -6  -2    3.85    0.94
   2  -6  -2    5.51    0.97
   2  -6  -2    5.75    1.15
  -2   6   2    7.14    1.16
  -2   6   2    7.12    1.25
   1  -6  -2    4.76    0.95
   1  -6  -2    5.25    1.02
   1  -6  -2    5.77    1.04
   1  -6  -2    5.55    1.04
   1  -6  -2    5.44    1.04
   1  -6  -2    5.74    1.08
   1  -6  -2    7.71    1.41
  -1   6   2    5.93    1.08
  -1   6   2    5.80    1.03
  -1   6   2    7.39    1.20
  -1   6   2    5.49    0.96
   0  -6  -2    0.25    0.40
   0  -6  -2   -0.02    0.20
   0  -6  -2    0.08    0.28
   0  -6  -2   -0.26    0.21
   0  -6  -2    0.05    0.32
   0  -6  -2   -0.12    0.20
   0  -6  -2    0.66    0.41
   0   6   2    0.30    0.26
   0   6   2    0.01    0.20
   0   6   2    0.10    0.35
  -1  -6  -2   10.57    1.01
  -1  -6  -2   10.99    1.31
  -1  -6  -2    9.70    1.02
  -1  -6  -2    8.59    1.36
  -1  -6  -2   10.30    1.28
  -1  -6  -2    9.17    1.14
   1   6   2   11.05    1.60
   1   6   2   10.89    1.13
   1   6   2    9.68    1.19
   1   6   2    9.96    0.97
  -2  -6  -2   10.94    1.33
  -2  -6  -2    9.73    1.00
  -2  -6  -2   11.35    1.10
  -2  -6  -2    9.78    1.52
  -2  -6  -2   10.88    1.73
  -2  -6  -2   11.93    1.34
   2   6   2    7.68    0.96
   2   6   2   11.48    1.06
   2   6   2    9.64    1.53
   2   6   2    8.18    1.36
  -3  -6  -2    7.27    1.35
  -3  -6  -2    7.99    0.99
  -3  -6  -2    7.58    1.47
  -3  -6  -2    7.82    1.42
  -3  -6  -2    8.83    1.51
  -3  -6  -2    7.26    0.94
   3   6   2    7.70    1.20
   3   6   2    9.72    1.66
   3   6   2   11.03    1.73
   3   6   2    8.23    0.94
  -4  -6  -2    0.41    0.58
  -4  -6  -2    0.48    0.57
  -4  -6  -2   -0.42    0.36
  -4  -6  -2   -0.28    0.37
  -4  -6  -2    0.03    0.38
   4   6   2   -0.12    0.40
   4   6   2    2.42    1.09
   4   6   2    1.15    0.63
  -5  -6  -2    0.56    0.59
  -5  -6  -2    0.49    0.52
  -5  -6  -2    1.90    0.63
  -5  -6  -2    0.56    0.55
  -5  -6  -2    0.35    0.64
  -5  -6  -2    0.18    0.40
   5   6   2    0.51    0.63
   5   6   2    0.36    0.52
   5   6   2    0.98    0.65
   5   6   2    0.55    0.61
  -6  -6  -2    7.33    1.72
  -6  -6  -2    6.49    1.52
  -6  -6  -2    7.20    1.33
  -6  -6  -2    6.57    1.46
  -6  -6  -2    5.70    1.33
   6   6   2    4.94    1.53
   6   6   2    6.62    1.24
   6   6   2    4.11    1.07
   6   6   2    7.10    1.42
  -7  -6  -2    9.89    2.00
  -7  -6  -2    7.62    1.52
  -7  -6  -2    5.94    1.55
  -7  -6  -2    7.85    1.79
   7   6   2    4.46    1.35
   7   6   2    6.30    1.52
   7   6   2    7.40    1.66
   7   6   2    3.75    1.06
  -8  -6  -2   -0.18    0.96
  -8  -6  -2    0.07    0.76
  -8  -6  -2   -1.16    0.60
   8   6   2   -1.08    0.88
   8   6   2   -0.38    0.96
   8   6   2    0.08    0.73
  -9  -6  -2    2.99    1.32
  -9  -6  -2    1.88    1.12
   9   6   2    1.60    1.08
   9   6   2    0.08    1.16
 -10  -6  -2    0.29    0.94
  10   6   2    1.09    1.34
  10   6   2    0.28    1.20
  10   6   2    2.67    1.26
   9  -7  -2   -0.06    0.88
   9  -7  -2   -1.73    0.93
  -9   7   2    2.00    1.21
   8  -7  -2    4.19    1.59
   8  -7  -2    5.64    1.87
  -8   7   2    2.07    0.97
   7  -7  -2   14.71    2.84
   7  -7  -2   15.32    2.60
  -7   7   2    8.63    2.08
   6  -7  -2   -0.84    0.60
   6  -7  -2    0.07    0.66
   6  -7  -2   -0.38    0.35
   6  -7  -2   -0.48    0.28
  -6   7   2    0.85    0.67
   5  -7  -2    0.34    0.68
   5  -7  -2    0.36    0.38
   5  -7  -2    0.49    0.75
   5  -7  -2    0.55    0.75
   5  -7  -2    0.75    0.42
   5  -7  -2   -0.30    0.69
   5  -7  -2    1.68    0.65
  -5   7   2    0.30    0.50
  -5   7   2    0.16    0.76
  -5   7   2    0.62    0.62
   4  -7  -2   -0.32    0.31
   4  -7  -2    0.58    0.61
   4  -7  -2   -0.36    0.43
   4  -7  -2   -0.01    0.41
   4  -7  -2    0.34    0.48
   4  -7  -2   -0.23    0.38
   4  -7  -2   -0.60    0.29
   4  -7  -2    0.17    0.27
  -4   7   2    1.02    0.70
  -4   7   2    0.03    0.41
   3  -7  -2   25.69    2.32
   3  -7  -2   21.49    1.72
   3  -7  -2   29.11    2.25
   3  -7  -2   29.47    2.01
   3  -7  -2   25.15    2.23
   3  -7  -2   28.20    2.09
   3  -7  -2   28.51    1.93
   3  -7  -2   25.61    2.50
  -3   7   2   22.33    1.81
  -3   7   2   27.23    2.33
   2  -7  -2    5.81    1.30
   2  -7  -2    7.07    1.40
   2  -7  -2    5.54    1.14
   2  -7  -2    7.71    1.30
   2  -7  -2    6.18    1.14
   2  -7  -2    6.02    1.17
   2  -7  -2    6.88    1.14
   2  -7  -2    8.23    1.42
   2  -7  -2    5.93    1.12
  -2   7   2    7.19    1.22
  -2   7   2    5.50    1.20
  -2   7   2    6.44    1.10
   1  -7  -2   28.84    2.09
   1  -7  -2   29.25    2.19
   1  -7  -2   28.75    2.16
   1  -7  -2   33.53    2.42
   1  -7  -2   30.28    2.22
   1  -7  -2   28.93    2.05
   1  -7  -2   34.73    2.16
  -1   7   2   28.92    2.09
  -1   7   2   29.34    2.07
  -1   7   2   28.66    2.13
   0  -7  -2   15.68    1.39
   0  -7  -2   17.22    1.63
   0  -7  -2   18.91    1.61
   0  -7  -2   15.94    1.52
   0  -7  -2   16.77    1.68
   0  -7  -2   14.87    1.55
   0  -7  -2   18.65    1.69
   0   7   2   15.09    1.46
   0   7   2   15.78    1.42
   0   7   2   14.57    1.56
  -1  -7  -2   26.68    2.20
  -1  -7  -2   28.91    2.31
  -1  -7  -2   25.88    1.72
  -1  -7  -2   26.11    1.89
  -1  -7  -2   27.91    2.16
  -1  -7  -2   23.70    1.94
   1   7   2   30.03    2.29
   1   7   2   26.94    1.79
   1   7   2   24.71    1.95
   1   7   2   27.14    2.05
  -2  -7  -2   23.15    2.09
  -2  -7  -2   23.47    2.21
  -2  -7  -2   24.35    2.03
  -2  -7  -2   22.77    1.99
  -2  -7  -2   22.40    1.77
  -2  -7  -2   20.52    1.52
   2   7   2   22.46    1.96
   2   7   2   20.77    1.54
   2   7   2   21.94    1.82
   2   7   2   22.56    2.06
  -3  -7  -2    2.14    0.69
  -3  -7  -2    2.69    0.74
  -3  -7  -2    2.58    0.81
  -3  -7  -2    2.47    0.97
  -3  -7  -2    2.38    0.90
  -3  -7  -2    2.13    0.80
   3   7   2    1.87    0.72
   3   7   2    1.49    0.71
   3   7   2    2.07    0.66
   3   7   2    2.76    0.95
  -4  -7  -2    0.04    0.52
  -4  -7  -2    0.79    0.53
  -4  -7  -2    0.94    0.67
  -4  -7  -2    0.44    0.52
  -4  -7  -2    0.32    0.48
   4   7   2   -0.02    0.48
   4   7   2    0.52    0.62
   4   7   2   -0.27    0.43
   4   7   2    0.50    0.44
  -5  -7  -2   -0.35    0.53
  -5  -7  -2   -0.15    0.63
  -5  -7  -2    0.45    0.81
  -5  -7  -2    0.63    0.50
  -5  -7  -2   -0.69    0.38
   5   7   2    0.60    0.53
   5   7   2    0.10    0.40
   5   7   2   -0.03    0.67
   5   7   2   -0.38    0.52
  -6  -7  -2   -0.09    0.66
  -6  -7  -2    2.04    0.81
  -6  -7  -2    1.19    1.12
  -6  -7  -2    0.90    0.73
   6   7   2    1.59    0.98
   6   7   2   -0.25    0.51
   6   7   2   -0.16    0.54
   6   7   2   -0.32    0.69
  -7  -7  -2   -0.44    0.63
  -7  -7  -2    0.33    0.74
  -7  -7  -2   -1.22    0.43
   7   7   2   -0.61    0.73
   7   7   2   -1.25    0.77
   7   7   2   -0.98    0.97
   7   7   2   -0.17    0.71
  -8  -7  -2    1.00    0.99
  -8  -7  -2    1.41    1.05
   8   7   2    1.92    1.03
   8   7   2   -0.46    1.05
   8   7   2    0.36    0.93
  -9  -7  -2    0.30    1.14
  -9  -7  -2   -0.60    1.00
   9   7   2    1.46    1.04
   9   7   2    1.21    1.10
 -10  -7  -2   -2.48    0.97
  10   7   2   -0.02    1.06
  10   7   2   -0.27    0.92
   9  -8  -2   -0.35    1.29
   9  -8  -2    1.31    1.10
  -9   8   2    1.87    1.05
   8  -8  -2    2.94    1.14
  -8   8   2   -1.07    0.98
   7  -8  -2    1.03    0.74
   7  -8  -2    1.25    1.14
  -7   8   2   -0.24    0.70
   6  -8  -2    0.54    0.44
   6  -8  -2    2.56    1.23
   6  -8  -2   -0.96    0.75
  -6   8   2    0.47    0.92
  -6   8   2   -0.90    0.82
   5  -8  -2   -0.43    0.52
   5  -8  -2    0.43    0.65
   5  -8  -2    0.91    0.67
   5  -8  -2   -0.20    0.41
   5  -8  -2    1.04    0.94
   5  -8  -2    1.67    0.60
   5  -8  -2    0.77    0.93
   5  -8  -2    1.49    0.72
  -5   8   2    0.86    0.59
  -5   8   2    1.00    0.71
   4  -8  -2    4.81    1.21
   4  -8  -2    2.77    0.80
   4  -8  -2    3.85    0.85
   4  -8  -2    4.90    1.42
   4  -8  -2    6.24    1.39
   4  -8  -2    3.85    0.94
   4  -8  -2    3.41    1.15
   4  -8  -2    2.93    0.77
  -4   8   2    2.19    1.01
  -4   8   2    5.39    1.14
   3  -8  -2   12.68    2.15
   3  -8  -2    7.68    1.60
   3  -8  -2   11.20    1.34
   3  -8  -2   14.47    1.63
   3  -8  -2   10.23    1.63
   3  -8  -2   10.95    1.32
   3  -8  -2    9.99    1.48
   3  -8  -2   11.04    1.78
  -3   8   2   11.91    2.02
  -3   8   2   11.82    1.74
   2  -8  -2    2.02    0.77
   2  -8  -2    1.15    0.60
   2  -8  -2    1.95    0.76
   2  -8  -2    1.10    0.64
   2  -8  -2    1.45    0.67
   2  -8  -2    0.43    0.68
   2  -8  -2    2.20    0.71
   2  -8  -2    1.66    0.63
   2  -8  -2    1.49    0.73
  -2   8   2    1.64    0.73
  -2   8   2    2.13    0.97
  -2   8   2    0.72    0.61
   1  -8  -2    0.55    0.63
   1  -8  -2    0.13    0.39
   1  -8  -2    0.35    0.48
   1  -8  -2    0.70    0.49
   1  -8  -2   -0.42    0.37
   1  -8  -2    0.67    0.46
   1  -8  -2    0.57    0.52
  -1   8   2    0.59    0.43
  -1   8   2    0.11    0.29
  -1   8   2    0.45    0.47
   0  -8  -2   24.84    2.17
   0  -8  -2   30.81    2.19
   0  -8  -2   25.47    2.10
   0  -8  -2   23.50    2.11
   0  -8  -2   24.97    1.87
   0  -8  -2   28.93    2.20
   0  -8  -2   22.95    2.14
   0   8   2   22.87    2.10
   0   8   2   25.22    1.99
   0   8   2   24.58    1.92
  -1  -8  -2   18.28    1.50
  -1  -8  -2   17.17    1.96
  -1  -8  -2   20.83    1.82
  -1  -8  -2   21.75    2.10
  -1  -8  -2   20.41    1.90
  -1  -8  -2   21.59    1.88
  -1  -8  -2   18.02    1.72
   1   8   2   19.73    1.59
   1   8   2   15.80    1.64
   1   8   2   22.65    2.08
   1   8   2   18.50    1.82
  -2  -8  -2    1.91    0.82
  -2  -8  -2    1.50    0.73
  -2  -8  -2    1.55    0.65
  -2  -8  -2    4.81    1.34
  -2  -8  -2    2.44    0.78
  -2  -8  -2    3.58    0.78
   2   8   2    2.86    1.02
   2   8   2    2.86    0.89
   2   8   2    4.58    0.92
   2   8   2    4.74    1.22
  -3  -8  -2   18.12    2.04
  -3  -8  -2   13.84    2.17
  -3  -8  -2   14.31    1.35
  -3  -8  -2   15.51    1.81
  -3  -8  -2   16.24    1.62
   3   8   2   15.89    1.39
   3   8   2   15.66    2.34
   3   8   2   11.81    1.95
   3   8   2   13.83    1.65
  -4  -8  -2    0.31    0.71
  -4  -8  -2    1.46    0.85
  -4  -8  -2    1.05    0.71
  -4  -8  -2   -0.25    0.39
  -4  -8  -2    0.39    0.53
   4   8   2    0.21    0.47
   4   8   2    1.07    0.72
   4   8   2   -0.06    0.63
   4   8   2    0.55    0.58
  -5  -8  -2   -0.22    0.59
  -5  -8  -2   -0.49    0.57
  -5  -8  -2    0.95    0.76
  -5  -8  -2   -0.13    0.48
  -5  -8  -2    1.48    0.99
   5   8   2   -1.53    0.66
   5   8   2    0.27    0.59
   5   8   2    0.24    0.61
   5   8   2   -0.07    0.56
  -6  -8  -2   -0.49    0.56
  -6  -8  -2   -0.54    0.53
   6   8   2   -1.47    0.54
   6   8   2    0.06    0.50
   6   8   2   -0.20    0.76
   6   8   2   -0.06    0.62
  -7  -8  -2    1.22    0.89
  -7  -8  -2   -0.04    0.73
   7   8   2    1.16    1.03
   7   8   2    1.02    0.85
   7   8   2    1.45    1.04
   7   8   2    0.98    0.92
  -8  -8  -2    1.91    1.11
  -8  -8  -2    3.48    1.50
   8   8   2    0.78    1.08
   8   8   2    1.73    1.25
   8   8   2    4.18    1.49
  -9  -8  -2    1.90    1.21
  -9  -8  -2    1.58    0.85
   9   8   2    0.70    0.79
   9   8   2   -1.17    0.98
   9  -9  -2   -0.13    1.08
   9  -9  -2   -1.31    1.20
  -9   9   2    1.58    1.33
   8  -9  -2    5.36    1.75
   8  -9  -2    3.21    1.50
  -8   9   2    1.47    1.18
   7  -9  -2    0.66    1.00
   7  -9  -2    3.96    1.43
  -7   9   2    2.36    1.48
   6  -9  -2    5.13    1.70
   6  -9  -2    6.27    1.71
   5  -9  -2   12.89    1.42
   5  -9  -2   14.25    2.30
   5  -9  -2   14.05    1.72
   5  -9  -2   12.68    1.81
   5  -9  -2   14.06    2.62
  -5   9   2   11.23    2.33
   4  -9  -2    0.84    0.46
   4  -9  -2    0.70    0.58
   4  -9  -2    1.37    0.93
   4  -9  -2    0.38    0.83
   4  -9  -2    1.05    0.68
   4  -9  -2    1.17    0.56
   4  -9  -2   -0.31    0.41
  -4   9   2    0.73    0.57
  -4   9   2    1.17    0.87
   3  -9  -2   -0.35    0.48
   3  -9  -2    0.07    0.49
   3  -9  -2   -0.23    0.45
   3  -9  -2   -0.43    0.58
   3  -9  -2    1.19    0.77
   3  -9  -2   -0.19    0.43
   3  -9  -2   -0.03    0.53
   3  -9  -2   -0.68    0.44
  -3   9   2    0.34    0.75
  -3   9   2    0.15    0.60
   2  -9  -2    2.28    0.94
   2  -9  -2    2.28    1.04
   2  -9  -2    4.17    1.17
   2  -9  -2    3.62    1.04
   2  -9  -2    2.17    0.82
   2  -9  -2    3.44    0.96
   2  -9  -2    3.12    1.08
   2  -9  -2    3.06    0.87
   2  -9  -2    2.52    0.96
  -2   9   2    3.71    1.03
  -2   9   2    3.94    1.07
   1  -9  -2    3.07    0.82
   1  -9  -2    1.36    0.63
   1  -9  -2    2.59    0.96
   1  -9  -2    2.95    0.97
   1  -9  -2    3.59    1.18
   1  -9  -2    3.45    1.05
   1  -9  -2    4.61    1.09
   1  -9  -2    2.60    0.79
  -1   9   2    2.40    0.86
  -1   9   2    4.32    1.04
   0  -9  -2   52.17    3.53
   0  -9  -2   46.91    3.41
   0  -9  -2   56.51    3.03
   0  -9  -2   54.69    3.26
   0  -9  -2   53.97    3.58
   0  -9  -2   53.86    3.43
   0  -9  -2   58.94    3.46
   0   9   2   58.18    3.28
   0   9   2   51.95    3.44
   0   9   2   56.70    3.21
  -1  -9  -2    0.93    0.56
  -1  -9  -2    0.84    0.71
  -1  -9  -2    1.17    0.66
  -1  -9  -2    1.31    0.72
  -1  -9  -2    1.43    0.65
  -1  -9  -2    2.27    1.03
   1   9   2    2.39    0.61
   1   9   2    2.52    0.87
   1   9   2    0.76    0.55
  -2  -9  -2    0.05    0.64
  -2  -9  -2    0.88    0.43
  -2  -9  -2    0.46    0.57
  -2  -9  -2   -0.36    0.59
  -2  -9  -2   -0.37    0.38
   2   9   2   -0.91    0.34
   2   9   2    0.06    0.47
   2   9   2    0.93    0.58
  -3  -9  -2   -0.29    0.39
  -3  -9  -2    0.77    0.70
  -3  -9  -2   -0.64    0.45
  -3  -9  -2    1.81    0.96
  -3  -9  -2    0.00    0.64
   3   9   2    0.82    0.53
   3   9   2    0.13    0.60
   3   9   2    0.80    0.77
   3   9   2   -0.04    0.72
  -4  -9  -2    1.02    0.79
  -4  -9  -2    0.89    0.86
  -4  -9  -2    1.55    0.61
  -4  -9  -2    3.22    1.16
  -4  -9  -2    1.93    1.03
   4   9   2    0.82    0.83
   4   9   2    1.54    0.77
   4   9   2    2.27    0.91
   4   9   2    2.21    1.07
  -5  -9  -2    1.80    1.02
   5   9   2    2.14    0.74
   5   9   2    2.10    1.14
   5   9   2    0.20    0.65
  -6  -9  -2   -0.09    0.79
  -6  -9  -2   -0.57    0.66
   6   9   2    1.65    0.89
   6   9   2    0.09    0.76
   6   9   2    0.42    0.70
   6   9   2   -0.86    0.91
  -7  -9  -2    0.65    0.95
  -7  -9  -2    0.18    0.75
   7   9   2    2.11    0.89
   7   9   2    1.41    1.13
  -8  -9  -2    0.36    0.92
  -8  -9  -2    0.43    0.88
   8   9   2    1.25    1.05
   8   9   2    1.76    1.01
  -9  -9  -2   -0.03    0.95
   9   9   2    1.07    1.14
   9   9   2    0.46    1.29
   8 -10  -2    1.34    1.64
   8 -10  -2    1.18    1.18
  -8  10   2    1.49    1.59
   7 -10  -2   -0.50    0.96
   7 -10  -2    1.99    1.52
  -7  10   2    2.03    1.46
   6 -10  -2   -0.79    0.83
   6 -10  -2   -1.43    0.94
  -6  10   2   -1.13    0.85
   5 -10  -2    3.69    0.94
   5 -10  -2    3.95    1.33
   5 -10  -2    4.45    1.18
   5 -10  -2    2.67    1.09
   5 -10  -2    1.94    0.85
  -5  10   2    3.33    1.35
   4 -10  -2   -0.84    0.49
   4 -10  -2   -0.06    0.44
   4 -10  -2    1.26    0.75
   4 -10  -2    0.93    0.79
   4 -10  -2   -0.08    0.63
  -4  10   2    0.50    0.72
   3 -10  -2   11.63    2.32
   3 -10  -2    7.65    1.62
   3 -10  -2    6.46    1.30
   3 -10  -2    9.15    1.84
   3 -10  -2   10.22    1.87
   3 -10  -2    6.60    1.44
   3 -10  -2    5.88    1.67
   3 -10  -2    7.14    1.32
   3 -10  -2    8.97    1.60
   3 -10  -2    7.15    1.71
   2 -10  -2    2.42    1.09
   2 -10  -2    3.39    1.06
   2 -10  -2    1.99    0.98
   2 -10  -2    1.75    0.94
   2 -10  -2    3.29    1.02
   2 -10  -2    1.98    1.03
  -2  10   2    2.79    0.92
   1 -10  -2    0.42    0.59
   1 -10  -2    0.83    0.74
   1 -10  -2   -0.22    0.44
   1 -10  -2   -0.05    0.62
   1 -10  -2   -0.08    0.59
   1 -10  -2    0.56    0.62
   1 -10  -2    0.53    0.63
  -1  10   2    0.28    0.52
  -1  10   2    0.46    0.70
   0 -10  -2    3.56    1.20
   0 -10  -2    1.12    0.84
   0 -10  -2    2.70    1.05
   0 -10  -2    2.99    1.09
   0 -10  -2    1.95    0.72
   0 -10  -2    1.99    0.94
   0  10   2    2.99    0.99
   0  10   2    3.74    1.01
   0  10   2    1.10    0.80
  -1 -10  -2    0.81    0.71
  -1 -10  -2    1.34    0.85
  -1 -10  -2    0.34    0.70
  -1 -10  -2    1.19    0.61
  -1 -10  -2   -0.17    0.58
  -1 -10  -2    0.30    0.62
   1  10   2    0.73    0.72
   1  10   2   -1.09    0.54
   1  10   2    1.80    0.78
  -2 -10  -2    4.14    0.88
  -2 -10  -2    4.91    1.27
  -2 -10  -2    3.60    1.00
  -2 -10  -2    3.28    1.05
  -2 -10  -2    3.29    1.14
   2  10   2    2.29    1.10
   2  10   2    2.87    0.79
   2  10   2    3.78    1.21
   2  10   2    3.79    1.24
  -3 -10  -2    1.53    0.91
  -3 -10  -2    0.68    0.57
  -3 -10  -2    0.32    0.80
  -3 -10  -2    2.22    0.98
   3  10   2    1.03    0.94
   3  10   2    2.09    0.91
   3  10   2    0.93    0.74
   3  10   2    1.50    0.73
  -4 -10  -2    3.08    1.28
  -4 -10  -2    2.06    1.12
   4  10   2    7.75    1.87
   4  10   2    1.88    1.10
   4  10   2    4.91    1.11
   4  10   2    2.89    1.23
  -5 -10  -2    4.36    1.48
  -5 -10  -2    6.43    1.44
   5  10   2    9.13    1.50
   5  10   2    7.19    1.80
   5  10   2    7.01    1.87
   5  10   2    7.44    1.36
  -6 -10  -2    0.21    0.78
   6  10   2    1.51    1.10
  -7 -10  -2    0.82    0.88
  -7 -10  -2   -1.15    1.05
   7  10   2   -0.54    1.36
   7  10   2    0.11    1.00
  -8 -10  -2    1.79    1.25
  -8 -10  -2   -0.51    0.99
   8  10   2    1.69    1.25
   8  10   2    2.15    1.42
   7 -11  -2    1.24    0.97
  -7  11   2    0.72    1.27
   6 -11  -2    1.75    0.97
   6 -11  -2    0.24    1.17
  -6  11   2    0.74    0.91
   5 -11  -2    2.26    1.30
   5 -11  -2    1.00    1.19
   5 -11  -2    0.75    0.73
  -5  11   2    0.43    1.17
   4 -11  -2    3.71    1.27
   4 -11  -2    1.94    1.15
   4 -11  -2    1.46    0.95
   4 -11  -2    2.74    1.32
   4 -11  -2    1.30    0.79
   4 -11  -2    1.36    0.99
  -4  11   2    2.12    1.23
   3 -11  -2    0.75    0.65
   3 -11  -2    0.41    0.95
   3 -11  -2    2.08    1.01
   3 -11  -2    0.66    0.53
   3 -11  -2   -0.32    0.48
   3 -11  -2    0.35    0.75
   3 -11  -2    1.51    0.81
   3 -11  -2    1.43    1.05
   2 -11  -2   -1.11    0.54
   2 -11  -2    0.23    0.69
   2 -11  -2   -0.82    0.64
   2 -11  -2   -0.99    0.59
   2 -11  -2    0.29    0.95
   2 -11  -2    0.17    0.56
  -2  11   2   -0.35    0.62
   1 -11  -2   27.22    2.32
   1 -11  -2   27.68    2.75
   1 -11  -2   25.31    2.59
   1 -11  -2   26.18    2.52
   1 -11  -2   25.15    2.31
   1 -11  -2   26.56    2.80
   1 -11  -2   25.20    2.44
   1 -11  -2   29.05    2.70
  -1  11   2   24.54    2.23
  -1  11   2   23.73    2.52
   0 -11  -2    1.18    0.75
   0 -11  -2    0.20    0.64
   0 -11  -2   -0.21    0.57
   0 -11  -2    0.99    0.77
   0 -11  -2    2.00    0.83
   0 -11  -2    0.28    0.85
   0  11   2    1.65    0.85
   0  11   2   -0.07    0.45
  -1 -11  -2   16.28    2.51
  -1 -11  -2   16.08    1.61
  -1 -11  -2   20.17    3.07
  -1 -11  -2   15.91    1.93
  -1 -11  -2   16.19    2.03
   1  11   2   16.42    1.82
   1  11   2   18.84    2.07
   1  11   2   20.77    2.42
  -2 -11  -2    3.95    1.37
  -2 -11  -2    1.47    0.75
  -2 -11  -2    1.18    0.93
  -2 -11  -2    3.26    0.99
   2  11   2    2.31    1.09
   2  11   2    3.58    0.88
   2  11   2    0.19    0.98
   2  11   2    1.03    0.80
  -3 -11  -2    1.18    0.96
  -3 -11  -2    0.20    0.67
   3  11   2   -0.45    0.63
   3  11   2   -1.73    0.96
   3  11   2    0.21    0.75
   3  11   2    0.53    0.73
  -4 -11  -2    2.66    1.01
  -4 -11  -2    1.47    0.80
   4  11   2    3.24    1.39
   4  11   2    4.10    1.46
   4  11   2    1.59    0.67
  -5 -11  -2   -0.56    0.62
  -5 -11  -2   -0.50    0.63
   5  11   2   -0.45    0.70
   5  11   2    0.84    0.79
  -6 -11  -2    1.04    1.05
  -6 -11  -2   -0.12    0.83
   6  11   2    0.61    1.04
   6  11   2    1.59    1.00
  -7 -11  -2    0.60    1.38
  -7 -11  -2   -0.01    1.28
   7  11   2    0.11    1.03
   7  11   2    3.09    1.38
  -8 -11  -2    2.79    0.92
   8  11   2    1.90    1.23
   8  11   2    0.32    1.22
   7 -12  -2    0.18    1.45
  -7  12   2    0.75    1.47
   6 -12  -2   -0.21    1.00
   6 -12  -2   -0.97    0.89
  -6  12   2   -0.85    1.10
   5 -12  -2    1.70    1.19
   5 -12  -2    1.43    1.19
   5 -12  -2   -0.82    0.87
  -5  12   2   -1.41    1.19
   4 -12  -2    0.76    0.77
   4 -12  -2    0.81    0.50
   4 -12  -2   -0.04    1.14
   4 -12  -2    1.63    0.83
   4 -12  -2   -0.96    0.90
   3 -12  -2    2.23    0.87
   3 -12  -2   -0.32    0.90
   3 -12  -2    0.76    0.77
   3 -12  -2    2.83    0.84
   3 -12  -2   -1.55    0.84
   2 -12  -2    0.34    0.87
   2 -12  -2   -1.71    0.74
   2 -12  -2   -1.02    0.63
   2 -12  -2    0.45    0.80
   2 -12  -2    0.38    0.81
   2 -12  -2    0.04    0.88
  -2  12   2    0.43    0.86
   1 -12  -2   -0.16    0.67
   1 -12  -2    0.23    1.09
   1 -12  -2    0.20    0.82
   1 -12  -2   -0.52    0.41
   1 -12  -2   -0.86    0.76
   1 -12  -2    0.19    0.64
  -1  12   2   -0.50    0.59
  -1  12   2    0.43    1.10
   0 -12  -2   15.42    2.69
   0 -12  -2   13.59    2.42
   0 -12  -2   15.30    2.35
   0 -12  -2   16.18    1.94
   0 -12  -2   14.40    2.39
   0  12   2   18.68    2.20
   0  12   2   12.45    2.38
  -1 -12  -2   -0.17    0.71
  -1 -12  -2    0.43    0.75
  -1 -12  -2    1.13    0.82
  -1 -12  -2    0.45    0.90
   1  12   2   -0.47    0.59
   1  12   2    1.29    0.89
   1  12   2   -0.86    0.53
  -2 -12  -2    8.76    1.90
  -2 -12  -2    8.94    1.82
  -2 -12  -2   12.21    2.54
   2  12   2    8.61    1.84
   2  12   2    8.54    1.58
   2  12   2   12.17    2.25
  -3 -12  -2   -0.12    0.61
  -3 -12  -2    0.31    0.93
   3  12   2   -0.20    0.66
   3  12   2    1.78    1.13
  -4 -12  -2   -0.28    0.77
  -4 -12  -2   -1.49    0.79
   4  12   2   -0.69    0.71
   4  12   2    1.33    1.02
  -5 -12  -2    0.68    1.32
   5  12   2   -0.44    0.91
   5  12   2    2.14    1.39
  -6 -12  -2    3.39    1.09
  -6 -12  -2    0.53    0.92
   6  12   2    1.28    1.22
   6  12   2    0.58    1.01
  -7 -12  -2   -0.52    1.18
   7  12   2    1.29    1.40
   7  12   2    0.55    1.28
   6 -13  -2   -0.60    1.11
  -6  13   2   -0.53    1.32
   5 -13  -2    0.42    1.14
   5 -13  -2    0.83    1.46
   4 -13  -2    0.67    0.70
   4 -13  -2    0.25    1.19
   4 -13  -2    2.49    1.25
   4 -13  -2    1.27    1.21
   4 -13  -2   -0.92    0.80
   3 -13  -2   -0.48    0.89
   3 -13  -2   -0.65    0.90
   3 -13  -2   -0.40    0.77
   3 -13  -2    0.57    0.79
   3 -13  -2   -1.38    0.64
   2 -13  -2    2.97    1.44
   2 -13  -2    7.64    2.12
   2 -13  -2    5.34    1.87
   2 -13  -2    5.13    1.61
  -2  13   2    7.37    2.03
   1 -13  -2   -0.32    0.79
   1 -13  -2    2.15    0.81
   1 -13  -2   -1.00    0.76
   1 -13  -2   -0.29    0.88
  -1  13   2   -1.14    0.70
   0 -13  -2    0.13    0.84
   0 -13  -2   -1.90    0.81
   0 -13  -2   -0.61    0.87
   0  13   2   -0.57    0.81
   0  13   2   -0.08    0.68
  -1 -13  -2    1.33    0.99
  -1 -13  -2   -0.19    0.85
   1  13   2   -0.44    0.75
   1  13   2    0.53    1.03
  -2 -13  -2   -0.05    0.82
   2  13   2   -0.58    0.80
   2  13   2    1.45    0.84
  -3 -13  -2    1.24    0.95
  -3 -13  -2    3.31    1.40
   3  13   2    3.23    1.42
   3  13   2    1.39    1.06
  -4 -13  -2   -0.11    0.93
  -4 -13  -2   -1.01    0.52
   4  13   2   -0.09    0.93
   4  13   2   -0.37    0.84
  -5 -13  -2   -2.54    1.03
   5  13   2    0.16    0.80
   5  13   2    0.42    1.29
  -6 -13  -2    0.09    1.39
   6  13   2    1.36    1.40
   5 -14  -2   -2.23    0.90
   5 -14  -2   -1.52    1.12
   4 -14  -2    0.30    1.59
   4 -14  -2    2.89    0.97
   4 -14  -2   -0.13    1.21
   3 -14  -2    1.52    0.95
   3 -14  -2    1.93    1.17
   3 -14  -2    0.40    1.41
   3 -14  -2    2.89    1.22
   2 -14  -2    1.80    1.18
   2 -14  -2    0.80    1.23
   2 -14  -2   -0.69    0.96
   2 -14  -2    1.87    1.13
   2 -14  -2    2.16    1.06
  -2  14   2    1.21    1.27
   1 -14  -2    0.87    1.25
   1 -14  -2    2.52    1.23
   1 -14  -2    2.86    1.34
  -1  14   2    1.43    1.21
   0 -14  -2    7.17    1.99
   0 -14  -2    7.66    1.96
   0  14   2    7.80    1.94
   0  14   2    3.84    1.61
  -1 -14  -2    1.56    0.99
  -1 -14  -2    1.01    0.92
   1  14   2    0.10    0.86
   1  14   2   -0.34    0.99
  -2 -14  -2    0.98    1.08
  -2 -14  -2    0.04    0.92
   2  14   2    0.53    0.90
   2  14   2   -0.93    0.86
  -3 -14  -2   -0.72    1.05
   3  14   2   -1.11    0.81
   3  14   2   -1.54    1.06
  -4 -14  -2    0.43    0.73
   4  14   2    0.80    0.85
   4  14   2   -0.55    1.19
  -5 -14  -2    1.48    1.27
   5  14   2    0.58    1.14
   5  14   2    1.37    0.61
   3 -15  -2    2.04    0.98
   3 -15  -2    0.03    1.16
   3 -15  -2    1.70    1.24
   2 -15  -2    1.80    0.83
   2 -15  -2    1.88    1.11
   2 -15  -2    0.92    1.12
   1 -15  -2   -1.15    1.07
   1 -15  -2    1.52    1.11
  -1  15   2    0.34    1.30
   0 -15  -2    2.58    1.40
   0  15   2    1.78    1.08
   0  15   2    1.52    1.19
  -1 -15  -2   -0.66    0.95
   1  15   2    1.15    1.41
   1  15   2    1.51    1.21
  -2 -15  -2    0.94    1.25
   2  15   2   -1.13    0.99
   2  15   2   -0.60    1.12
  -3 -15  -2    0.42    0.89
   3  15   2    0.18    1.35
   3  15   2   -1.94    0.91
  -1 -15   3   -0.31    1.38
   0  15  -3    3.51    1.75
   0  15  -3    2.94    1.58
   0 -15   3   -0.61    1.16
   0 -15   3    0.96    1.54
   4  14  -3   -0.78    1.02
  -4 -14   3   -0.90    0.90
  -4 -14   3   -0.82    0.85
   3  14  -3    3.58    1.87
  -3 -14   3    1.52    1.11
  -3 -14   3    2.46    1.76
   2  14  -3    0.17    0.97
   2  14  -3   -0.59    1.13
  -2 -14   3    0.51    1.19
  -2 -14   3    1.32    1.04
   1  14  -3   -0.74    1.20
   1  14  -3   -0.72    1.22
  -1 -14   3    0.06    1.09
   0  14  -3    0.37    1.06
   0  14  -3    1.10    0.49
   0 -14   3    0.08    1.25
  -1  14  -3   -1.16    0.90
  -1  14  -3    0.74    0.71
   1 -14   3   -1.24    1.07
  -2  14  -3    1.43    1.62
  -2  14  -3    1.40    1.32
   2 -14   3    0.83    1.32
  -3  14  -3    0.76    1.21
   3 -14   3    2.25    1.32
   5  13  -3   -0.32    1.24
   5  13  -3   -0.84    0.64
  -5 -13   3   -1.77    1.03
  -5 -13   3   -0.02    0.88
   4  13  -3   -1.52    1.25
   4  13  -3    0.71    0.84
  -4 -13   3    0.65    1.31
  -4 -13   3   -0.63    0.91
   3  13  -3    1.71    1.28
   3  13  -3    0.22    0.95
  -3 -13   3   -1.75    0.85
  -3 -13   3   -0.46    0.62
   2  13  -3    0.26    1.02
   2  13  -3    0.88    0.64
  -2 -13   3    1.79    1.13
  -2 -13   3    0.69    1.07
   1  13  -3    0.21    0.98
   1  13  -3    0.15    0.92
  -1 -13   3    0.46    1.10
   0  13  -3    0.59    1.10
   0  13  -3    0.79    1.04
   0 -13   3   -0.01    1.06
  -1  13  -3   -0.38    1.17
  -1  13  -3   -0.53    0.95
   1 -13   3   -1.50    0.85
  -2  13  -3    1.53    1.02
  -2  13  -3    1.88    1.06
   2 -13   3   -2.26    1.09
  -3  13  -3   -0.14    0.93
   3 -13   3    1.13    1.24
  -4  13  -3    1.74    1.34
   4 -13   3    4.91    1.93
  -5  13  -3    2.17    1.46
   6  12  -3   -1.05    0.96
   6  12  -3   -0.28    1.10
  -6 -12   3    0.76    1.09
  -6 -12   3   -1.06    1.04
   5  12  -3   -0.92    0.61
   5  12  -3    2.82    1.02
  -5 -12   3    1.60    0.72
  -5 -12   3    0.22    0.99
   4  12  -3   -1.65    0.87
   4  12  -3    0.45    0.91
  -4 -12   3   -1.27    0.87
  -4 -12   3    0.06    0.89
   3  12  -3    0.28    0.93
   3  12  -3    2.63    1.14
  -3 -12   3   -0.16    0.81
  -3 -12   3    0.49    0.82
   2  12  -3    0.97    0.95
   2  12  -3    0.61    1.00
  -2 -12   3    0.57    1.04
   1  12  -3   -0.22    0.76
   1  12  -3   -0.09    0.86
   1  12  -3    0.30    0.82
  -1 -12   3   -2.04    0.81
   0  12  -3   -0.33    0.67
   0  12  -3    1.26    0.75
   0  12  -3   -0.51    0.76
   0 -12   3   -0.36    0.85
  -1  12  -3    0.74    0.89
  -1  12  -3    0.77    0.85
   1 -12   3    1.89    1.15
  -2  12  -3    5.19    1.45
  -2  12  -3    3.49    1.32
   2 -12   3    5.59    1.73
  -3  12  -3    1.04    0.84
  -3  12  -3    1.28    1.03
   3 -12   3    3.28    1.15
  -4  12  -3    8.91    1.94
   4 -12   3    6.53    1.60
   4 -12   3    3.06    1.53
  -5  12  -3    1.44    1.04
   5 -12   3    3.80    1.61
   5 -12   3    2.31    1.05
   6 -12   3    2.31    1.56
   6 -12   3    0.90    1.34
   7  11  -3   -0.87    0.84
   7  11  -3   -1.94    1.26
  -7 -11   3    1.36    1.23
  -7 -11   3    0.31    0.98
   6  11  -3    0.55    0.91
   6  11  -3   -0.91    1.20
  -6 -11   3   -1.04    1.07
  -6 -11   3   -1.78    0.89
   5  11  -3   -0.46    0.92
   5  11  -3   -0.66    0.81
  -5 -11   3   -0.39    0.93
  -5 -11   3    1.50    1.07
   4  11  -3    1.02    0.85
   4  11  -3    0.20    0.83
  -4 -11   3   -0.25    0.78
  -4 -11   3   -0.04    0.78
   3  11  -3   -0.09    0.76
   3  11  -3    0.56    1.01
   3  11  -3    0.17    0.66
  -3 -11   3    0.95    0.92
   2  11  -3    0.05    0.88
   2  11  -3   -1.13    0.75
   2  11  -3    1.67    1.19
  -2 -11   3   -1.45    0.69
   1  11  -3   -0.74    0.62
   1  11  -3   -0.05    0.61
   1  11  -3   -0.14    0.65
  -1 -11   3   -0.67    0.55
   0  11  -3    2.44    1.13
   0  11  -3    3.85    1.16
   0  11  -3    4.34    1.52
   0 -11   3    2.46    1.12
  -1  11  -3    6.61    1.55
  -1  11  -3    7.02    1.74
   1 -11   3    4.26    1.49
   1 -11   3    5.43    1.23
   1 -11   3    7.82    1.39
  -2  11  -3    0.86    0.99
  -2  11  -3   -1.06    0.68
   2 -11   3    0.23    0.69
   2 -11   3   -0.59    0.68
   2 -11   3   -0.93    0.76
  -3  11  -3    2.29    1.18
  -3  11  -3    4.44    1.32
   3 -11   3    4.77    1.88
   3 -11   3    3.91    1.31
  -4  11  -3    1.06    1.03
   4 -11   3    0.52    0.91
   4 -11   3    0.85    0.95
  -5  11  -3    1.83    1.08
   5 -11   3    2.45    1.51
   5 -11   3    2.14    1.30
   6 -11   3    0.27    1.02
   6 -11   3   -0.59    0.91
  -7  11  -3    0.02    0.93
   7 -11   3    0.68    1.56
   7 -11   3    0.96    1.22
   8  10  -3    1.56    1.30
   8  10  -3   -1.88    0.78
  -8 -10   3   -0.93    1.28
  -8 -10   3   -0.65    0.90
   7  10  -3   -0.10    1.26
   7  10  -3   -0.15    0.67
  -7 -10   3    0.67    1.17
  -7 -10   3    1.10    1.29
   6  10  -3    1.64    1.15
   6  10  -3   -0.87    0.75
  -6 -10   3    1.28    0.89
  -6 -10   3   -0.65    0.92
   5  10  -3   -0.61    0.75
   5  10  -3    0.69    0.80
  -5 -10   3    0.55    0.83
  -5 -10   3   -0.06    0.98
   4  10  -3    3.23    1.29
   4  10  -3    2.88    1.18
   4  10  -3    1.73    1.06
  -4 -10   3    3.24    1.26
  -4 -10   3    3.89    1.09
   3  10  -3    2.18    0.99
   3  10  -3    0.20    0.74
   3  10  -3    1.91    1.01
  -3 -10   3    2.87    0.93
  -3 -10   3    0.98    0.79
   2  10  -3   -1.39    0.97
   2  10  -3   -0.60    0.55
   2  10  -3   -0.20    0.57
   2  10  -3    0.46    0.78
  -2 -10   3    0.46    0.57
  -2 -10   3   -0.10    0.47
   1  10  -3    1.53    0.73
   1  10  -3    3.24    1.35
   1  10  -3    1.91    1.22
   1  10  -3    2.82    1.17
  -1 -10   3    3.63    1.20
  -1 -10   3    1.48    0.62
  -1 -10   3    2.81    0.56
   0  10  -3   -0.43    0.67
   0  10  -3    0.86    0.64
   0  10  -3    1.52    1.07
   0 -10   3    1.74    1.04
   0 -10   3   -0.58    0.89
   0 -10   3   -1.10    0.40
   0 -10   3    0.07    0.46
  -1  10  -3    0.38    0.82
  -1  10  -3    0.08    0.56
   1 -10   3    0.49    0.52
   1 -10   3    0.13    0.72
   1 -10   3    0.74    0.78
   1 -10   3    0.74    0.49
   1 -10   3    0.18    0.56
  -2  10  -3    2.67    1.23
  -2  10  -3    1.14    0.70
   2 -10   3    3.08    0.90
   2 -10   3    2.59    0.90
   2 -10   3    2.73    0.71
   2 -10   3    3.49    1.57
   2 -10   3    1.07    0.83
   2 -10   3    0.58    0.91
  -3  10  -3   -0.36    0.81
  -3  10  -3   -0.35    0.43
   3 -10   3   -0.81    0.61
   3 -10   3   -1.23    0.58
   3 -10   3    0.54    0.60
   3 -10   3    0.12    0.56
   3 -10   3   -0.18    0.59
  -4  10  -3    1.25    0.77
  -4  10  -3    1.06    0.94
   4 -10   3    0.42    0.89
   4 -10   3   -0.52    0.81
   4 -10   3    0.89    0.75
   4 -10   3   -0.66    1.04
  -5  10  -3    3.51    1.21
   5 -10   3    2.17    1.39
   5 -10   3    3.06    1.22
  -6  10  -3    1.78    0.84
  -6  10  -3   -0.53    0.80
   6 -10   3   -0.08    0.72
   6 -10   3    1.33    1.13
  -7  10  -3   -0.58    0.82
   7 -10   3    0.60    0.83
  -8  10  -3   -0.29    1.03
   8 -10   3   -2.15    1.10
   8   9  -3   -0.81    0.59
   8   9  -3   -0.12    0.99
  -8  -9   3   -1.07    1.26
  -8  -9   3   -0.28    1.12
   7   9  -3   -0.43    0.74
   7   9  -3   -2.33    0.80
  -7  -9   3    0.38    0.94
  -7  -9   3   -0.55    0.97
   6   9  -3   -0.89    0.90
   6   9  -3    1.11    1.00
  -6  -9   3   -0.69    0.81
  -6  -9   3    1.56    1.14
   5   9  -3   -0.80    0.30
   5   9  -3   -0.05    0.75
  -5  -9   3   -1.48    0.55
  -5  -9   3   -0.48    0.51
   4   9  -3    0.11    0.60
   4   9  -3    0.47    0.75
   4   9  -3    0.84    1.08
  -4  -9   3   -0.54    0.70
  -4  -9   3    1.26    0.71
  -4  -9   3   -0.48    0.57
   3   9  -3    2.35    1.12
   3   9  -3    1.33    0.90
   3   9  -3    2.26    1.15
   3   9  -3    1.90    1.13
  -3  -9   3    2.98    1.17
  -3  -9   3    2.31    0.64
   2   9  -3   12.05    2.13
   2   9  -3    9.59    2.03
   2   9  -3   10.08    1.65
   2   9  -3   10.37    2.04
  -2  -9   3    6.99    1.59
  -2  -9   3    8.07    1.37
  -2  -9   3    8.64    1.73
   1   9  -3   -0.38    0.45
   1   9  -3    0.20    0.47
   1   9  -3    0.02    0.35
   1   9  -3   -0.47    0.56
  -1  -9   3    0.15    0.26
  -1  -9   3    0.15    0.52
  -1  -9   3   -0.98    0.53
  -1  -9   3    0.01    0.57
  -1  -9   3   -0.09    0.22
   0   9  -3    0.24    0.44
   0   9  -3    1.47    0.75
   0   9  -3    0.86    0.65
   0  -9   3    0.67    0.39
   0  -9   3    0.19    0.67
   0  -9   3    0.27    0.42
   0  -9   3    0.54    0.70
   0  -9   3    0.80    0.89
   0  -9   3    0.48    0.42
  -1   9  -3    0.17    0.34
  -1   9  -3    0.64    0.52
   1  -9   3    1.56    0.54
   1  -9   3    1.54    0.50
   1  -9   3    1.05    0.73
   1  -9   3    1.41    0.71
   1  -9   3    1.45    0.68
   1  -9   3    0.66    0.58
   1  -9   3    0.72    0.72
   1  -9   3    0.16    0.69
  -2   9  -3   28.79    2.66
  -2   9  -3   31.63    2.45
   2  -9   3   24.47    2.04
   2  -9   3   28.38    2.95
   2  -9   3   26.81    1.76
   2  -9   3   25.52    2.32
   2  -9   3   24.72    2.12
   2  -9   3   29.65    2.56
   2  -9   3   25.57    2.66
   2  -9   3   27.35    1.88
  -3   9  -3   37.47    3.14
  -3   9  -3   40.46    2.66
   3  -9   3   33.67    2.70
   3  -9   3   44.80    3.30
   3  -9   3   44.28    2.55
   3  -9   3   44.77    3.85
   3  -9   3   38.57    2.95
   3  -9   3   38.19    2.24
  -4   9  -3    1.81    0.96
  -4   9  -3    4.06    0.99
   4  -9   3    3.42    1.11
   4  -9   3    3.08    1.40
   4  -9   3    7.09    1.44
   4  -9   3    2.87    1.25
   4  -9   3    4.60    0.97
  -5   9  -3    0.88    1.02
  -5   9  -3    1.79    1.07
   5  -9   3    1.07    1.16
   5  -9   3    0.19    0.89
   5  -9   3    0.08    0.70
   5  -9   3    0.44    0.75
  -6   9  -3    0.18    0.83
  -6   9  -3    1.81    1.17
   6  -9   3    0.79    1.04
  -7   9  -3    0.88    0.90
   7  -9   3    0.49    0.72
  -8   9  -3    0.47    1.14
   8  -9   3   -0.91    1.01
   9   8  -3    0.93    0.98
   9   8  -3    0.95    1.13
  -9  -8   3    3.66    1.14
   8   8  -3    0.61    1.13
   8   8  -3   -1.19    0.87
  -8  -8   3   -0.89    0.87
  -8  -8   3   -0.13    0.77
   7   8  -3    0.80    0.92
   7   8  -3    1.93    1.22
  -7  -8   3    0.09    0.85
  -7  -8   3   -0.72    0.96
   6   8  -3    2.68    1.28
   6   8  -3    5.53    1.65
  -6  -8   3    7.47    1.91
  -6  -8   3    3.93    1.29
   5   8  -3    1.97    1.03
   5   8  -3    3.51    1.58
   5   8  -3    2.80    1.21
  -5  -8   3    1.32    0.87
  -5  -8   3    1.35    0.92
  -5  -8   3    2.53    1.17
  -5  -8   3    0.73    0.70
   4   8  -3    8.71    1.89
   4   8  -3    8.92    1.87
   4   8  -3   10.25    1.90
   4   8  -3    8.75    1.84
  -4  -8   3   13.42    2.36
  -4  -8   3   11.08    1.90
  -4  -8   3   10.85    2.02
  -4  -8   3   10.42    1.89
   3   8  -3    0.39    0.55
   3   8  -3   -0.06    0.38
   3   8  -3    0.14    0.60
   3   8  -3   -0.79    0.66
  -3  -8   3    0.59    0.64
  -3  -8   3   -0.71    0.58
  -3  -8   3    0.92    0.68
   2   8  -3    6.34    1.48
   2   8  -3    4.47    1.28
   2   8  -3    4.29    1.17
   2   8  -3    5.94    1.26
  -2  -8   3    4.90    1.22
  -2  -8   3    7.82    1.76
  -2  -8   3    5.44    1.17
   1   8  -3   10.88    1.22
   1   8  -3   11.23    1.84
   1   8  -3    7.90    1.64
   1   8  -3    8.08    1.66
  -1  -8   3    8.71    1.89
  -1  -8   3   10.78    0.72
  -1  -8   3   11.89    1.91
  -1  -8   3   11.95    2.03
  -1  -8   3    9.81    0.78
  -1  -8   3    9.43    1.37
   0   8  -3   69.43    3.90
   0   8  -3   63.71    4.11
   0   8  -3   66.26    3.00
   0   8  -3   64.42    4.03
   0  -8   3   65.55    3.67
   0  -8   3   71.00    4.35
   0  -8   3   64.86    2.92
   0  -8   3   61.14    2.94
   0  -8   3   59.72    3.78
   0  -8   3   62.42    2.69
   0  -8   3   64.26    3.96
  -1   8  -3   10.18    1.00
  -1   8  -3   10.30    1.67
  -1   8  -3    9.82    1.87
   1  -8   3    9.09    1.83
   1  -8   3    8.79    0.97
   1  -8   3    7.44    1.44
   1  -8   3    8.61    1.58
   1  -8   3    6.87    1.20
   1  -8   3    8.94    1.12
   1  -8   3   10.59    1.25
  -2   8  -3   42.42    3.18
  -2   8  -3   53.73    2.98
   2  -8   3   51.09    2.43
   2  -8   3   48.06    3.71
   2  -8   3   48.96    3.16
   2  -8   3   46.77    2.94
   2  -8   3   51.04    2.85
   2  -8   3   48.78    3.55
   2  -8   3   46.90    3.14
   2  -8   3   43.67    2.28
  -3   8  -3   46.74    3.29
  -3   8  -3   47.82    2.68
  -3   8  -3   45.98    3.26
   3  -8   3   42.88    3.16
   3  -8   3   46.41    2.52
   3  -8   3   41.95    2.24
   3  -8   3   41.07    2.88
   3  -8   3   47.34    2.53
   3  -8   3   37.95    3.37
   3  -8   3   39.33    3.48
   3  -8   3   39.04    2.88
  -4   8  -3   22.21    2.20
  -4   8  -3   14.57    2.36
  -4   8  -3   21.14    1.58
  -4   8  -3   19.30    2.34
   4  -8   3   25.62    2.68
   4  -8   3   16.12    2.67
   4  -8   3   19.66    1.57
   4  -8   3   16.56    1.87
   4  -8   3   20.39    1.81
  -5   8  -3   -0.05    0.45
  -5   8  -3   -0.19    0.99
  -5   8  -3   -0.24    0.61
   5  -8   3   -0.27    0.53
   5  -8   3   -0.76    0.61
   5  -8   3   -1.34    0.66
  -6   8  -3    1.06    0.94
  -6   8  -3    1.14    0.81
   6  -8   3    2.15    0.86
   6  -8   3   -0.23    0.71
  -7   8  -3    1.58    0.90
   7  -8   3    0.45    0.74
   7  -8   3   -0.63    0.81
  -8   8  -3    0.06    0.68
   8  -8   3    0.61    1.18
  -9   8  -3    1.53    1.01
   9  -8   3    1.26    1.21
   9   7  -3    3.23    0.84
  -9  -7   3    2.18    1.45
   8   7  -3    0.89    1.05
   8   7  -3    0.97    0.86
  -8  -7   3    1.22    1.04
  -8  -7   3   -1.07    0.89
   7   7  -3    2.18    1.13
  -7  -7   3    0.04    0.82
  -7  -7   3    1.78    0.98
  -7  -7   3    2.52    0.77
   6   7  -3    6.35    1.74
   6   7  -3    9.66    2.21
   6   7  -3    5.34    1.08
  -6  -7   3    8.12    1.78
  -6  -7   3    9.81    2.17
  -6  -7   3    9.33    2.07
   5   7  -3   16.56    2.54
   5   7  -3   13.40    2.28
   5   7  -3   14.88    1.09
   5   7  -3   17.27    2.61
  -5  -7   3   18.51    2.14
  -5  -7   3   12.16    2.16
  -5  -7   3   16.05    1.54
  -5  -7   3   21.31    2.23
  -5  -7   3   17.73    2.15
   4   7  -3    9.62    1.78
   4   7  -3   12.62    2.04
   4   7  -3   11.16    1.98
   4   7  -3   12.25    2.07
  -4  -7   3    8.42    1.61
  -4  -7   3   11.27    1.97
  -4  -7   3   11.55    1.95
   3   7  -3    6.23    1.38
   3   7  -3    8.11    1.49
   3   7  -3    8.08    1.58
   3   7  -3    7.21    1.59
  -3  -7   3    7.52    1.38
  -3  -7   3    6.70    1.57
  -3  -7   3    7.43    1.57
   2   7  -3    1.16    0.53
   2   7  -3    2.61    0.83
   2   7  -3    2.43    1.01
   2   7  -3    2.10    0.84
  -2  -7   3    1.89    0.69
  -2  -7   3    1.92    0.67
  -2  -7   3    1.06    0.69
  -2  -7   3    2.06    0.93
   1   7  -3    0.32    0.38
   1   7  -3   -0.11    0.62
   1   7  -3    0.30    0.45
  -1  -7   3    0.04    0.35
  -1  -7   3   -0.10    0.16
  -1  -7   3    0.74    0.62
  -1  -7   3   -0.75    0.34
  -1  -7   3    0.08    0.18
  -1  -7   3    1.27    0.58
   0   7  -3   37.86    2.80
   0   7  -3   36.97    1.96
   0   7  -3   36.50    2.56
   0   7  -3   37.30    2.92
   0  -7   3   33.43    2.34
   0  -7   3   33.91    2.59
   0  -7   3   35.84    1.81
   0  -7   3   37.45    1.98
   0  -7   3   37.27    2.00
   0  -7   3   39.06    2.94
  -1   7  -3   25.04    1.46
  -1   7  -3   18.90    1.98
  -1   7  -3   26.31    2.04
   1  -7   3   23.01    1.82
   1  -7   3   22.94    2.28
   1  -7   3   25.33    1.86
   1  -7   3   24.13    1.74
   1  -7   3   24.00    2.39
   1  -7   3   25.17    1.52
   1  -7   3   24.55    2.13
  -2   7  -3    5.94    1.09
  -2   7  -3    5.75    1.23
  -2   7  -3    5.17    1.25
   2  -7   3    5.48    1.14
   2  -7   3    4.60    1.14
   2  -7   3    5.71    0.87
   2  -7   3    7.02    1.54
   2  -7   3    4.70    0.83
   2  -7   3    5.89    1.02
   2  -7   3    4.28    0.97
  -3   7  -3    0.95    0.46
  -3   7  -3    0.42    0.51
  -3   7  -3    0.64    0.83
   3  -7   3    1.45    0.68
   3  -7   3    1.88    0.75
   3  -7   3    3.09    1.05
   3  -7   3    0.32    0.40
   3  -7   3    0.83    0.73
   3  -7   3    1.00    0.41
   3  -7   3    0.85    0.49
  -4   7  -3   65.81    4.22
  -4   7  -3   70.67    4.56
  -4   7  -3   63.92    2.83
  -4   7  -3   67.77    3.79
   4  -7   3   77.08    4.54
   4  -7   3   69.50    3.33
   4  -7   3   65.40    3.06
   4  -7   3   66.01    2.76
   4  -7   3   70.08    4.55
   4  -7   3   62.15    3.49
  -5   7  -3   22.90    3.22
  -5   7  -3   21.56    2.09
  -5   7  -3   24.20    2.73
  -5   7  -3   21.88    1.97
   5  -7   3   20.45    2.44
   5  -7   3   20.94    1.12
   5  -7   3   25.61    2.12
   5  -7   3   20.22    1.84
  -6   7  -3    5.27    1.61
  -6   7  -3    7.59    1.59
   6  -7   3    8.57    1.72
   6  -7   3    9.16    2.12
  -7   7  -3    2.50    1.06
  -7   7  -3    3.01    1.48
   7  -7   3    3.01    1.15
   7  -7   3    4.57    1.20
  -8   7  -3    1.04    0.78
   8  -7   3    0.82    0.84
   8  -7   3   -1.29    1.13
  -9   7  -3    1.97    1.48
   9  -7   3   -0.32    0.79
  10   6  -3    0.55    1.13
  10   6  -3   -0.35    1.60
 -10  -6   3    0.00    1.55
   9   6  -3    1.23    1.05
   9   6  -3    2.90    1.33
  -9  -6   3    0.13    1.04
   8   6  -3    1.04    1.15
   8   6  -3    0.27    0.96
  -8  -6   3    0.41    1.04
  -8  -6   3   -0.04    1.03
   7   6  -3    4.19    1.25
   7   6  -3    2.43    1.22
   7   6  -3    3.03    1.25
  -7  -6   3    1.41    1.06
  -7  -6   3    3.72    0.99
   6   6  -3   34.96    3.21
   6   6  -3   35.27    2.29
   6   6  -3   39.16    3.30
  -6  -6   3   35.71    3.22
  -6  -6   3   36.04    2.85
  -6  -6   3   37.97    3.11
   5   6  -3    2.25    0.92
   5   6  -3    0.33    0.50
   5   6  -3    0.58    0.59
   5   6  -3    0.19    0.37
  -5  -6   3   -0.88    0.55
  -5  -6   3    0.13    0.38
  -5  -6   3    0.57    0.59
  -5  -6   3    0.44    0.72
  -5  -6   3    0.71    0.68
   4   6  -3    0.00    0.53
   4   6  -3    1.03    0.34
   4   6  -3    0.31    0.66
   4   6  -3   -0.43    0.39
   4   6  -3   -0.39    0.35
  -4  -6   3    1.13    0.64
  -4  -6   3    0.79    0.76
  -4  -6   3    0.29    0.51
  -4  -6   3    0.63    0.26
   3   6  -3   21.79    2.10
   3   6  -3   16.68    1.85
   3   6  -3   20.55    1.99
   3   6  -3   19.56    1.82
  -3  -6   3   18.09    1.81
  -3  -6   3   17.42    1.88
  -3  -6   3   17.15    1.78
  -3  -6   3   20.02    1.82
   2   6  -3   23.26    1.76
   2   6  -3   19.94    1.96
   2   6  -3   17.63    1.84
   2   6  -3   19.84    2.00
  -2  -6   3   22.82    2.06
  -2  -6   3   20.66    1.66
  -2  -6   3   24.57    1.95
  -2  -6   3   18.80    1.81
   1   6  -3    0.42    0.49
   1   6  -3   -0.18    0.34
   1   6  -3   -0.08    0.35
   1   6  -3    0.47    0.35
  -1  -6   3    0.39    0.16
  -1  -6   3   -0.01    0.13
  -1  -6   3    1.06    0.46
  -1  -6   3    0.65    0.49
  -1  -6   3    0.20    0.35
  -1  -6   3    0.08    0.43
   0   6  -3   48.70    3.16
   0   6  -3   50.58    2.16
   0   6  -3   51.33    2.89
   0   6  -3   48.60    3.05
   0  -6   3   43.32    3.00
   0  -6   3   48.05    2.17
   0  -6   3   48.33    2.08
   0  -6   3   41.31    2.52
   0  -6   3   42.10    2.79
   0  -6   3   47.53    2.18
  -1   6  -3  101.11    4.13
  -1   6  -3   96.84    4.21
  -1   6  -3  101.82    4.70
   1  -6   3  100.88    4.12
   1  -6   3   98.65    3.49
   1  -6   3   91.50    4.41
   1  -6   3  108.05    4.22
   1  -6   3  100.69    4.81
   1  -6   3  101.85    5.01
  -2   6  -3   26.24    2.06
  -2   6  -3   23.31    2.01
  -2   6  -3   26.48    1.79
   2  -6   3   27.11    1.53
   2  -6   3   23.97    1.62
   2  -6   3   28.48    2.36
   2  -6   3   29.34    2.15
   2  -6   3   25.53    2.39
   2  -6   3   25.70    1.43
   2  -6   3   24.64    1.99
  -3   6  -3    6.83    1.44
  -3   6  -3    5.81    1.23
  -3   6  -3    5.39    0.90
  -3   6  -3    6.02    1.32
   3  -6   3    6.07    1.00
   3  -6   3    4.56    1.14
   3  -6   3    8.13    1.54
   3  -6   3    5.41    0.84
   3  -6   3    5.88    1.60
   3  -6   3    4.16    0.97
   3  -6   3    4.73    0.76
  -4   6  -3   -0.02    0.24
  -4   6  -3    0.69    0.57
  -4   6  -3    0.23    0.48
  -4   6  -3    0.55    0.62
  -4   6  -3    0.53    0.67
   4  -6   3    0.20    0.23
   4  -6   3   -0.55    0.50
   4  -6   3    0.04    0.41
   4  -6   3    0.00    0.42
   4  -6   3   -0.31    0.39
  -5   6  -3    3.81    1.02
  -5   6  -3    4.63    1.23
  -5   6  -3    4.83    1.31
  -5   6  -3    5.15    1.13
   5  -6   3    5.44    1.15
   5  -6   3    6.64    1.54
   5  -6   3    2.92    0.87
   5  -6   3    5.74    1.57
  -6   6  -3   18.05    1.75
  -6   6  -3   18.76    1.82
  -6   6  -3   17.53    2.21
   6  -6   3   16.52    1.49
   6  -6   3   18.79    1.96
   6  -6   3   13.34    2.44
  -7   6  -3    3.78    1.09
  -7   6  -3    4.59    1.50
   7  -6   3    4.50    1.52
   7  -6   3    7.39    1.59
  -8   6  -3    2.16    1.06
   8  -6   3    0.66    1.04
   8  -6   3    1.57    1.39
  -9   6  -3   -0.26    0.75
   9  -6   3   -2.23    0.92
 -10   6  -3   -1.57    1.01
  10  -6   3    0.89    1.37
  10   5  -3    1.35    1.24
  10   5  -3   -1.14    1.12
 -10  -5   3   -0.98    1.00
   9   5  -3    0.74    0.72
   9   5  -3    0.54    1.08
  -9  -5   3    0.11    0.97
   8   5  -3    3.73    1.41
   8   5  -3    0.98    1.05
   8   5  -3    0.71    1.12
  -8  -5   3    5.11    1.51
  -8  -5   3    0.68    0.86
   7   5  -3   -0.54    0.71
   7   5  -3    0.14    0.88
   7   5  -3    0.28    0.72
  -7  -5   3   -1.30    0.58
  -7  -5   3   -0.79    0.58
  -7  -5   3   -1.01    0.47
   6   5  -3    3.88    1.27
   6   5  -3    6.19    1.67
   6   5  -3    3.88    1.31
   6   5  -3    3.54    0.88
  -6  -5   3    5.25    1.47
  -6  -5   3    4.83    0.90
  -6  -5   3    4.02    1.09
  -6  -5   3    5.48    1.31
  -6  -5   3    3.25    1.24
   5   5  -3    4.51    1.18
   5   5  -3    4.77    1.26
   5   5  -3    4.19    0.94
   5   5  -3    4.02    1.18
  -5  -5   3    3.54    1.05
  -5  -5   3    3.25    1.05
  -5  -5   3    4.61    1.19
  -5  -5   3    4.40    0.90
  -5  -5   3    4.47    1.28
   4   5  -3   26.70    2.34
   4   5  -3   19.25    1.97
   4   5  -3   23.55    1.39
   4   5  -3   27.89    2.18
   4   5  -3   25.94    2.25
  -4  -5   3   25.79    1.48
  -4  -5   3   22.47    2.03
  -4  -5   3   23.88    2.04
  -4  -5   3   24.74    2.22
  -4  -5   3   26.16    2.05
   3   5  -3   58.98    3.44
   3   5  -3   51.88    3.26
   3   5  -3   54.68    1.80
   3   5  -3   59.74    3.22
   3   5  -3   60.34    3.33
  -3  -5   3   62.71    3.36
  -3  -5   3   58.38    3.22
  -3  -5   3   53.39    3.13
  -3  -5   3   54.74    3.34
   2   5  -3  120.51    5.35
   2   5  -3  126.73    5.33
   2   5  -3  136.52    5.49
   2   5  -3  132.02    4.90
  -2  -5   3  122.87    5.34
  -2  -5   3  129.87    5.26
  -2  -5   3  124.53    5.14
  -2  -5   3  120.23    4.77
   1   5  -3   76.53    3.05
   1   5  -3   70.73    3.71
   1   5  -3   72.19    3.54
   1   5  -3   72.94    3.72
  -1  -5   3   77.17    3.82
  -1  -5   3   74.16    3.07
  -1  -5   3   74.73    3.65
  -1  -5   3   71.85    3.41
   0   5  -3   29.06    2.24
   0   5  -3   32.38    2.25
   0   5  -3   32.44    1.54
   0   5  -3   29.77    2.03
   0  -5   3   29.52    1.91
   0  -5   3   29.81    1.51
   0  -5   3   31.04    2.30
   0  -5   3   33.02    1.53
   0  -5   3   31.86    1.52
   0  -5   3   28.10    2.05
  -1   5  -3  101.57    4.03
  -1   5  -3   98.59    4.41
  -1   5  -3   99.24    3.92
   1  -5   3  100.82    3.29
   1  -5   3  105.56    4.85
   1  -5   3  102.67    3.33
   1  -5   3  104.90    4.63
   1  -5   3   93.99    4.23
   1  -5   3   96.87    3.87
   1  -5   3  100.20    3.95
  -2   5  -3    3.94    0.93
  -2   5  -3    3.48    0.71
  -2   5  -3    5.58    1.09
   2  -5   3    4.09    0.61
   2  -5   3    5.17    0.74
   2  -5   3    4.84    1.08
   2  -5   3    5.56    1.08
   2  -5   3    4.89    0.73
   2  -5   3    4.78    0.95
   2  -5   3    4.06    1.08
  -3   5  -3   59.54    3.55
  -3   5  -3   57.32    2.51
  -3   5  -3   55.60    3.32
  -3   5  -3   53.17    3.02
  -3   5  -3   51.70    2.26
   3  -5   3   54.83    2.24
   3  -5   3   58.41    2.62
   3  -5   3   54.33    3.50
   3  -5   3   52.21    2.80
   3  -5   3   61.86    3.49
  -4   5  -3   12.14    1.14
  -4   5  -3   12.23    2.02
  -4   5  -3   10.19    1.84
  -4   5  -3    9.70    1.50
   4  -5   3   11.49    0.66
   4  -5   3   15.91    2.34
   4  -5   3   10.31    1.81
   4  -5   3   10.94    0.69
   4  -5   3    9.97    1.15
   4  -5   3   10.78    1.23
  -5   5  -3    0.00    0.36
  -5   5  -3    0.39    0.60
  -5   5  -3    1.68    0.57
  -5   5  -3    0.23    0.40
   5  -5   3   -0.07    0.58
   5  -5   3    0.30    0.53
   5  -5   3    0.56    0.46
   5  -5   3   -0.42    0.43
  -6   5  -3    3.84    1.26
  -6   5  -3    4.13    1.08
  -6   5  -3    3.84    1.38
  -6   5  -3    5.23    1.15
   6  -5   3    6.49    1.65
   6  -5   3    6.17    1.44
   6  -5   3    4.05    0.95
   6  -5   3    5.04    1.13
  -7   5  -3    2.07    1.09
  -7   5  -3    1.21    1.02
  -7   5  -3    2.02    0.88
   7  -5   3    1.14    0.88
   7  -5   3    5.72    1.47
   8  -5   3    3.33    1.38
   8  -5   3    4.10    1.66
  -9   5  -3    0.29    0.91
   9  -5   3    2.22    1.29
   9  -5   3    0.03    0.78
 -10   5  -3    1.26    1.16
  10  -5   3    1.03    1.29
  10  -5   3   -1.70    1.01
  10   4  -3   -1.71    0.82
  10   4  -3   -0.27    0.95
   9   4  -3    0.37    1.10
   9   4  -3    2.32    1.36
   9   4  -3    2.57    0.92
  -9  -4   3   -0.33    0.98
   8   4  -3   -0.02    1.01
   8   4  -3    3.47    1.28
   8   4  -3    2.02    1.07
  -8  -4   3    1.78    1.06
  -8  -4   3    1.11    1.05
   7   4  -3    3.04    1.10
   7   4  -3    2.86    1.20
   7   4  -3    4.20    1.24
  -7  -4   3    2.86    1.20
  -7  -4   3    2.47    0.86
  -7  -4   3    3.21    1.04
  -7  -4   3    2.46    0.73
   6   4  -3   15.73    1.92
   6   4  -3   16.12    1.87
   6   4  -3   13.36    2.27
   6   4  -3   12.10    1.52
  -6  -4   3   16.01    1.69
  -6  -4   3   16.81    1.78
  -6  -4   3   13.14    2.20
  -6  -4   3   15.84    2.03
  -6  -4   3   14.44    1.61
   5   4  -3   25.83    1.82
   5   4  -3   24.83    2.24
   5   4  -3   20.59    2.20
   5   4  -3   21.09    2.12
  -5  -4   3   20.97    2.15
  -5  -4   3   25.70    2.02
  -5  -4   3   20.64    1.68
  -5  -4   3   26.19    2.09
  -5  -4   3   25.70    2.41
  -5  -4   3   24.24    2.04
   4   4  -3   51.27    3.11
   4   4  -3   50.20    2.38
   4   4  -3   51.83    3.19
   4   4  -3   50.23    3.16
   4   4  -3   51.99    2.91
  -4  -4   3   51.33    3.17
  -4  -4   3   48.11    2.80
  -4  -4   3   48.07    2.93
  -4  -4   3   48.99    3.18
  -4  -4   3   48.00    2.34
   3   4  -3   64.19    3.31
   3   4  -3   64.89    3.45
   3   4  -3   63.72    2.31
   3   4  -3   73.77    3.53
   3   4  -3   59.11    3.41
  -3  -4   3   66.49    3.38
  -3  -4   3   70.08    3.42
  -3  -4   3   62.67    3.24
  -3  -4   3   61.90    3.45
   2   4  -3   -0.02    0.32
   2   4  -3    0.68    0.52
   2   4  -3    0.43    0.40
   2   4  -3   -0.01    0.27
  -2  -4   3   -0.19    0.32
  -2  -4   3    0.50    0.41
  -2  -4   3    0.00    0.32
  -2  -4   3   -0.04    0.29
   1   4  -3   18.05    1.59
   1   4  -3   18.75    1.22
   1   4  -3   16.02    1.45
   1   4  -3   17.15    1.45
  -1  -4   3   16.85    1.17
  -1  -4   3   16.21    1.45
  -1  -4   3   18.22    1.43
  -1  -4   3   16.65    1.50
   0   4  -3    7.75    0.61
   0   4  -3    9.49    1.08
   0   4  -3    8.30    0.68
   0   4  -3    6.79    1.02
   0   4  -3    5.54    1.05
   0  -4   3    7.35    1.04
   0  -4   3    6.75    0.58
   0  -4   3    6.60    1.18
   0  -4   3    6.90    0.60
   0  -4   3    7.29    1.14
  -1   4  -3    0.28    0.25
  -1   4  -3    0.37    0.40
  -1   4  -3    0.30    0.28
   1  -4   3    0.53    0.29
   1  -4   3   -0.10    0.25
   1  -4   3    0.08    0.16
   1  -4   3    0.05    0.30
   1  -4   3    0.51    0.36
   1  -4   3    0.04    0.28
   1  -4   3    0.12    0.13
  -2   4  -3   91.86    4.04
  -2   4  -3   96.75    4.02
  -2   4  -3   94.03    4.33
  -2   4  -3   95.62    3.39
   2  -4   3   95.42    3.17
   2  -4   3   95.74    3.09
   2  -4   3   89.99    3.23
   2  -4   3   87.87    3.80
   2  -4   3   95.72    4.41
   2  -4   3   88.21    4.35
   2  -4   3   94.80    4.08
  -3   4  -3    3.55    0.85
  -3   4  -3    4.09    1.07
  -3   4  -3    3.35    0.49
  -3   4  -3    3.53    0.62
  -3   4  -3    2.89    0.90
   3  -4   3    2.99    0.69
   3  -4   3    3.84    0.40
   3  -4   3    3.06    0.94
   3  -4   3    3.04    0.66
   3  -4   3    3.71    1.07
  -4   4  -3   33.04    2.03
  -4   4  -3   35.13    2.73
  -4   4  -3   32.69    2.12
  -4   4  -3   31.74    2.63
   4  -4   3   33.26    2.66
   4  -4   3   29.97    1.97
   4  -4   3   40.89    2.86
  -5   4  -3    5.05    1.09
  -5   4  -3    3.81    1.11
  -5   4  -3    5.16    1.04
  -5   4  -3    5.51    1.30
   5  -4   3    5.51    1.33
   5  -4   3    4.92    1.33
   5  -4   3    5.71    1.02
   5  -4   3    6.04    1.22
  -6   4  -3    4.70    0.99
  -6   4  -3    5.89    1.19
  -6   4  -3    7.72    1.79
   6  -4   3    6.83    1.18
   6  -4   3    2.31    1.09
   6  -4   3    4.16    1.16
   6  -4   3    6.36    1.68
  -7   4  -3    0.66    0.66
  -7   4  -3   -0.18    0.73
  -7   4  -3   -0.11    0.94
   7  -4   3   -0.35    0.61
   7  -4   3    0.62    0.87
   7  -4   3   -1.14    0.52
  -8   4  -3    1.16    1.36
  -8   4  -3    0.96    0.81
   8  -4   3   -0.70    1.06
   8  -4   3    0.68    0.95
  -9   4  -3   -0.02    0.76
   9  -4   3   -0.74    0.68
   9  -4   3    1.88    1.11
 -10   4  -3    2.98    1.68
  10  -4   3    3.89    1.60
  10   3  -3   -0.03    1.44
  10   3  -3   -1.74    0.71
  10   3  -3   -0.96    0.81
 -10  -3   3   -1.13    0.89
   9   3  -3    3.83    1.44
   9   3  -3    4.42    1.38
   9   3  -3    3.15    1.58
  -9  -3   3    6.20    2.17
   8   3  -3    0.55    1.11
   8   3  -3    0.24    0.71
   8   3  -3    0.97    1.01
  -8  -3   3   -0.11    0.75
  -8  -3   3    0.51    0.88
  -8  -3   3   -0.28    0.52
   7   3  -3    2.15    0.88
   7   3  -3    2.90    1.24
   7   3  -3    4.69    1.46
   7   3  -3    3.65    1.32
  -7  -3   3    2.11    1.03
  -7  -3   3    2.04    0.85
  -7  -3   3    1.55    0.79
  -7  -3   3    2.04    0.80
   6   3  -3    3.92    1.32
   6   3  -3    2.51    0.99
   6   3  -3    3.60    0.95
   6   3  -3    4.03    1.18
  -6  -3   3    4.13    1.43
  -6  -3   3    3.32    0.94
  -6  -3   3    4.11    1.19
  -6  -3   3    3.31    0.96
  -6  -3   3    3.52    0.91
  -6  -3   3    4.39    1.01
   5   3  -3    8.16    1.35
   5   3  -3    6.30    1.37
   5   3  -3    5.36    1.28
   5   3  -3    5.29    1.18
  -5  -3   3    5.85    1.12
  -5  -3   3    4.89    1.23
  -5  -3   3    6.94    1.21
  -5  -3   3    5.53    1.25
  -5  -3   3    6.06    1.11
  -5  -3   3    5.22    1.05
   4   3  -3   18.92    1.46
   4   3  -3   19.01    1.80
   4   3  -3   22.54    1.97
   4   3  -3   22.20    1.85
   4   3  -3   18.77    1.52
  -4  -3   3   18.43    1.64
  -4  -3   3   21.40    1.91
  -4  -3   3   18.79    1.43
  -4  -3   3   18.36    1.83
  -4  -3   3   15.88    1.42
   3   3  -3    2.04    0.65
   3   3  -3    1.33    0.58
   3   3  -3    2.09    0.76
   3   3  -3    2.29    0.49
   3   3  -3    4.03    0.82
  -3  -3   3    1.74    0.67
  -3  -3   3    1.56    0.68
  -3  -3   3    3.10    0.73
  -3  -3   3    2.37    0.53
  -3  -3   3    2.32    0.70
   2   3  -3    0.99    0.51
   2   3  -3    0.61    0.17
   2   3  -3    0.85    0.18
   2   3  -3    0.28    0.36
   2   3  -3    1.17    0.48
   2   3  -3    1.41    0.50
  -2  -3   3    1.79    0.59
  -2  -3   3    0.70    0.39
  -2  -3   3    1.12    0.42
  -2  -3   3    0.25    0.32
   1   3  -3   10.68    0.84
   1   3  -3    9.65    1.06
   1   3  -3   12.12    1.12
   1   3  -3   10.31    1.02
  -1  -3   3   10.08    0.84
  -1  -3   3   10.45    0.99
  -1  -3   3    9.97    1.10
  -1  -3   3   10.82    1.05
   0   3  -3  145.70    4.34
   0   3  -3  143.73    4.11
   0   3  -3  141.69    4.85
   0   3  -3  137.36    5.04
   0   3  -3  135.83    5.19
   0  -3   3  141.20    4.12
   0  -3   3  147.79    5.09
   0  -3   3  147.64    4.81
   0  -3   3  147.10    4.30
   0  -3   3  139.38    5.22
  -1   3  -3   62.92    2.47
  -1   3  -3   61.53    2.64
  -1   3  -3   60.06    2.79
   1  -3   3   63.84    3.00
   1  -3   3   59.53    2.38
   1  -3   3   59.28    1.81
   1  -3   3   62.50    2.78
   1  -3   3   61.82    1.86
   1  -3   3   60.29    3.03
   1  -3   3   63.42    2.65
  -2   3  -3   30.42    1.34
  -2   3  -3   32.98    1.92
  -2   3  -3   31.66    1.40
  -2   3  -3   33.27    2.06
  -2   3  -3   31.25    2.08
   2  -3   3   32.56    2.04
   2  -3   3   29.66    1.79
   2  -3   3   31.90    1.41
   2  -3   3   33.83    2.21
   2  -3   3   30.88    1.35
  -3   3  -3   69.97    3.66
  -3   3  -3   67.14    3.53
  -3   3  -3   67.27    2.78
  -3   3  -3   65.95    2.99
  -3   3  -3   66.61    2.07
   3  -3   3   70.34    2.85
   3  -3   3   65.83    3.54
   3  -3   3   65.88    2.02
   3  -3   3   67.34    2.98
   3  -3   3   69.72    3.57
  -4   3  -3   11.88    1.87
  -4   3  -3   11.80    1.22
  -4   3  -3   11.87    1.50
  -4   3  -3   13.99    1.26
   4  -3   3   14.17    1.65
   4  -3   3   12.67    1.26
   4  -3   3   12.14    1.14
   4  -3   3   13.18    1.59
  -5   3  -3   13.66    1.29
  -5   3  -3   12.28    2.01
  -5   3  -3   13.24    1.45
  -5   3  -3   13.39    2.16
   5  -3   3   12.60    1.21
   5  -3   3   14.25    2.19
   5  -3   3   13.18    1.48
   5  -3   3   10.80    1.90
  -6   3  -3    3.68    1.24
  -6   3  -3    1.60    0.80
  -6   3  -3    4.55    0.93
  -6   3  -3    2.01    0.81
   6  -3   3    3.45    0.91
   6  -3   3    5.41    1.49
   6  -3   3    2.86    0.79
   6  -3   3    3.79    1.21
  -7   3  -3    5.63    1.31
  -7   3  -3    3.50    1.31
  -7   3  -3    4.49    1.04
   7  -3   3    5.91    1.55
   7  -3   3    5.43    1.68
   7  -3   3    5.37    1.55
   7  -3   3    3.02    0.80
  -8   3  -3   -0.26    0.89
  -8   3  -3    0.25    0.55
  -8   3  -3    1.21    0.98
   8  -3   3   -0.25    0.75
   8  -3   3   -1.22    0.61
  -9   3  -3    0.80    1.16
   9  -3   3   -0.39    0.84
   9  -3   3    0.34    1.18
 -10   3  -3    0.21    0.73
  10  -3   3   -0.51    0.95
  10  -3   3   -0.23    1.27
  10   2  -3   -1.61    1.24
  10   2  -3    0.49    0.81
 -10  -2   3    0.41    1.09
   9   2  -3    1.02    0.75
   9   2  -3    1.83    1.51
   9   2  -3    2.12    1.30
  -9  -2   3    1.79    1.26
   8   2  -3    1.14    1.17
   8   2  -3    1.89    0.99
   8   2  -3    1.94    0.78
  -8  -2   3    1.51    0.99
  -8  -2   3   -0.08    0.74
  -8  -2   3    0.50    0.63
   7   2  -3   11.74    2.10
   7   2  -3   13.97    2.33
   7   2  -3   12.48    2.22
   7   2  -3   17.45    1.87
  -7  -2   3   13.08    2.04
  -7  -2   3   12.27    1.33
  -7  -2   3   12.51    1.76
  -7  -2   3   14.16    1.39
  -7  -2   3   15.39    2.50
   6   2  -3    2.38    0.75
   6   2  -3    2.80    0.90
   6   2  -3    4.44    1.26
   6   2  -3    4.25    1.08
  -6  -2   3    5.22    1.08
  -6  -2   3    5.33    1.16
  -6  -2   3    2.62    0.98
  -6  -2   3    1.92    0.90
  -6  -2   3    3.39    0.81
  -6  -2   3    3.52    0.77
   5   2  -3   10.66    1.78
   5   2  -3   12.71    1.50
   5   2  -3   11.48    1.37
   5   2  -3   11.75    2.00
  -5  -2   3   12.89    1.34
  -5  -2   3   10.38    1.52
  -5  -2   3   13.60    1.72
  -5  -2   3   11.96    1.13
  -5  -2   3   13.49    2.08
  -5  -2   3   12.78    1.22
   4   2  -3    8.09    1.29
   4   2  -3    8.77    1.09
   4   2  -3    8.57    0.92
   4   2  -3    8.13    1.43
   4   2  -3    8.89    1.56
  -4  -2   3    8.06    1.25
  -4  -2   3    7.94    1.41
  -4  -2   3    7.48    1.15
  -4  -2   3    7.69    0.91
  -4  -2   3    8.16    1.43
  -4  -2   3    7.83    0.89
   3   2  -3   75.96    3.52
   3   2  -3   69.68    3.03
   3   2  -3   77.55    3.56
   3   2  -3   70.28    2.95
   3   2  -3   78.00    3.41
  -3  -2   3   72.59    3.21
  -3  -2   3   66.40    3.36
  -3  -2   3   69.80    2.92
  -3  -2   3   71.03    3.48
  -3  -2   3   74.28    3.02
   2   2  -3   11.84    1.16
   2   2  -3   13.46    0.78
   2   2  -3   11.99    0.82
   2   2  -3   13.14    1.15
   2   2  -3   12.89    1.12
   2   2  -3   13.51    1.09
  -2  -2   3   14.21    1.16
  -2  -2   3   12.82    1.24
  -2  -2   3   13.04    1.11
  -2  -2   3   12.67    1.05
   1   2  -3   58.59    1.80
   1   2  -3   56.06    2.64
   1   2  -3   58.98    2.31
   1   2  -3   60.62    2.57
   1   2  -3   61.83    2.59
  -1  -2   3   58.83    2.68
  -1  -2   3   56.25    2.28
  -1  -2   3   61.82    2.55
  -1  -2   3   57.88    2.48
  -1  -2   3   60.28    1.82
   0   2  -3   67.50    2.68
   0   2  -3   71.81    2.42
   0   2  -3   70.09    2.99
   0   2  -3   74.07    2.92
   0   2  -3   74.90    2.17
   0  -2   3   68.94    2.17
   0  -2   3   75.81    3.09
   0  -2   3   66.09    2.77
   0  -2   3   72.72    2.37
   0  -2   3   74.98    2.72
  -1   2  -3   18.38    1.18
  -1   2  -3   19.56    1.04
  -1   2  -3   20.46    1.30
   1  -2   3   18.66    1.00
   1  -2   3   20.18    1.46
   1  -2   3   20.66    1.26
   1  -2   3   19.25    1.25
   1  -2   3   18.22    1.33
  -2   2  -3   86.85    2.74
  -2   2  -3   90.36    2.99
  -2   2  -3   88.04    3.41
  -2   2  -3   88.36    3.75
  -2   2  -3   92.43    3.81
   2  -2   3   90.40    3.75
   2  -2   3   87.89    2.72
   2  -2   3   95.76    3.02
   2  -2   3   95.18    3.86
   2  -2   3   89.87    3.41
  -3   2  -3   31.59    1.74
  -3   2  -3   29.53    1.74
  -3   2  -3   29.63    2.10
  -3   2  -3   30.16    2.17
   3  -2   3   30.52    2.19
   3  -2   3   30.93    1.71
   3  -2   3   31.96    2.15
   3  -2   3   30.41    1.73
  -4   2  -3    9.39    1.09
  -4   2  -3    8.12    1.48
  -4   2  -3    8.50    0.94
  -4   2  -3   10.21    1.30
   4  -2   3   10.52    1.61
   4  -2   3   10.17    0.98
   4  -2   3   12.11    1.52
   4  -2   3   10.54    1.12
  -5   2  -3   31.61    1.92
  -5   2  -3   28.02    2.18
  -5   2  -3   28.91    2.54
  -5   2  -3   31.30    2.56
   5  -2   3   35.05    2.85
   5  -2   3   32.28    2.24
   5  -2   3   28.97    1.84
   5  -2   3   31.00    2.52
  -6   2  -3   16.67    2.09
  -6   2  -3   16.99    1.89
  -6   2  -3   15.87    1.96
  -6   2  -3   14.50    1.34
   6  -2   3   16.58    1.75
   6  -2   3   16.38    1.96
   6  -2   3   15.10    1.35
   6  -2   3   17.34    2.11
  -7   2  -3    1.45    0.88
  -7   2  -3    1.23    0.83
  -7   2  -3    1.27    0.77
  -7   2  -3    0.89    0.45
   7  -2   3    0.80    0.76
   7  -2   3    2.13    0.98
   7  -2   3    2.85    1.05
   7  -2   3    1.07    0.49
  -8   2  -3    4.41    1.43
  -8   2  -3    2.68    1.35
  -8   2  -3    6.14    1.17
   8  -2   3    6.12    1.78
   8  -2   3    4.82    1.65
   9  -2   3    1.45    1.15
   9  -2   3    1.07    1.08
 -10   2  -3    0.63    0.93
  10  -2   3    3.79    1.41
  10  -2   3    1.44    1.15
 -11   2  -3   -1.36    1.27
  11  -2   3   -2.86    1.32
  11   1  -3   -2.10    1.69
 -11  -1   3    5.03    2.12
  10   1  -3   -0.54    0.87
  10   1  -3    1.05    0.76
 -10  -1   3    0.52    1.03
   9   1  -3    0.41    0.95
   9   1  -3   -0.88    0.47
  -9  -1   3   -0.61    0.79
   8   1  -3    2.61    1.35
   8   1  -3    3.89    1.44
   8   1  -3    7.09    1.39
  -8  -1   3    4.24    1.61
  -8  -1   3    0.58    1.07
   7   1  -3    0.26    0.57
   7   1  -3    0.14    0.59
   7   1  -3    0.72    0.71
   7   1  -3    0.82    0.75
  -7  -1   3    0.74    0.85
  -7  -1   3    0.00    0.81
  -7  -1   3    0.83    0.49
  -7  -1   3    1.16    0.45
  -7  -1   3    1.47    0.86
  -7  -1   3    0.16    0.70
   6   1  -3    3.18    1.05
   6   1  -3    2.52    0.81
   6   1  -3    2.11    0.82
   6   1  -3    2.15    0.77
  -6  -1   3    1.32    0.47
  -6  -1   3    2.79    0.64
  -6  -1   3    3.82    0.98
  -6  -1   3    1.67    0.67
  -6  -1   3    3.36    1.02
  -6  -1   3    1.37    0.92
   5   1  -3    7.41    1.42
   5   1  -3    6.37    1.26
   5   1  -3    9.13    1.37
   5   1  -3    9.20    1.65
  -5  -1   3    6.88    1.11
  -5  -1   3    8.11    0.84
  -5  -1   3    9.73    0.89
  -5  -1   3    7.86    1.54
  -5  -1   3    8.85    1.47
  -5  -1   3    6.64    1.36
   4   1  -3    0.59    0.38
   4   1  -3    0.27    0.35
   4   1  -3    1.11    0.54
  -4  -1   3    0.36    0.35
  -4  -1   3    0.39    0.29
  -4  -1   3    0.35    0.38
  -4  -1   3    0.27    0.39
  -4  -1   3   -0.04    0.32
  -4  -1   3    0.84    0.37
   3   1  -3   57.15    2.98
   3   1  -3   56.30    2.55
   3   1  -3   56.58    2.70
   3   1  -3   55.92    2.35
   3   1  -3   61.48    3.03
   3   1  -3   60.56    2.77
  -3  -1   3   59.90    2.72
  -3  -1   3   56.55    2.62
  -3  -1   3   56.77    2.31
  -3  -1   3   56.80    2.94
   2   1  -3  180.58    6.06
   2   1  -3  173.98    5.47
   2   1  -3  186.08    5.64
   2   1  -3  181.71    5.66
   2   1  -3  187.91    5.98
   2   1  -3  185.29    6.16
  -2  -1   3  182.88    5.58
  -2  -1   3  186.80    6.08
  -2  -1   3  189.91    6.17
  -2  -1   3  185.79    5.88
   1   1  -3  173.47    5.47
   1   1  -3  168.34    4.81
   1   1  -3  162.63    5.17
   1   1  -3  166.73    5.15
  -1  -1   3  166.56    4.82
  -1  -1   3  170.58    5.20
  -1  -1   3  170.46    5.42
  -1  -1   3  168.94    5.27
  -1  -1   3  174.29    5.18
   0   1  -3   15.56    1.06
   0   1  -3   16.04    1.02
   0   1  -3   14.78    0.91
   0   1  -3   14.60    0.82
   0  -1   3   14.99    1.03
   0  -1   3   15.55    0.92
   0  -1   3   14.23    0.67
   0  -1   3   15.72    0.83
   0  -1   3   15.86    1.00
  -1   1  -3  780.63   20.72
  -1   1  -3  770.88   19.93
  -1   1  -3  755.35   20.16
   1  -1   3  754.90   20.15
   1  -1   3  783.74   20.85
   1  -1   3  799.14   20.72
   1  -1   3  799.28   19.92
   1  -1   3  773.63   20.76
   1  -1   3  768.41   20.63
  -2   1  -3  262.93    7.35
  -2   1  -3  246.47    6.81
  -2   1  -3  251.57    7.55
  -2   1  -3  251.85    7.90
  -2   1  -3  264.11    8.10
   2  -1   3  263.08    7.92
   2  -1   3  252.63    8.02
   2  -1   3  250.06    7.54
   2  -1   3  260.09    7.31
   2  -1   3  247.08    6.82
  -3   1  -3    0.18    0.24
  -3   1  -3    0.39    0.34
  -3   1  -3    0.24    0.10
  -3   1  -3   -0.05    0.29
  -3   1  -3    0.16    0.08
  -3   1  -3   -0.04    0.26
   3  -1   3    0.34    0.35
   3  -1   3    0.17    0.29
   3  -1   3    0.27    0.19
   3  -1   3   -0.07    0.27
  -4   1  -3    9.90    0.48
  -4   1  -3    9.86    0.47
  -4   1  -3   13.22    1.57
  -4   1  -3    9.33    1.53
  -4   1  -3   11.10    1.02
  -4   1  -3   10.97    1.19
   4  -1   3    9.06    0.91
   4  -1   3   10.00    1.24
   4  -1   3   10.44    1.63
   4  -1   3    9.28    1.09
  -5   1  -3    0.70    0.57
  -5   1  -3   -0.27    0.37
  -5   1  -3    0.25    0.53
   5  -1   3    0.61    0.60
   5  -1   3   -0.08    0.25
   5  -1   3    1.12    0.59
   5  -1   3    0.68    0.52
  -6   1  -3    0.37    0.70
  -6   1  -3    0.53    0.20
  -6   1  -3    0.25    0.54
  -6   1  -3    1.68    0.65
  -6   1  -3    0.86    0.47
   6  -1   3    1.39    0.72
   6  -1   3    0.25    0.42
   6  -1   3   -0.03    0.73
   6  -1   3    0.33    0.65
  -7   1  -3    4.72    1.38
  -7   1  -3    5.79    1.09
  -7   1  -3    4.88    1.38
  -7   1  -3    4.84    1.45
  -7   1  -3    6.34    0.56
   7  -1   3    4.47    1.31
   7  -1   3    3.19    1.17
   7  -1   3    6.49    1.10
   7  -1   3    5.19    1.55
  -8   1  -3    2.88    0.89
  -8   1  -3    3.99    1.40
  -8   1  -3    1.82    1.15
   8  -1   3    4.67    1.62
   8  -1   3    2.98    1.10
  -9   1  -3    0.88    0.77
   9  -1   3   -0.03    0.87
   9  -1   3    0.55    0.75
 -10   1  -3    2.36    1.50
  10  -1   3    3.30    1.69
  10  -1   3    1.87    1.19
 -11   1  -3    2.06    1.66
  11  -1   3    1.03    1.41
  11  -1   3   -1.14    1.32
  11   0  -3    3.85    1.44
  11   0  -3   -0.93    1.31
 -11   0   3   -0.32    1.24
  10   0  -3    0.80    1.62
  10   0  -3    2.76    1.45
 -10   0   3    0.77    0.98
   9   0  -3    0.45    0.93
   9   0  -3    0.67    0.58
   9   0  -3   -1.12    0.75
  -9   0   3   -0.43    0.82
   8   0  -3   11.65    2.38
   8   0  -3    9.53    2.02
   8   0  -3   13.03    1.89
  -8   0   3   17.84    2.98
  -8   0   3   10.30    2.10
   7   0  -3    2.31    0.99
   7   0  -3    3.69    0.95
   7   0  -3    3.84    1.25
   7   0  -3    3.01    1.18
  -7   0   3    3.86    0.89
  -7   0   3    4.19    1.53
  -7   0   3    3.49    1.17
  -7   0   3    2.89    0.53
  -7   0   3    2.85    0.48
   6   0  -3    1.98    0.67
   6   0  -3    1.57    0.76
   6   0  -3    1.06    0.86
   6   0  -3    1.72    0.85
  -6   0   3    3.06    0.91
  -6   0   3    1.57    0.72
  -6   0   3    2.02    0.44
  -6   0   3    2.38    0.47
  -6   0   3    1.56    0.76
  -6   0   3    0.92    0.63
   5   0  -3    0.45    0.53
   5   0  -3    0.11    0.61
   5   0  -3   -0.43    0.25
   5   0  -3    0.15    0.36
  -5   0   3   -0.36    0.34
  -5   0   3    0.37    0.22
  -5   0   3    0.24    0.38
  -5   0   3    0.59    0.54
  -5   0   3    0.09    0.44
  -5   0   3    0.26    0.24
   4   0  -3    1.45    0.60
   4   0  -3    0.81    0.55
   4   0  -3    1.26    0.44
   4   0  -3    0.77    0.51
  -4   0   3    0.78    0.45
  -4   0   3    1.00    0.31
  -4   0   3    1.41    0.32
  -4   0   3    0.25    0.40
  -4   0   3    1.11    0.50
  -4   0   3    0.68    0.46
   3   0  -3    2.18    0.70
   3   0  -3    2.12    0.62
   3   0  -3    3.03    0.64
   3   0  -3    4.02    0.71
   3   0  -3    3.99    0.84
   3   0  -3    3.01    0.43
  -3   0   3    4.03    0.87
  -3   0   3    2.75    0.74
  -3   0   3    3.86    0.69
  -3   0   3    3.22    0.37
   2   0  -3   25.68    1.43
   2   0  -3   28.24    1.52
   2   0  -3   27.39    1.63
   2   0  -3   26.08    1.65
   2   0  -3   26.74    1.56
   2   0  -3   26.66    1.18
  -2   0   3   26.48    1.15
  -2   0   3   26.39    1.44
  -2   0   3   25.15    1.59
  -2   0   3   25.19    1.61
   1   0  -3    9.29    0.76
   1   0  -3    9.82    0.69
   1   0  -3    8.70    0.73
   1   0  -3    9.44    0.80
   1   0  -3    8.79    0.62
  -1   0   3    7.47    0.70
  -1   0   3    9.05    0.68
  -1   0   3    9.26    0.76
  -1   0   3   10.21    0.77
  -1   0   3    9.47    0.64
   0   0  -3   98.34    3.11
   0   0  -3   93.52    3.08
   0   0  -3   90.75    2.94
   0   0  -3   93.73    2.93
   0   0  -3   97.89    3.10
   0   0  -3   98.88    3.15
   0   0   3  101.75    3.12
   0   0   3   94.29    3.08
   0   0   3   95.62    3.14
   0   0   3   96.68    3.11
  -1   0  -3    9.44    0.75
  -1   0  -3    8.85    0.59
  -1   0  -3   10.19    0.84
  -1   0  -3    7.98    0.65
  -1   0  -3    9.65    0.63
   1   0   3    9.68    0.73
   1   0   3   10.77    0.84
   1   0   3    8.80    0.60
   1   0   3    9.04    0.60
   1   0   3    9.03    0.73
   1   0   3   10.15    0.72
  -2   0  -3   18.13    1.18
  -2   0  -3   20.97    0.96
  -2   0  -3   19.38    1.21
  -2   0  -3   21.39    1.48
  -2   0  -3   20.67    0.94
  -2   0  -3   19.01    1.25
   2   0   3   20.62    1.18
   2   0   3   19.57    1.19
   2   0   3   20.78    1.31
   2   0   3   21.31    1.47
  -3   0  -3   50.74    2.81
  -3   0  -3   53.52    2.35
  -3   0  -3   52.70    2.60
  -3   0  -3   51.97    1.91
  -3   0  -3   52.58    2.52
  -3   0  -3   52.42    1.86
   3   0   3   51.53    2.79
   3   0   3   51.29    2.49
   3   0   3   52.62    2.59
   3   0   3   51.71    2.35
  -4   0  -3    4.86    1.03
  -4   0  -3    6.80    1.16
  -4   0  -3    6.52    0.79
  -4   0  -3    5.67    0.56
  -4   0  -3    7.14    1.35
   4   0   3    6.60    0.79
   4   0   3    5.12    0.54
   4   0   3    6.36    1.15
   4   0   3    6.21    1.12
   4   0   3    5.31    1.19
  -5   0  -3    0.28    0.65
  -5   0  -3    1.51    0.77
  -5   0  -3    1.10    0.34
  -5   0  -3    0.13    0.47
  -5   0  -3    1.34    0.55
   5   0   3    1.41    0.70
   5   0   3    0.61    0.28
   5   0   3    0.76    0.54
   5   0   3    1.35    0.60
  -6   0  -3   15.56    1.87
  -6   0  -3   16.85    1.99
  -6   0  -3   16.13    1.44
  -6   0  -3   14.92    1.06
  -6   0  -3   15.03    1.84
   6   0   3   14.81    2.33
   6   0   3   15.69    1.88
   6   0   3   12.47    1.30
   6   0   3   15.07    1.86
   6   0   3   15.07    1.10
  -7   0  -3    1.53    0.61
  -7   0  -3    0.29    0.88
  -7   0  -3    1.01    0.80
  -7   0  -3    0.90    0.81
  -7   0  -3    1.41    0.46
   7   0   3    1.87    0.53
   7   0   3   -0.05    0.68
   7   0   3    2.14    0.98
   7   0   3    0.47    0.78
   7   0   3    0.18    0.62
  -8   0  -3    0.29    0.89
  -8   0  -3    0.16    0.66
   8   0   3   -0.51    0.86
   8   0   3   -1.03    0.63
  -9   0  -3    0.46    1.04
   9   0   3    0.85    1.09
   9   0   3    1.63    1.10
 -10   0  -3    0.57    1.19
  10   0   3    0.12    0.98
  10   0   3   -0.67    1.22
 -11   0  -3   -2.66    1.11
  11   0   3   -0.73    1.47
  11   0   3   -1.90    1.38
  11  -1  -3    2.26    1.39
  11  -1  -3    0.49    1.45
 -11   1   3   -2.62    1.33
  10  -1  -3    1.05    1.53
  10  -1  -3    0.77    1.19
 -10   1   3    1.12    0.83
   9  -1  -3   -0.05    0.93
   9  -1  -3   -1.02    0.48
  -9   1   3    0.97    1.01
   8  -1  -3   -0.85    0.66
   8  -1  -3   -0.71    0.52
   8  -1  -3    0.32    1.04
  -8   1   3   -0.21    0.70
   7  -1  -3    2.34    1.18
   7  -1  -3    4.66    0.84
   7  -1  -3    3.63    1.42
   7  -1  -3    3.49    1.19
  -7   1   3    3.16    1.21
  -7   1   3    2.78    0.98
  -7   1   3    1.85    1.04
  -7   1   3    3.64    0.85
   6  -1  -3    0.32    0.44
   6  -1  -3    0.43    0.59
   6  -1  -3    0.47    0.65
   6  -1  -3    0.95    0.65
  -6   1   3   -1.06    0.48
  -6   1   3    0.15    0.44
  -6   1   3    0.23    0.64
   5  -1  -3    8.52    1.69
   5  -1  -3    5.94    1.42
   5  -1  -3    6.89    1.27
   5  -1  -3    7.76    1.12
  -5   1   3    7.41    1.48
  -5   1   3    7.80    1.59
  -5   1   3    5.25    0.90
  -5   1   3    5.79    1.30
   4  -1  -3    4.31    1.02
   4  -1  -3    3.62    0.73
   4  -1  -3    4.97    1.11
   4  -1  -3    5.05    0.99
   4  -1  -3    4.90    1.16
  -4   1   3    4.21    1.02
  -4   1   3    4.26    1.06
  -4   1   3    3.73    1.00
  -4   1   3    5.35    0.82
   3  -1  -3   13.26    1.23
   3  -1  -3   12.02    1.27
   3  -1  -3   11.74    1.16
   3  -1  -3   11.48    0.96
   3  -1  -3   12.32    1.26
  -3   1   3   11.49    1.22
  -3   1   3   10.24    0.91
  -3   1   3   11.81    0.46
  -3   1   3   13.75    1.32
   2  -1  -3    0.43    0.31
   2  -1  -3    0.48    0.15
   2  -1  -3    0.29    0.25
   2  -1  -3    0.14    0.28
   2  -1  -3    0.78    0.27
   2  -1  -3    1.03    0.39
  -2   1   3    0.67    0.18
  -2   1   3    0.87    0.26
  -2   1   3    0.92    0.37
  -2   1   3    0.61    0.36
  -2   1   3    0.20    0.29
   1  -1  -3   33.22    1.58
   1  -1  -3   33.89    1.53
   1  -1  -3   32.33    1.50
   1  -1  -3   32.27    1.66
   1  -1  -3   33.84    1.29
  -1   1   3   33.09    1.27
  -1   1   3   33.45    1.64
  -1   1   3   27.65    1.42
  -1   1   3   34.43    1.62
  -1   1   3   34.71    1.55
   0  -1  -3   75.78    2.31
   0  -1  -3   78.49    2.64
   0  -1  -3   77.38    2.69
   0  -1  -3   69.99    2.53
   0  -1  -3   72.37    2.58
   0   1   3   69.44    2.55
   0   1   3   71.37    2.54
   0   1   3   84.09    2.33
   0   1   3   78.65    2.62
   0   1   3   75.26    2.65
  -1  -1  -3   41.57    1.83
  -1  -1  -3   42.77    1.73
  -1  -1  -3   43.69    1.95
  -1  -1  -3   40.22    1.77
   1   1   3   45.10    1.76
   1   1   3   44.07    1.90
   1   1   3   47.38    1.98
   1   1   3   44.01    1.82
   1   1   3   43.77    1.50
  -2  -1  -3  141.65    4.33
  -2  -1  -3  130.76    4.58
  -2  -1  -3  138.95    4.58
  -2  -1  -3  143.80    4.88
  -2  -1  -3  139.94    4.28
  -2  -1  -3  134.65    4.38
   2   1   3  129.06    4.51
   2   1   3  135.41    4.33
   2   1   3  139.35    4.64
   2   1   3  143.61    4.89
   2   1   3  135.20    4.26
  -3  -1  -3    3.83    0.59
  -3  -1  -3    4.84    0.83
  -3  -1  -3    3.96    0.73
  -3  -1  -3    5.59    1.00
  -3  -1  -3    5.32    0.92
   3   1   3    3.75    0.69
   3   1   3    6.38    1.13
   3   1   3    4.44    0.84
   3   1   3    4.75    0.56
   3   1   3    5.30    0.86
  -4  -1  -3    3.83    0.87
  -4  -1  -3    3.60    0.88
  -4  -1  -3    3.09    0.95
  -4  -1  -3    3.77    0.76
  -4  -1  -3    4.40    0.70
   4   1   3    2.93    0.70
   4   1   3    3.47    0.78
   4   1   3    3.04    0.86
   4   1   3    2.94    0.56
   4   1   3    3.84    0.94
  -5  -1  -3   -0.01    0.41
  -5  -1  -3    1.12    0.45
  -5  -1  -3    1.66    0.67
  -5  -1  -3    0.37    0.43
  -5  -1  -3   -0.13    0.53
   5   1   3   -0.08    0.37
   5   1   3   -0.11    0.44
   5   1   3    0.62    0.51
   5   1   3    1.34    0.46
   5   1   3    1.47    0.43
  -6  -1  -3    1.03    0.57
  -6  -1  -3    0.78    0.67
  -6  -1  -3    1.01    0.64
  -6  -1  -3   -0.20    0.33
  -6  -1  -3    1.46    0.78
   6   1   3    0.73    0.50
   6   1   3    0.69    0.45
   6   1   3   -0.03    0.59
   6   1   3    0.64    0.56
   6   1   3    0.27    0.54
  -7  -1  -3    4.96    1.40
  -7  -1  -3    5.56    0.88
  -7  -1  -3    8.83    1.47
  -7  -1  -3    6.22    1.54
  -7  -1  -3    9.68    2.06
   7   1   3    6.51    1.05
   7   1   3    6.47    1.68
   7   1   3    6.92    1.79
   7   1   3    4.89    1.09
   7   1   3    5.76    1.15
  -8  -1  -3   -0.22    0.49
  -8  -1  -3   -0.14    0.45
   8   1   3   -0.22    0.47
   8   1   3   -0.61    0.66
   8   1   3   -0.60    0.79
   8   1   3   -1.47    0.85
  -9  -1  -3    5.11    1.36
  -9  -1  -3    9.76    2.21
   9   1   3    7.32    2.07
   9   1   3    4.11    1.60
 -10  -1  -3    2.63    1.19
  10   1   3    0.22    1.27
  10   1   3    2.29    0.98
 -11  -1  -3    0.83    1.52
  11   1   3   -0.46    1.05
  11   1   3   -1.34    1.09
  10  -2  -3    1.09    1.02
  10  -2  -3    1.37    1.27
 -10   2   3    1.52    1.09
   9  -2  -3    9.57    2.20
   9  -2  -3    6.33    1.90
  -9   2   3    3.85    1.58
   8  -2  -3   -0.59    0.66
   8  -2  -3    0.52    0.86
   8  -2  -3    0.36    0.53
  -8   2   3    0.39    0.84
   7  -2  -3    3.87    0.87
   7  -2  -3    3.52    1.32
   7  -2  -3    3.26    1.14
  -7   2   3    1.39    1.13
  -7   2   3    3.64    1.28
  -7   2   3    3.94    0.89
  -7   2   3    3.72    1.21
   6  -2  -3    0.82    0.62
   6  -2  -3    1.37    0.54
   6  -2  -3    1.46    0.87
   6  -2  -3    0.93    0.73
  -6   2   3    2.89    1.08
  -6   2   3    0.79    0.72
  -6   2   3    1.10    0.60
  -6   2   3    0.95    0.52
   5  -2  -3    1.98    0.60
   5  -2  -3    1.08    0.49
   5  -2  -3    1.48    0.86
   5  -2  -3    0.68    0.54
   5  -2  -3    1.13    0.71
  -5   2   3    1.30    0.50
  -5   2   3    1.21    0.71
  -5   2   3    1.11    0.80
  -5   2   3    2.16    0.84
   4  -2  -3   75.32    3.81
   4  -2  -3   79.98    3.87
   4  -2  -3   76.27    4.02
   4  -2  -3   78.44    3.17
   4  -2  -3   78.37    4.10
  -4   2   3   83.27    4.12
  -4   2   3   71.09    3.82
  -4   2   3   78.17    3.10
   3  -2  -3  157.96    5.19
   3  -2  -3  146.40    5.73
   3  -2  -3  166.17    6.04
   3  -2  -3  153.13    6.04
   3  -2  -3  163.93    5.94
  -3   2   3  155.10    5.87
  -3   2   3  156.22    5.10
  -3   2   3  174.83    6.06
   2  -2  -3  591.25   15.92
   2  -2  -3  579.01   16.34
   2  -2  -3  565.05   16.39
   2  -2  -3  576.12   15.18
   2  -2  -3  632.20   16.71
  -2   2   3  563.98   16.39
  -2   2   3  588.63   16.52
  -2   2   3  598.90   15.90
  -2   2   3  594.62   16.42
  -2   2   3  582.99   15.24
   1  -2  -3  920.32   24.32
   1  -2  -3  908.13   24.05
  -1   2   3  908.94   23.76
  -1   2   3  921.37   24.07
   0  -2  -3  826.20   21.37
   0  -2  -3  776.74   21.19
   0  -2  -3  784.59   20.66
   0  -2  -3  776.32   21.30
   0   2   3  814.37   21.33
   0   2   3  816.19   21.26
   0   2   3  839.50   20.70
  -1  -2  -3  285.42    8.14
  -1  -2  -3  279.26    8.09
  -1  -2  -3  275.18    8.17
  -1  -2  -3  287.42    8.19
  -1  -2  -3  279.15    8.18
  -1  -2  -3  267.64    7.24
   1   2   3  281.97    8.16
   1   2   3  268.09    8.16
   1   2   3  283.14    8.11
   1   2   3  280.56    7.23
   1   2   3  289.24    8.27
  -2  -2  -3   62.70    2.75
  -2  -2  -3   60.60    2.24
  -2  -2  -3   64.48    2.80
  -2  -2  -3   60.43    2.52
  -2  -2  -3   59.86    2.63
   2   2   3   58.80    2.66
   2   2   3   57.52    2.15
   2   2   3   60.92    2.68
   2   2   3   59.94    2.71
   2   2   3   65.89    2.59
  -3  -2  -3   19.48    1.59
  -3  -2  -3   23.60    1.48
  -3  -2  -3   25.73    1.62
  -3  -2  -3   23.17    1.47
  -3  -2  -3   23.26    1.73
   3   2   3   20.18    1.48
   3   2   3   23.71    1.47
   3   2   3   24.98    1.77
   3   2   3   22.81    1.68
   3   2   3   24.53    1.44
  -4  -2  -3    4.61    1.04
  -4  -2  -3    3.57    0.74
  -4  -2  -3    4.66    0.93
  -4  -2  -3    4.18    0.98
  -4  -2  -3    3.73    0.77
   4   2   3    2.69    0.80
   4   2   3    2.34    0.64
   4   2   3    2.71    0.74
   4   2   3    3.34    0.72
   4   2   3    2.54    0.80
  -5  -2  -3   17.85    1.71
  -5  -2  -3   21.53    1.51
  -5  -2  -3   21.56    2.04
  -5  -2  -3   16.75    1.83
  -5  -2  -3   16.91    1.54
   5   2   3   23.03    1.76
   5   2   3   14.97    1.55
   5   2   3   19.71    1.55
   5   2   3   22.21    2.04
   5   2   3   17.72    1.84
  -6  -2  -3   -0.44    0.35
  -6  -2  -3    0.02    0.36
  -6  -2  -3   -0.63    0.36
  -6  -2  -3   -0.16    0.55
  -6  -2  -3   -0.17    0.29
   6   2   3   -0.63    0.45
   6   2   3    0.17    0.34
   6   2   3    0.19    0.46
   6   2   3    0.05    0.42
   6   2   3   -0.42    0.48
  -7  -2  -3    1.34    0.63
  -7  -2  -3    0.28    0.51
  -7  -2  -3    1.28    0.75
  -7  -2  -3    1.64    0.89
  -7  -2  -3    1.65    0.96
   7   2   3    0.83    0.85
   7   2   3   -0.26    0.40
   7   2   3    0.07    0.65
   7   2   3    0.45    0.72
  -8  -2  -3    2.85    1.21
  -8  -2  -3    1.25    0.73
   8   2   3    3.41    0.91
   8   2   3    1.75    1.06
   8   2   3    1.54    0.94
   8   2   3    2.78    0.96
   8   2   3    2.21    1.34
  -9  -2  -3    1.05    0.84
  -9  -2  -3    1.98    1.09
   9   2   3    1.18    0.93
   9   2   3    0.39    0.98
 -10  -2  -3    2.69    1.39
  10   2   3    1.00    1.29
  10   2   3    1.66    1.60
 -11  -2  -3    0.09    0.96
  11   2   3   -1.40    1.19
  11   2   3    1.00    1.40
  10  -3  -3   -0.18    1.07
  10  -3  -3   -0.29    1.12
 -10   3   3    0.66    1.23
   9  -3  -3    6.61    1.81
   9  -3  -3    7.70    2.08
  -9   3   3    6.22    1.80
   8  -3  -3    0.84    0.96
   8  -3  -3    2.85    0.78
   8  -3  -3    4.33    1.71
  -8   3   3    1.92    1.01
   7  -3  -3   -0.64    0.67
   7  -3  -3    0.03    0.73
   7  -3  -3    1.85    1.05
   7  -3  -3    1.42    0.59
  -7   3   3    1.32    0.81
  -7   3   3    0.32    0.70
  -7   3   3    0.11    0.71
   6  -3  -3    5.51    1.29
   6  -3  -3    6.18    1.62
   6  -3  -3    8.00    0.94
   6  -3  -3    8.75    1.91
   6  -3  -3    5.14    1.44
  -6   3   3    4.95    1.27
  -6   3   3    5.65    1.55
  -6   3   3    5.68    1.58
  -6   3   3    6.90    1.07
   5  -3  -3   17.67    2.06
   5  -3  -3   13.64    1.62
   5  -3  -3   13.21    2.12
   5  -3  -3   14.68    1.69
   5  -3  -3   15.80    1.27
  -5   3   3   15.20    1.82
  -5   3   3   14.21    1.80
  -5   3   3   15.84    1.22
   4  -3  -3   28.25    2.38
   4  -3  -3   27.49    2.22
   4  -3  -3   24.83    2.08
   4  -3  -3   30.11    1.70
   4  -3  -3   29.46    2.30
  -4   3   3   26.98    1.60
  -4   3   3   29.38    2.36
  -4   3   3   24.18    2.08
   3  -3  -3    4.92    0.37
   3  -3  -3    5.72    1.03
   3  -3  -3    5.68    1.15
   3  -3  -3    5.36    0.39
   3  -3  -3    6.07    0.71
   3  -3  -3    5.44    1.05
   3  -3  -3    5.82    1.16
  -3   3   3    5.00    1.01
  -3   3   3    7.42    1.27
  -3   3   3    5.67    0.82
   2  -3  -3    7.83    0.77
   2  -3  -3    9.79    1.07
   2  -3  -3    9.90    1.06
   2  -3  -3    8.27    0.62
   2  -3  -3    8.58    0.65
   2  -3  -3    8.58    0.96
  -2   3   3    8.51    1.03
  -2   3   3    8.10    0.79
  -2   3   3    9.99    1.02
  -2   3   3    9.18    1.00
   1  -3  -3   29.64    1.55
   1  -3  -3   31.39    1.79
   1  -3  -3   26.70    1.40
   1  -3  -3   28.05    1.52
   1  -3  -3   28.91    1.68
   1  -3  -3   27.19    1.63
  -1   3   3   30.54    1.75
  -1   3   3   26.52    1.51
  -1   3   3   31.13    1.49
  -1   3   3   30.74    1.59
   0  -3  -3   73.59    2.94
   0  -3  -3   73.32    2.44
   0  -3  -3   77.29    2.94
   0  -3  -3   75.75    2.90
   0  -3  -3   72.16    2.92
   0  -3  -3   69.74    2.81
   0   3   3   72.38    2.87
   0   3   3   72.85    2.85
   0   3   3   70.91    2.91
   0   3   3   71.91    2.43
  -1  -3  -3  107.92    3.36
  -1  -3  -3  123.92    4.28
  -1  -3  -3  122.72    4.14
  -1  -3  -3  124.24    4.30
  -1  -3  -3  122.16    4.28
   1   3   3  113.33    3.42
   1   3   3  113.17    4.22
   1   3   3  117.46    4.25
   1   3   3  118.97    4.25
   1   3   3  124.98    4.17
  -2  -3  -3  369.20   10.34
  -2  -3  -3  385.49   11.12
  -2  -3  -3  382.24   11.28
  -2  -3  -3  397.23   11.32
  -2  -3  -3  377.79   11.10
   2   3   3  390.33   11.06
   2   3   3  374.73   11.20
   2   3   3  377.40   10.34
   2   3   3  353.59   11.18
   2   3   3  384.99   11.16
  -3  -3  -3   83.03    3.48
  -3  -3  -3   80.68    3.58
  -3  -3  -3   81.74    3.56
  -3  -3  -3   80.17    3.72
  -3  -3  -3   81.97    3.23
   3   3   3   80.48    3.70
   3   3   3   84.08    3.61
   3   3   3   77.48    3.52
   3   3   3   80.80    3.46
   3   3   3   83.02    3.13
  -4  -3  -3   17.75    1.46
  -4  -3  -3   21.06    1.65
  -4  -3  -3   22.64    1.92
  -4  -3  -3   19.28    1.74
  -4  -3  -3   18.98    1.52
   4   3   3   16.51    1.46
   4   3   3   20.25    1.82
   4   3   3   18.75    1.63
   4   3   3   18.58    1.69
   4   3   3   18.27    1.46
  -5  -3  -3   -0.06    0.56
  -5  -3  -3    0.11    0.41
  -5  -3  -3    0.63    0.51
  -5  -3  -3   -0.32    0.31
  -5  -3  -3    0.09    0.28
   5   3   3    0.37    0.58
   5   3   3    0.65    0.42
   5   3   3    0.34    0.30
   5   3   3   -0.04    0.51
   5   3   3    0.17    0.44
  -6  -3  -3    7.99    1.33
  -6  -3  -3    5.08    1.09
  -6  -3  -3    5.50    1.36
  -6  -3  -3    4.48    1.12
  -6  -3  -3    7.24    1.33
   6   3   3    9.00    1.78
   6   3   3    7.05    1.31
   6   3   3    6.97    1.27
   6   3   3    6.83    1.58
   6   3   3    7.38    1.42
  -7  -3  -3    6.00    1.39
  -7  -3  -3    6.84    1.32
  -7  -3  -3    9.21    1.93
  -7  -3  -3    7.83    1.78
  -7  -3  -3    9.48    1.49
   7   3   3    8.70    1.47
   7   3   3    5.11    1.33
   7   3   3    7.49    1.40
   7   3   3    6.98    1.76
  -8  -3  -3    1.95    1.01
  -8  -3  -3    1.84    0.93
   8   3   3    2.44    1.24
   8   3   3    1.04    1.00
   8   3   3    1.55    1.09
   8   3   3    3.71    1.04
   8   3   3    1.90    0.99
  -9  -3  -3    2.63    1.27
  -9  -3  -3    0.67    0.75
   9   3   3    2.64    1.53
   9   3   3    1.27    0.90
   9   3   3    1.51    1.09
 -10  -3  -3    1.94    1.42
  10   3   3    2.12    1.17
 -11  -3  -3    2.00    1.27
  11   3   3    0.24    1.18
  11   3   3    0.69    1.43
  10  -4  -3   -0.67    0.67
  10  -4  -3    0.88    1.12
 -10   4   3   -0.48    1.29
   9  -4  -3    8.23    2.12
  -9   4   3    8.64    2.31
   8  -4  -3    3.81    1.41
   8  -4  -3    3.21    1.36
  -8   4   3    1.11    0.84
   7  -4  -3    1.96    1.24
   7  -4  -3    3.69    0.85
   7  -4  -3    2.83    1.30
  -7   4   3    4.29    1.49
  -7   4   3    3.11    1.21
   6  -4  -3    2.31    1.12
   6  -4  -3    2.71    1.15
   6  -4  -3    2.31    0.65
   6  -4  -3    0.86    0.74
  -6   4   3    2.45    1.12
  -6   4   3    1.63    0.61
  -6   4   3    3.31    1.17
   5  -4  -3    6.64    1.39
   5  -4  -3    2.47    0.92
   5  -4  -3    4.95    1.20
   5  -4  -3    7.00    1.67
   5  -4  -3    4.08    0.77
  -5   4   3    3.03    1.08
  -5   4   3    6.00    1.30
  -5   4   3    3.58    0.73
   4  -4  -3    0.18    0.34
   4  -4  -3    0.72    0.46
   4  -4  -3    0.26    0.26
   4  -4  -3    0.57    0.42
   4  -4  -3   -0.20    0.42
   4  -4  -3    0.43    0.18
   4  -4  -3    0.29    0.19
  -4   4   3    0.55    0.62
  -4   4   3    0.41    0.47
  -4   4   3    0.17    0.27
   3  -4  -3  139.87    5.64
   3  -4  -3  139.42    4.78
   3  -4  -3  139.29    4.30
   3  -4  -3  132.70    5.49
   3  -4  -3  136.68    4.31
   3  -4  -3  140.13    5.65
   3  -4  -3  137.47    5.90
  -3   4   3  140.06    5.69
  -3   4   3  143.52    5.52
  -3   4   3  140.31    4.84
   2  -4  -3  198.20    6.70
   2  -4  -3  187.75    6.18
   2  -4  -3  191.33    6.16
   2  -4  -3  184.06    5.87
   2  -4  -3  191.13    6.47
   2  -4  -3  187.20    6.58
   2  -4  -3  188.89    5.86
   2  -4  -3  193.97    6.70
  -2   4   3  194.52    6.19
  -2   4   3  190.09    6.62
  -2   4   3  189.01    6.77
  -2   4   3  200.98    6.69
   1  -4  -3   14.53    1.22
   1  -4  -3   13.93    1.13
   1  -4  -3   14.86    1.24
   1  -4  -3   13.12    1.14
   1  -4  -3   13.23    1.20
   1  -4  -3   14.90    1.14
   1  -4  -3   14.00    1.10
   1  -4  -3   15.31    1.14
  -1   4   3   15.93    1.26
  -1   4   3   16.35    1.35
  -1   4   3   16.85    1.22
   0  -4  -3    4.49    0.81
   0  -4  -3    3.53    0.70
   0  -4  -3    3.74    0.59
   0  -4  -3    4.46    0.81
   0  -4  -3    3.86    0.73
   0  -4  -3    3.59    0.56
   0   4   3    3.10    0.65
   0   4   3    3.47    0.70
   0   4   3    3.63    0.75
   0   4   3    4.17    0.80
  -1  -4  -3  101.84    3.25
  -1  -4  -3  102.30    4.04
  -1  -4  -3   99.07    3.75
  -1  -4  -3  101.77    3.99
  -1  -4  -3  101.82    3.97
   1   4   3   98.31    3.96
   1   4   3  100.53    3.96
   1   4   3  102.21    3.74
   1   4   3   95.98    3.96
   1   4   3   94.58    3.27
  -2  -4  -3    0.52    0.32
  -2  -4  -3    0.51    0.38
  -2  -4  -3    0.49    0.32
  -2  -4  -3    1.12    0.46
  -2  -4  -3    0.44    0.24
   2   4   3    0.89    0.37
   2   4   3    0.43    0.42
   2   4   3    0.70    0.34
   2   4   3    0.83    0.44
   2   4   3    0.55    0.28
  -3  -4  -3   20.22    1.63
  -3  -4  -3   22.63    1.77
  -3  -4  -3   21.92    1.41
  -3  -4  -3   21.65    1.79
  -3  -4  -3   20.09    1.61
   3   4   3   22.54    1.79
   3   4   3   23.04    1.77
   3   4   3   18.43    1.69
   3   4   3   21.28    1.59
   3   4   3   22.36    1.41
  -4  -4  -3  140.88    5.54
  -4  -4  -3  138.46    5.54
  -4  -4  -3  139.46    5.21
  -4  -4  -3  136.33    5.38
  -4  -4  -3  132.89    5.76
   4   4   3  136.95    5.80
   4   4   3  146.21    5.58
   4   4   3  129.59    5.50
   4   4   3  134.28    5.41
   4   4   3  136.58    5.04
  -5  -4  -3   36.00    2.42
  -5  -4  -3   29.08    2.50
  -5  -4  -3   30.38    2.22
  -5  -4  -3   33.39    2.51
  -5  -4  -3   30.98    2.30
   5   4   3   31.34    2.19
   5   4   3   35.99    2.42
   5   4   3   30.79    2.29
   5   4   3   34.73    2.70
   5   4   3   33.75    2.46
  -6  -4  -3    1.78    0.77
  -6  -4  -3    2.91    0.89
  -6  -4  -3    3.59    0.93
  -6  -4  -3    2.55    0.92
  -6  -4  -3    1.35    0.93
   6   4   3    1.25    0.77
   6   4   3    1.76    0.88
   6   4   3    1.97    0.72
   6   4   3    1.14    0.85
   6   4   3    3.44    1.03
  -7  -4  -3    5.29    1.29
  -7  -4  -3    6.93    1.62
  -7  -4  -3    6.59    1.43
  -7  -4  -3    4.18    1.38
   7   4   3    5.44    1.54
   7   4   3    6.24    1.31
   7   4   3    5.08    1.39
   7   4   3    3.55    0.99
   7   4   3    9.19    2.09
  -8  -4  -3    0.64    0.76
  -8  -4  -3    0.21    0.72
  -8  -4  -3   -1.06    1.41
   8   4   3    0.91    0.63
   8   4   3    0.23    0.58
   8   4   3   -0.42    1.02
   8   4   3    1.10    1.08
   8   4   3    0.80    0.82
  -9  -4  -3   -0.87    0.74
  -9  -4  -3   -0.74    0.80
   9   4   3   -0.38    1.15
   9   4   3    2.69    0.90
   9   4   3    1.08    0.98
 -10  -4  -3   -0.12    0.99
  10   4   3   -0.60    0.70
  10   4   3    1.21    1.44
  10  -5  -3   -0.30    1.06
 -10   5   3    1.01    1.18
   9  -5  -3   -0.02    1.13
  -9   5   3   -0.04    0.80
   8  -5  -3   -1.33    0.74
   8  -5  -3    0.95    0.98
  -8   5   3    0.50    0.88
   7  -5  -3    3.77    1.60
   7  -5  -3    5.27    1.64
   7  -5  -3    5.48    0.96
  -7   5   3    5.49    1.59
   6  -5  -3   -0.22    0.35
   6  -5  -3    0.92    0.65
   6  -5  -3   -0.15    0.79
   6  -5  -3   -0.36    0.60
   6  -5  -3    1.33    0.56
  -6   5   3    0.81    0.62
  -6   5   3   -0.17    0.51
  -6   5   3   -0.56    0.48
   5  -5  -3   24.31    1.11
   5  -5  -3   24.90    2.63
   5  -5  -3   23.08    1.04
   5  -5  -3   26.84    2.44
   5  -5  -3   23.65    1.60
   5  -5  -3   17.32    2.03
   5  -5  -3   25.85    2.38
  -5   5   3   22.32    1.58
  -5   5   3   22.71    2.35
  -5   5   3   23.90    2.22
   4  -5  -3   45.73    1.91
   4  -5  -3   42.32    2.99
   4  -5  -3   46.18    3.41
   4  -5  -3   46.78    1.98
   4  -5  -3   47.30    3.10
   4  -5  -3   45.69    2.32
   4  -5  -3   45.30    2.35
   4  -5  -3   42.35    2.95
  -4   5   3   48.22    3.02
  -4   5   3   43.61    2.31
  -4   5   3   52.72    3.37
   3  -5  -3   44.46    2.29
   3  -5  -3   43.07    2.83
   3  -5  -3   45.49    2.08
   3  -5  -3   45.46    3.08
   3  -5  -3   46.80    2.86
   3  -5  -3   46.86    2.94
   3  -5  -3   45.50    2.14
   3  -5  -3   44.89    2.36
  -3   5   3   47.69    2.92
  -3   5   3   47.24    2.84
   2  -5  -3    8.76    0.89
   2  -5  -3   10.24    1.02
   2  -5  -3   12.34    1.07
   2  -5  -3    9.09    1.34
   2  -5  -3   11.09    1.18
   2  -5  -3    9.92    1.03
   2  -5  -3    8.27    1.07
   2  -5  -3   10.49    1.22
  -2   5   3   11.16    1.27
  -2   5   3   11.81    1.34
   1  -5  -3   21.29    1.58
   1  -5  -3   22.30    1.54
   1  -5  -3   18.14    1.40
   1  -5  -3   19.74    1.52
   1  -5  -3   23.08    1.71
   1  -5  -3   18.82    1.47
   1  -5  -3   24.29    1.71
   1  -5  -3   21.95    1.55
  -1   5   3   21.33    1.64
  -1   5   3   21.46    1.54
  -1   5   3   23.25    1.60
   0  -5  -3   83.54    3.25
   0  -5  -3   74.89    3.46
   0  -5  -3   78.80    3.35
   0  -5  -3   76.13    3.47
   0  -5  -3   81.05    3.53
   0  -5  -3   82.14    3.20
   0  -5  -3   79.15    3.54
   0   5   3   78.24    3.51
   0   5   3   83.44    3.41
   0   5   3   75.80    3.42
  -1  -5  -3    0.51    0.39
  -1  -5  -3    0.53    0.39
  -1  -5  -3    0.37    0.39
  -1  -5  -3    0.60    0.32
  -1  -5  -3    0.44    0.30
   1   5   3    0.75    0.42
   1   5   3    1.34    0.41
   1   5   3    1.59    0.59
   1   5   3    1.24    0.47
   1   5   3    0.77    0.41
  -2  -5  -3   69.74    3.12
  -2  -5  -3   70.28    3.46
  -2  -5  -3   71.52    2.84
  -2  -5  -3   72.37    3.49
  -2  -5  -3   74.99    3.62
   2   5   3   69.92    3.51
   2   5   3   72.01    3.51
   2   5   3   69.27    2.87
   2   5   3   71.64    3.54
   2   5   3   72.57    3.11
  -3  -5  -3    0.47    0.50
  -3  -5  -3    0.88    0.48
  -3  -5  -3    0.57    0.32
  -3  -5  -3    0.51    0.41
  -3  -5  -3    0.92    0.49
   3   5   3    0.94    0.54
   3   5   3   -0.09    0.37
   3   5   3    0.46    0.42
   3   5   3    0.39    0.36
   3   5   3    0.62    0.41
  -4  -5  -3    4.36    1.07
  -4  -5  -3    6.41    1.08
  -4  -5  -3    3.85    0.99
  -4  -5  -3    8.74    1.56
  -4  -5  -3    4.74    1.08
   4   5   3    6.84    1.23
   4   5   3    5.48    1.21
   4   5   3    5.27    1.17
   4   5   3    5.61    1.42
   4   5   3    4.20    0.91
  -5  -5  -3    7.38    1.32
  -5  -5  -3    7.16    1.28
  -5  -5  -3    7.49    1.50
  -5  -5  -3    5.82    1.28
  -5  -5  -3    5.27    1.33
   5   5   3    4.48    1.14
   5   5   3    7.27    1.32
   5   5   3    7.40    1.44
   5   5   3    4.81    1.13
   5   5   3    4.40    1.18
  -6  -5  -3    1.55    0.90
  -6  -5  -3    2.07    0.88
  -6  -5  -3    1.41    0.86
  -6  -5  -3    3.17    1.05
  -6  -5  -3    1.11    0.80
   6   5   3    2.20    0.92
   6   5   3    1.06    0.69
   6   5   3    0.95    0.71
   6   5   3    1.62    0.94
   6   5   3    1.56    0.71
  -7  -5  -3    0.63    0.76
  -7  -5  -3    0.60    0.72
  -7  -5  -3    0.07    0.63
  -7  -5  -3   -0.56    0.55
   7   5   3    0.63    0.44
   7   5   3    0.47    0.84
   7   5   3   -1.25    0.74
   7   5   3    1.00    0.63
   7   5   3    0.48    0.79
  -8  -5  -3    7.17    1.73
  -8  -5  -3    7.80    1.70
  -8  -5  -3    9.90    2.08
  -8  -5  -3    8.82    1.88
   8   5   3    7.72    1.64
   8   5   3    9.20    2.12
   8   5   3    7.33    1.89
   8   5   3    8.88    1.68
  -9  -5  -3    1.13    1.08
  -9  -5  -3    0.91    0.72
   9   5   3    1.54    1.09
   9   5   3    0.47    0.99
   9   5   3    1.70    0.97
 -10  -5  -3    1.37    1.02
  10   5   3   -2.23    1.17
  10   5   3    0.51    1.03
  10  -6  -3   -0.61    1.25
  10  -6  -3   -0.41    1.50
 -10   6   3   -0.17    1.01
   9  -6  -3   -0.06    0.72
   9  -6  -3    0.92    0.97
  -9   6   3    0.20    0.76
   8  -6  -3    1.51    1.34
   8  -6  -3   -0.69    1.00
  -8   6   3    1.70    1.05
   7  -6  -3    0.74    0.82
   7  -6  -3    1.70    1.05
   7  -6  -3    1.60    0.67
  -7   6   3    1.30    0.88
   6  -6  -3    9.55    2.04
   6  -6  -3   12.71    0.77
   6  -6  -3   15.02    2.50
   6  -6  -3   13.37    1.23
   6  -6  -3   10.11    2.22
  -6   6   3    8.49    1.79
  -6   6   3   11.68    2.25
   5  -6  -3   17.76    1.19
   5  -6  -3   18.94    1.12
   5  -6  -3   22.31    2.41
   5  -6  -3   17.76    1.49
   5  -6  -3   17.22    2.16
   5  -6  -3   21.41    2.23
   5  -6  -3   17.88    1.42
   5  -6  -3   15.93    1.91
  -5   6   3   16.33    1.85
  -5   6   3   18.76    2.20
   4  -6  -3   36.94    2.83
   4  -6  -3   43.77    3.00
   4  -6  -3   36.55    2.00
   4  -6  -3   38.14    3.19
   4  -6  -3   36.89    1.93
   4  -6  -3   39.57    2.96
   4  -6  -3   38.64    2.20
   4  -6  -3   41.72    2.36
  -4   6   3   39.40    2.78
  -4   6   3   39.96    3.03
   3  -6  -3    3.79    0.80
   3  -6  -3    3.64    1.03
   3  -6  -3    3.48    1.10
   3  -6  -3    2.95    0.84
   3  -6  -3    3.48    0.90
   3  -6  -3    3.72    0.79
   3  -6  -3    2.88    0.77
   3  -6  -3    4.24    0.78
   3  -6  -3    3.46    0.96
  -3   6   3    2.89    0.91
   2  -6  -3   59.41    3.25
   2  -6  -3   58.10    3.19
   2  -6  -3   60.35    2.91
   2  -6  -3   60.23    3.01
   2  -6  -3   54.39    3.00
   2  -6  -3   51.67    3.07
   2  -6  -3   60.10    2.93
   2  -6  -3   57.30    3.45
   2  -6  -3   59.63    2.92
  -2   6   3   62.35    3.40
  -2   6   3   60.01    3.26
   1  -6  -3   63.84    3.16
   1  -6  -3   66.70    3.20
   1  -6  -3   66.51    3.23
   1  -6  -3   66.58    3.23
   1  -6  -3   63.76    3.19
   1  -6  -3   64.48    3.15
   1  -6  -3   62.89    3.15
  -1   6   3   54.06    2.96
  -1   6   3   63.90    3.26
  -1   6   3   61.66    3.04
  -1   6   3   61.20    3.05
   0  -6  -3   32.83    2.18
   0  -6  -3   33.30    2.26
   0  -6  -3   31.22    2.00
   0  -6  -3   33.26    2.00
   0  -6  -3   34.97    2.05
   0  -6  -3   32.82    2.21
   0  -6  -3   32.17    2.17
   0   6   3   38.53    2.34
   0   6   3   36.91    2.17
   0   6   3   35.82    2.24
  -1  -6  -3   21.11    1.77
  -1  -6  -3   19.68    1.69
  -1  -6  -3   22.39    1.48
  -1  -6  -3   22.52    1.58
  -1  -6  -3   21.51    1.83
  -1  -6  -3   23.26    1.92
   1   6   3   19.95    1.52
   1   6   3   18.40    1.68
   1   6   3   22.30    1.53
   1   6   3   19.57    1.68
  -2  -6  -3   90.77    4.30
  -2  -6  -3   88.26    3.78
  -2  -6  -3   97.73    3.74
  -2  -6  -3   98.90    4.49
  -2  -6  -3   98.95    4.60
   2   6   3   90.54    4.31
   2   6   3   97.80    3.91
   2   6   3   95.49    3.77
   2   6   3   98.33    4.65
   2   6   3   98.63    4.58
  -3  -6  -3   14.52    1.42
  -3  -6  -3   20.12    1.48
  -3  -6  -3   16.81    1.68
  -3  -6  -3   14.66    1.63
  -3  -6  -3   17.90    1.78
  -3  -6  -3   12.86    1.53
   3   6   3   17.95    1.76
   3   6   3   17.32    1.77
   3   6   3   16.00    1.41
   3   6   3   13.65    1.59
   3   6   3   13.84    1.30
  -4  -6  -3    7.65    1.48
  -4  -6  -3    3.84    1.06
  -4  -6  -3    5.57    1.04
  -4  -6  -3    4.68    1.04
  -4  -6  -3    4.93    1.24
  -4  -6  -3    3.72    0.97
   4   6   3    3.51    1.02
   4   6   3    5.08    1.10
   4   6   3    2.89    0.81
   4   6   3    7.40    1.42
   4   6   3    6.44    1.43
  -5  -6  -3    0.59    0.62
  -5  -6  -3    0.12    0.42
  -5  -6  -3   -0.29    0.58
  -5  -6  -3    0.21    0.42
  -5  -6  -3    0.36    0.42
  -5  -6  -3    0.39    0.52
   5   6   3   -0.43    0.40
   5   6   3    1.56    0.93
   5   6   3    0.70    0.49
   5   6   3   -0.33    0.39
   5   6   3   -0.24    0.42
  -6  -6  -3    1.72    0.75
  -6  -6  -3    1.82    0.92
  -6  -6  -3    1.37    0.66
  -6  -6  -3   -0.68    0.79
  -6  -6  -3    1.83    0.83
   6   6   3    1.68    0.88
   6   6   3    1.10    0.55
   6   6   3    0.58    0.76
  -7  -6  -3    4.95    1.53
  -7  -6  -3    2.67    1.26
  -7  -6  -3    6.65    1.35
  -7  -6  -3    2.86    1.13
   7   6   3    5.77    1.42
   7   6   3    4.62    1.41
   7   6   3    4.61    1.15
   7   6   3    2.10    0.90
  -8  -6  -3    0.44    1.33
  -8  -6  -3    1.06    0.86
  -8  -6  -3    0.80    1.00
   8   6   3    1.60    1.01
   8   6   3    0.55    0.70
   8   6   3    0.97    0.96
  -9  -6  -3    0.21    0.88
  -9  -6  -3   -1.40    0.78
   9   6   3   -1.01    0.58
   9   6   3   -0.90    1.07
   9   6   3   -0.09    0.84
 -10  -6  -3    1.12    1.19
  10   6   3    4.03    1.57
   9  -7  -3    0.09    1.05
   9  -7  -3   -2.28    0.79
   8  -7  -3    2.12    1.18
   8  -7  -3    2.77    1.09
  -8   7   3   -0.17    0.92
   7  -7  -3   13.20    2.67
   7  -7  -3    9.73    2.04
  -7   7   3    8.30    2.21
   6  -7  -3    1.09    0.51
   6  -7  -3    0.70    0.74
   6  -7  -3    4.64    1.51
  -6   7   3    1.06    1.04
  -6   7   3    0.06    0.86
   5  -7  -3    3.45    1.18
   5  -7  -3    2.01    0.68
   5  -7  -3    2.53    1.14
   5  -7  -3    1.68    0.53
   5  -7  -3    2.74    0.70
   5  -7  -3    2.16    0.72
   5  -7  -3    1.69    0.90
   5  -7  -3    3.54    1.35
  -5   7   3    2.43    1.18
  -5   7   3    2.04    1.02
   4  -7  -3    4.93    1.28
   4  -7  -3    5.40    1.60
   4  -7  -3    5.87    1.04
   4  -7  -3    5.31    1.26
   4  -7  -3    6.34    1.00
   4  -7  -3    3.79    1.00
   4  -7  -3    4.73    0.94
   4  -7  -3    3.82    1.20
   4  -7  -3    5.34    0.96
  -4   7   3    5.04    1.40
   3  -7  -3    0.68    0.43
   3  -7  -3    1.22    0.63
   3  -7  -3    1.63    0.61
   3  -7  -3   -0.11    0.30
   3  -7  -3    0.80    0.50
   3  -7  -3    1.96    0.66
   3  -7  -3    1.00    0.59
   3  -7  -3    0.02    0.27
   3  -7  -3    0.42    0.61
  -3   7   3    0.58    0.63
   2  -7  -3    6.54    1.22
   2  -7  -3    9.43    1.54
   2  -7  -3    6.46    1.20
   2  -7  -3    6.49    1.19
   2  -7  -3    6.36    1.15
   2  -7  -3    6.95    1.19
   2  -7  -3    6.40    1.40
   2  -7  -3    7.28    1.35
   2  -7  -3    5.81    1.16
  -2   7   3    9.11    1.58
   1  -7  -3   -0.29    0.32
   1  -7  -3    0.31    0.35
   1  -7  -3   -0.77    0.26
   1  -7  -3    0.32    0.43
   1  -7  -3   -0.63    0.34
   1  -7  -3   -0.40    0.18
   1  -7  -3    0.50    0.41
  -1   7   3   -0.06    0.29
  -1   7   3    0.74    0.47
  -1   7   3   -0.07    0.28
   0  -7  -3    0.92    0.61
   0  -7  -3    0.98    0.49
   0  -7  -3    0.43    0.31
   0  -7  -3    0.58    0.38
   0  -7  -3    1.55    0.57
   0  -7  -3    0.58    0.46
   0  -7  -3    1.20    0.60
   0   7   3    1.58    0.62
   0   7   3    0.34    0.30
   0   7   3    1.14    0.49
  -1  -7  -3   14.33    1.33
  -1  -7  -3   12.76    1.50
  -1  -7  -3   13.59    1.31
  -1  -7  -3   14.06    1.59
  -1  -7  -3   10.13    1.26
  -1  -7  -3   12.00    1.39
  -1  -7  -3   13.53    1.29
   1   7   3   12.93    1.53
   1   7   3   13.01    1.40
   1   7   3   12.17    1.22
  -2  -7  -3    3.82    1.08
  -2  -7  -3    3.30    0.96
  -2  -7  -3    5.31    1.01
  -2  -7  -3    4.29    1.15
  -2  -7  -3    5.62    1.15
  -2  -7  -3    3.91    0.85
   2   7   3    5.16    0.94
   2   7   3    6.13    1.10
   2   7   3    4.90    1.13
   2   7   3    6.04    1.28
  -3  -7  -3    0.32    0.52
  -3  -7  -3    0.67    0.46
  -3  -7  -3    0.67    0.50
  -3  -7  -3   -0.10    0.36
  -3  -7  -3    0.08    0.58
  -3  -7  -3    0.50    0.50
   3   7   3    0.94    0.75
   3   7   3   -0.15    0.40
   3   7   3    0.39    0.53
  -4  -7  -3    5.10    1.36
  -4  -7  -3    6.89    1.21
  -4  -7  -3    9.76    1.72
  -4  -7  -3    6.09    1.22
  -4  -7  -3    6.33    1.49
   4   7   3    7.57    1.30
   4   7   3    5.67    1.17
   4   7   3    6.57    1.41
   4   7   3    7.16    1.54
  -5  -7  -3    1.40    0.85
  -5  -7  -3    2.24    0.81
  -5  -7  -3    0.97    0.62
  -5  -7  -3    5.13    1.47
  -5  -7  -3    3.08    1.12
   5   7   3    1.00    0.64
   5   7   3    1.99    0.93
   5   7   3    1.27    0.85
   5   7   3    2.00    0.98
  -6  -7  -3    0.56    0.70
  -6  -7  -3    0.41    0.79
  -6  -7  -3    2.17    1.17
  -6  -7  -3    1.40    0.86
   6   7   3   -0.34    0.73
   6   7   3    0.36    0.76
   6   7   3    1.64    0.86
   6   7   3    0.53    0.82
  -7  -7  -3    1.17    0.83
  -7  -7  -3    0.15    0.65
  -7  -7  -3    3.79    1.11
   7   7   3    1.47    1.18
   7   7   3    3.57    1.38
   7   7   3    1.37    1.09
   7   7   3    1.30    0.75
  -8  -7  -3   -0.75    0.78
  -8  -7  -3    0.15    0.77
   8   7   3    1.79    1.24
   8   7   3    0.74    1.04
   8   7   3   -0.93    0.82
  -9  -7  -3    0.19    0.95
   9   7   3    0.25    1.47
   9   7   3    0.78    0.85
   9   7   3    0.91    1.12
 -10  -7  -3    0.53    1.25
  10   7   3   -1.46    1.31
  10   7   3    1.69    1.19
   9  -8  -3    0.84    1.28
   9  -8  -3   -0.24    1.41
  -9   8   3    1.58    1.65
   8  -8  -3    0.13    0.85
   8  -8  -3    0.91    0.89
  -8   8   3    0.84    0.99
   7  -8  -3    2.22    1.03
   7  -8  -3    1.54    1.09
  -7   8   3    0.19    1.02
   6  -8  -3    2.27    1.25
   6  -8  -3    1.54    0.61
   6  -8  -3    4.88    1.45
  -6   8   3    2.49    1.29
  -6   8   3    2.48    1.60
   5  -8  -3    0.14    0.68
   5  -8  -3   -0.93    0.49
   5  -8  -3    0.17    0.50
   5  -8  -3    0.13    0.44
   5  -8  -3    0.17    0.40
   5  -8  -3   -0.10    0.72
   5  -8  -3   -0.35    0.59
  -5   8   3    0.96    0.99
   4  -8  -3   -0.29    0.54
   4  -8  -3   -1.01    0.49
   4  -8  -3    0.69    0.71
   4  -8  -3    0.32    0.44
   4  -8  -3   -0.48    0.26
   4  -8  -3   -0.37    0.37
   4  -8  -3    0.16    0.51
   4  -8  -3   -0.43    0.34
   4  -8  -3    0.07    0.65
  -4   8   3   -0.51    0.55
   3  -8  -3   43.33    2.63
   3  -8  -3   43.15    2.79
   3  -8  -3   43.57    2.68
   3  -8  -3   47.08    3.11
   3  -8  -3   47.67    3.57
   3  -8  -3   44.45    3.17
   3  -8  -3   38.38    2.72
   3  -8  -3   43.67    3.10
   3  -8  -3   43.47    2.75
  -3   8   3   44.79    3.18
   2  -8  -3    0.07    0.41
   2  -8  -3    1.08    0.51
   2  -8  -3   -0.04    0.45
   2  -8  -3    0.33    0.35
   2  -8  -3    0.01    0.47
   2  -8  -3    0.46    0.53
   2  -8  -3   -0.25    0.43
   2  -8  -3    0.49    0.48
   2  -8  -3    0.69    0.41
  -2   8   3    0.36    0.50
   1  -8  -3   16.94    1.80
   1  -8  -3   13.93    1.52
   1  -8  -3   15.78    1.68
   1  -8  -3   14.63    1.60
   1  -8  -3   14.46    1.54
   1  -8  -3   12.75    1.45
   1  -8  -3   19.99    1.80
  -1   8   3   17.19    1.67
  -1   8   3   15.24    1.59
  -1   8   3   16.28    1.72
   0  -8  -3    0.06    0.45
   0  -8  -3    0.33    0.44
   0  -8  -3   -0.46    0.31
   0  -8  -3    1.29    0.60
   0  -8  -3    0.49    0.44
   0  -8  -3   -0.01    0.53
   0  -8  -3    0.54    0.48
   0   8   3    0.77    0.53
   0   8   3   -0.45    0.34
   0   8   3    1.64    0.63
  -1  -8  -3    0.83    0.51
  -1  -8  -3    0.34    0.39
  -1  -8  -3    0.71    0.46
  -1  -8  -3   -0.36    0.27
  -1  -8  -3   -0.09    0.39
  -1  -8  -3    0.36    0.33
  -1  -8  -3    0.75    0.63
   1   8   3    0.23    0.51
   1   8   3   -0.58    0.33
   1   8   3   -0.06    0.36
  -2  -8  -3   -0.22    0.45
  -2  -8  -3    0.16    0.36
  -2  -8  -3    0.12    0.45
  -2  -8  -3   -0.10    0.34
  -2  -8  -3    0.24    0.42
   2   8   3   -0.11    0.37
   2   8   3   -0.74    0.40
   2   8   3   -0.29    0.44
   2   8   3    0.27    0.48
  -3  -8  -3    4.71    1.00
  -3  -8  -3    4.21    0.98
  -3  -8  -3    3.91    1.28
  -3  -8  -3    5.09    1.23
  -3  -8  -3    2.73    0.91
   3   8   3    3.94    0.97
   3   8   3    4.06    1.07
   3   8   3    7.15    1.59
   3   8   3    2.47    1.04
  -4  -8  -3    1.66    0.72
  -4  -8  -3    2.85    1.04
  -4  -8  -3    4.00    1.28
  -4  -8  -3    3.23    1.08
  -4  -8  -3    2.17    0.84
   4   8   3    3.24    0.93
   4   8   3    3.24    0.98
   4   8   3    1.86    0.87
   4   8   3    5.16    1.41
  -5  -8  -3   -0.61    0.34
  -5  -8  -3   -0.23    0.67
  -5  -8  -3   -0.01    0.72
  -5  -8  -3   -0.05    0.53
   5   8   3   -1.08    0.53
   5   8   3    1.48    0.80
   5   8   3    0.97    0.76
   5   8   3   -0.56    0.69
  -6  -8  -3    0.04    0.78
  -6  -8  -3    0.30    0.73
  -6  -8  -3   -0.11    0.68
   6   8   3   -0.24    0.83
   6   8   3    0.46    0.76
   6   8   3    0.98    1.13
   6   8   3   -0.20    0.69
  -7  -8  -3    0.73    0.91
  -7  -8  -3    0.25    0.86
   7   8   3    1.60    0.89
   7   8   3    1.37    1.00
   7   8   3    2.67    1.15
  -8  -8  -3    0.47    0.82
  -8  -8  -3   -0.06    0.92
   8   8   3    0.36    0.80
   8   8   3    0.02    1.02
   8   8   3    0.67    0.88
  -9  -8  -3   -1.23    1.17
  -9  -8  -3    0.45    1.17
   9   8   3    1.54    1.21
   9   8   3    0.24    1.01
   9  -9  -3   -1.19    0.99
   9  -9  -3    2.19    1.42
  -9   9   3    0.67    1.32
   8  -9  -3    4.70    1.69
   8  -9  -3    0.69    1.04
  -8   9   3    2.41    0.80
   7  -9  -3    0.57    0.99
   7  -9  -3    0.39    1.13
  -7   9   3   -0.37    1.03
   6  -9  -3    3.04    1.12
   6  -9  -3    3.23    1.21
  -6   9   3    0.22    1.04
   5  -9  -3    7.47    1.55
   5  -9  -3   10.48    2.29
   5  -9  -3    8.43    1.32
   5  -9  -3    6.61    1.23
   5  -9  -3    9.13    1.98
  -5   9   3    6.20    1.93
   4  -9  -3    0.47    0.53
   4  -9  -3    0.46    0.35
   4  -9  -3    1.11    0.65
   4  -9  -3    0.11    0.93
   4  -9  -3    1.69    0.73
   4  -9  -3    0.85    0.68
   4  -9  -3   -0.76    0.77
   4  -9  -3   -0.35    0.39
   4  -9  -3   -1.06    0.75
  -4   9   3    1.16    0.76
   3  -9  -3    1.19    0.91
   3  -9  -3    0.80    0.53
   3  -9  -3    0.49    0.55
   3  -9  -3    2.02    1.06
   3  -9  -3    0.93    0.59
   3  -9  -3    0.15    0.53
   3  -9  -3    0.10    0.59
   3  -9  -3    0.26    0.62
  -3   9   3    1.24    0.84
   2  -9  -3    1.77    0.80
   2  -9  -3    3.62    1.05
   2  -9  -3    0.69    0.72
   2  -9  -3    1.72    0.66
   2  -9  -3    4.99    1.17
   2  -9  -3    2.65    0.89
   2  -9  -3    2.08    0.82
   2  -9  -3    3.06    0.94
   2  -9  -3    1.81    0.96
   2  -9  -3    2.87    0.96
   1  -9  -3    8.71    1.51
   1  -9  -3   12.86    1.47
   1  -9  -3    9.25    1.69
   1  -9  -3   12.87    1.57
   1  -9  -3   12.20    1.89
   1  -9  -3   17.04    1.80
   1  -9  -3   15.31    1.79
  -1   9   3   11.21    1.82
  -1   9   3   12.24    1.52
  -1   9   3   11.45    1.77
   0  -9  -3   26.37    2.19
   0  -9  -3   22.78    2.28
   0  -9  -3   22.82    1.91
   0  -9  -3   25.21    2.20
   0  -9  -3   24.69    2.38
   0  -9  -3   28.32    2.29
   0   9   3   25.58    2.10
   0   9   3   26.63    2.20
   0   9   3   24.57    2.29
  -1  -9  -3   10.89    1.65
  -1  -9  -3    9.27    1.84
  -1  -9  -3   11.03    1.31
  -1  -9  -3   12.07    1.46
  -1  -9  -3    8.81    1.77
  -1  -9  -3    9.09    1.65
   1   9   3   12.83    1.99
   1   9   3    9.58    1.51
   1   9   3    9.48    1.69
  -2  -9  -3    0.43    0.63
  -2  -9  -3   -0.08    0.43
  -2  -9  -3    0.26    0.61
  -2  -9  -3   -0.43    0.41
  -2  -9  -3    0.16    0.41
   2   9   3   -0.34    0.50
   2   9   3   -0.38    0.41
   2   9   3    0.20    0.38
  -3  -9  -3    0.11    0.58
  -3  -9  -3    0.63    0.50
  -3  -9  -3    0.34    0.64
  -3  -9  -3    0.00    0.41
   3   9   3   -0.45    0.69
   3   9   3    0.39    0.59
   3   9   3    0.85    0.45
   3   9   3    0.10    0.55
  -4  -9  -3   -0.52    0.59
  -4  -9  -3    1.92    0.70
  -4  -9  -3    1.11    0.68
  -4  -9  -3    0.77    0.71
  -4  -9  -3    2.47    1.23
   4   9   3    1.57    0.84
   4   9   3    1.34    0.65
   4   9   3    0.83    0.78
   4   9   3    1.49    0.82
  -5  -9  -3    3.95    1.11
  -5  -9  -3    3.51    1.06
  -5  -9  -3    4.11    1.45
   5   9   3    2.28    1.15
   5   9   3    4.16    1.27
   5   9   3    2.53    0.97
   5   9   3    3.62    1.27
  -6  -9  -3    9.78    2.04
  -6  -9  -3    5.39    1.46
   6   9   3    4.60    1.54
   6   9   3    4.64    1.34
   6   9   3    5.33    1.56
  -7  -9  -3    5.29    1.52
  -7  -9  -3    5.00    1.74
   7   9   3    4.99    1.67
   7   9   3    4.79    1.68
   7   9   3    4.23    1.23
  -8  -9  -3   -1.48    0.73
  -8  -9  -3    0.25    0.85
   8   9   3   -0.26    0.83
  -9  -9  -3   -0.46    1.08
   9   9   3    1.71    1.04
   9   9   3   -1.13    0.93
   8 -10  -3    3.53    1.79
   8 -10  -3    2.37    1.36
   7 -10  -3    1.08    0.81
   7 -10  -3    0.21    1.19
  -7  10   3   -1.40    1.11
   6 -10  -3    1.01    1.12
   6 -10  -3    0.37    0.95
  -6  10   3    1.30    1.08
   5 -10  -3   -0.53    0.51
   5 -10  -3    0.18    1.00
   5 -10  -3    0.46    0.40
   5 -10  -3   -0.66    0.78
  -5  10   3   -0.13    0.85
   4 -10  -3    0.77    0.87
   4 -10  -3    0.40    0.63
   4 -10  -3   -0.27    1.00
   4 -10  -3    0.36    0.60
   4 -10  -3   -0.50    0.79
   4 -10  -3   -0.80    0.43
  -4  10   3    0.23    0.97
   3 -10  -3    0.37    0.54
   3 -10  -3    0.57    0.88
   3 -10  -3    0.42    0.43
   3 -10  -3    0.63    0.73
   3 -10  -3   -0.73    0.60
   3 -10  -3   -1.46    0.66
   3 -10  -3    0.40    0.79
   3 -10  -3    1.36    0.79
   3 -10  -3    0.15    0.61
  -3  10   3   -0.01    0.76
   2 -10  -3    3.62    1.07
   2 -10  -3    2.00    0.92
   2 -10  -3    2.31    1.02
   2 -10  -3    2.41    0.97
   2 -10  -3    2.80    1.10
   2 -10  -3    1.92    1.00
   2 -10  -3    0.93    0.85
   2 -10  -3    1.66    0.85
   2 -10  -3    0.82    0.93
   1 -10  -3   -0.25    0.55
   1 -10  -3    1.11    0.65
   1 -10  -3    0.93    0.64
   1 -10  -3    1.42    0.75
   1 -10  -3    0.59    0.87
   1 -10  -3   -0.18    0.57
  -1  10   3    0.42    0.73
  -1  10   3    0.64    0.66
  -1  10   3   -0.07    0.51
   0 -10  -3    3.37    1.25
   0 -10  -3    1.89    0.82
   0 -10  -3    2.48    0.80
   0 -10  -3    1.80    1.02
   0 -10  -3    1.71    0.92
   0 -10  -3    2.23    0.88
   0  10   3    4.49    1.19
   0  10   3    1.90    0.86
   0  10   3    1.07    0.57
  -1 -10  -3    2.72    1.09
  -1 -10  -3    1.39    0.66
  -1 -10  -3    1.79    0.86
  -1 -10  -3    2.47    0.93
  -1 -10  -3    1.46    0.83
  -1 -10  -3    1.63    1.02
   1  10   3    1.39    0.90
   1  10   3    3.90    1.22
   1  10   3    3.37    0.92
  -2 -10  -3    4.80    1.42
  -2 -10  -3    3.72    1.24
  -2 -10  -3    5.09    1.42
  -2 -10  -3    4.89    1.01
  -2 -10  -3    6.58    1.41
  -2 -10  -3    5.12    1.02
   2  10   3    3.56    1.21
   2  10   3    4.86    1.37
   2  10   3    4.01    1.02
   2  10   3    3.16    1.19
  -3 -10  -3   -1.85    0.63
  -3 -10  -3   -1.34    0.47
  -3 -10  -3   -0.99    0.40
  -3 -10  -3   -0.27    0.54
   3  10   3   -0.17    0.44
   3  10   3    0.52    0.62
   3  10   3   -0.26    0.55
   3  10   3    1.12    0.73
  -4 -10  -3   -0.51    0.62
  -4 -10  -3    0.03    0.52
   4  10   3    0.10    0.83
   4  10   3    1.49    0.81
   4  10   3    1.06    0.97
   4  10   3    0.05    0.71
  -5 -10  -3    0.84    0.96
  -5 -10  -3    2.62    0.90
   5  10   3    1.51    0.89
   5  10   3    1.72    1.12
   5  10   3    2.50    0.87
  -6 -10  -3    2.85    1.09
  -6 -10  -3    0.64    0.91
   6  10   3    1.86    0.97
   6  10   3    3.01    1.26
   6  10   3    3.10    1.37
  -7 -10  -3    0.71    0.84
  -7 -10  -3   -1.34    0.77
   7  10   3   -0.10    0.82
   7  10   3    1.09    0.94
  -8 -10  -3    0.36    1.16
   8  10   3    1.00    1.09
   8  10   3    2.31    1.08
   7 -11  -3    0.59    1.12
   7 -11  -3   -1.96    1.07
  -7  11   3    0.39    1.14
   6 -11  -3    1.43    1.44
   6 -11  -3    0.50    1.27
  -6  11   3   -0.43    1.09
   5 -11  -3   -0.87    0.42
   5 -11  -3   -0.14    1.16
  -5  11   3    0.64    1.11
   4 -11  -3   -0.76    0.59
   4 -11  -3   -0.32    0.50
   4 -11  -3   -0.56    0.62
   4 -11  -3   -1.16    0.83
   4 -11  -3    1.62    0.84
  -4  11   3   -0.57    0.90
   3 -11  -3    6.81    1.84
   3 -11  -3    6.11    1.41
   3 -11  -3    9.31    2.29
   3 -11  -3    8.01    1.63
   3 -11  -3    7.96    2.01
   3 -11  -3    8.61    2.36
   3 -11  -3    7.77    1.48
   3 -11  -3    6.17    1.50
   3 -11  -3    6.05    1.70
   2 -11  -3    0.41    0.83
   2 -11  -3   -0.14    0.58
   2 -11  -3    0.26    0.83
   2 -11  -3    0.80    0.82
   2 -11  -3   -0.64    0.63
   2 -11  -3    0.60    0.95
   2 -11  -3   -0.09    0.64
   2 -11  -3   -0.15    0.51
   2 -11  -3   -0.16    0.90
   1 -11  -3    8.97    1.90
   1 -11  -3    7.47    1.73
   1 -11  -3    7.19    1.59
   1 -11  -3    9.21    1.98
   1 -11  -3    7.09    1.52
   1 -11  -3    7.35    1.71
   1 -11  -3    8.95    1.76
   1 -11  -3    6.05    1.33
  -1  11   3   10.85    2.06
  -1  11   3    8.97    1.67
   0 -11  -3    2.73    1.19
   0 -11  -3    3.60    0.97
   0 -11  -3    5.20    1.37
   0 -11  -3    4.98    1.41
   0 -11  -3    2.68    1.22
   0 -11  -3    3.50    1.19
   0  11   3    3.02    1.20
   0  11   3    2.85    1.10
   0  11   3    5.06    1.29
  -1 -11  -3    4.52    1.29
  -1 -11  -3    3.76    1.11
  -1 -11  -3    5.16    1.54
  -1 -11  -3    4.23    1.26
  -1 -11  -3    4.92    1.08
   1  11   3    3.97    1.13
   1  11   3    6.26    1.52
   1  11   3    3.73    1.20
  -2 -11  -3    6.07    1.41
  -2 -11  -3    4.17    1.12
  -2 -11  -3    4.16    1.26
  -2 -11  -3    5.83    1.47
  -2 -11  -3    6.68    1.49
   2  11   3    4.42    1.36
   2  11   3    7.73    1.44
   2  11   3    5.28    1.45
  -3 -11  -3    2.31    1.06
   3  11   3   -0.46    0.83
   3  11   3    1.63    0.96
   3  11   3   -0.05    0.49
   3  11   3    0.73    0.91
  -4 -11  -3    0.19    0.96
  -4 -11  -3   -0.12    0.57
   4  11   3    0.22    1.05
   4  11   3    0.50    0.73
   4  11   3    0.14    0.83
  -5 -11  -3    2.87    1.45
   5  11   3    4.11    1.36
   5  11   3    3.20    1.35
  -6 -11  -3   -0.01    0.78
  -6 -11  -3    0.92    1.09
   6  11   3    1.66    1.17
   6  11   3   -0.87    0.89
  -7 -11  -3    1.40    1.24
   7  11   3    1.51    1.11
   7  11   3    0.76    1.31
  -8 -11  -3    1.44    0.94
   8  11   3    2.02    1.60
   8  11   3    3.21    1.15
   7 -12  -3    1.89    1.49
   7 -12  -3    1.31    1.19
  -7  12   3   -0.55    1.63
   6 -12  -3    0.17    0.93
  -6  12   3   -0.70    1.07
   5 -12  -3    2.69    1.35
   5 -12  -3    2.68    0.99
  -5  12   3    2.54    1.24
   4 -12  -3   -1.29    0.93
   4 -12  -3   -0.98    0.49
   4 -12  -3   -1.09    0.93
   4 -12  -3    0.28    0.68
   4 -12  -3   -0.32    1.10
   3 -12  -3    6.68    1.64
   3 -12  -3    6.34    1.87
   3 -12  -3    5.03    1.39
   3 -12  -3    6.33    1.52
   3 -12  -3    5.36    1.29
   2 -12  -3    0.72    0.83
   2 -12  -3   -0.61    0.99
   2 -12  -3    1.45    0.78
   2 -12  -3   -0.01    0.84
   2 -12  -3   -0.55    0.88
   2 -12  -3    2.88    0.94
   2 -12  -3    0.58    0.68
   1 -12  -3    6.89    1.71
   1 -12  -3    6.68    1.55
   1 -12  -3    5.47    1.61
   1 -12  -3    6.47    1.50
   1 -12  -3   10.04    1.97
   1 -12  -3    4.80    1.50
   1 -12  -3    8.77    1.88
  -1  12   3    8.49    1.62
  -1  12   3    4.85    1.55
   0 -12  -3    0.92    0.80
   0 -12  -3    0.78    0.77
   0 -12  -3    2.20    1.32
   0 -12  -3    1.06    0.91
   0 -12  -3   -0.17    0.77
   0  12   3    0.13    0.74
   0  12   3    0.76    0.89
  -1 -12  -3   -0.63    0.53
  -1 -12  -3   -0.18    0.69
  -1 -12  -3   -0.63    0.48
   1  12   3   -0.01    0.78
   1  12   3    0.20    0.79
   1  12   3    0.43    0.82
  -2 -12  -3    2.60    1.29
  -2 -12  -3    4.59    1.21
   2  12   3    4.75    1.46
   2  12   3    7.45    1.78
   2  12   3    4.46    1.33
  -3 -12  -3    0.72    0.71
  -3 -12  -3    1.75    1.07
   3  12   3    0.90    1.02
   3  12   3   -0.70    0.66
   3  12   3    0.18    0.45
  -4 -12  -3    0.06    0.88
  -4 -12  -3    2.52    1.48
   4  12   3   -1.04    0.76
   4  12   3    0.59    0.89
  -5 -12  -3    1.19    0.98
  -5 -12  -3    0.48    0.75
   5  12   3    0.71    0.69
   5  12   3   -0.70    0.98
  -6 -12  -3   -0.25    1.11
   6  12   3    0.63    0.80
   6  12   3    1.44    1.20
  -7 -12  -3    0.26    1.33
   7  12   3    2.91    1.53
   7  12   3    3.83    1.67
   6 -13  -3   -1.77    1.45
   6 -13  -3   -0.56    0.90
  -6  13   3    0.22    1.53
   5 -13  -3    5.48    1.56
   5 -13  -3    0.54    1.55
   5 -13  -3    1.57    1.46
   4 -13  -3    1.18    1.17
   4 -13  -3    2.01    0.94
   4 -13  -3    1.57    1.23
   4 -13  -3    0.27    1.08
   4 -13  -3    0.46    0.71
   3 -13  -3    4.96    1.85
   3 -13  -3   -0.56    0.95
   3 -13  -3    0.80    0.84
   3 -13  -3    0.35    0.98
   3 -13  -3    2.08    1.07
   2 -13  -3    4.93    1.80
   2 -13  -3    4.48    1.56
   2 -13  -3    5.28    1.63
   2 -13  -3    3.06    1.12
   2 -13  -3    3.27    1.32
   1 -13  -3   -0.61    0.96
   1 -13  -3    1.82    1.23
   1 -13  -3   -0.54    0.75
   1 -13  -3   -0.99    0.77
  -1  13   3   -0.49    0.77
   0 -13  -3   -0.97    0.76
   0 -13  -3    1.95    1.10
   0 -13  -3   -1.00    0.83
   0  13   3   -0.87    0.79
   0  13   3   -0.18    0.84
  -1 -13  -3    0.65    0.67
  -1 -13  -3   -1.34    0.61
   1  13   3    1.49    1.03
   1  13   3    0.24    0.67
   1  13   3   -0.11    0.89
  -2 -13  -3    0.72    0.83
  -2 -13  -3    0.15    0.81
   2  13   3    1.47    0.98
   2  13   3    0.88    0.78
  -3 -13  -3    0.77    0.74
  -3 -13  -3    0.91    0.98
   3  13   3   -0.20    0.82
   3  13   3   -1.39    0.74
  -4 -13  -3    0.99    0.89
   4  13   3   -0.32    0.62
   4  13   3    0.78    0.85
  -5 -13  -3    2.19    0.64
   5  13   3    1.02    0.98
   5  13   3   -0.38    0.84
  -6 -13  -3    2.09    1.56
   6  13   3    2.26    1.52
   6  13   3    2.57    1.31
   5 -14  -3    1.49    1.39
   5 -14  -3    2.38    1.55
   4 -14  -3    4.90    1.89
   4 -14  -3    2.61    1.20
   4 -14  -3    0.51    1.24
   3 -14  -3    2.02    1.06
   3 -14  -3   -1.04    0.81
   3 -14  -3    0.23    0.74
   3 -14  -3   -0.86    0.88
   3 -14  -3    1.68    1.41
   2 -14  -3    0.76    1.09
   2 -14  -3   -0.99    0.86
   2 -14  -3    4.17    1.51
   2 -14  -3    0.15    1.00
   1 -14  -3    1.40    1.12
   1 -14  -3    0.66    1.16
   1 -14  -3    2.25    1.23
   1 -14  -3    1.87    1.21
  -1  14   3    0.32    1.00
   0 -14  -3    2.56    1.36
   0 -14  -3    2.51    1.24
   0  14   3    0.86    1.17
   0  14   3    1.85    1.40
  -1 -14  -3   -0.64    0.93
  -1 -14  -3    1.00    0.98
   1  14   3   -0.50    0.97
   1  14   3    0.31    1.02
  -2 -14  -3    1.53    0.93
  -2 -14  -3    0.04    0.98
   2  14   3   -0.13    0.97
   2  14   3   -0.80    0.95
  -3 -14  -3    3.34    1.15
   3  14   3    1.10    1.08
   3  14   3   -0.73    0.71
  -4 -14  -3    1.00    1.19
   4  14   3    0.02    1.15
   4  14   3   -1.71    0.83
  -5 -14  -3   -1.78    0.91
   5  14   3    0.27    0.87
   5  14   3    0.18    0.91
   3 -15  -3    0.62    1.51
   3 -15  -3    0.23    1.06
   3 -15  -3   -0.93    0.74
   2 -15  -3    0.90    1.12
   2 -15  -3    4.72    2.61
   2 -15  -3    1.51    1.45
   2 -15  -3    1.13    0.93
   1 -15  -3    1.65    1.22
   1 -15  -3    2.95    1.37
   1 -15  -3    2.28    1.12
   0 -15  -3    0.55    1.13
   0 -15  -3    0.43    1.21
   0  15   3    0.91    0.92
   0  15   3    1.96    1.19
  -1 -15  -3    0.53    0.98
   1  15   3   -1.30    0.88
   1  15   3    0.31    0.82
  -2 -15  -3    2.71    1.33
   2  15   3    0.54    1.35
   2  15   3    0.17    0.96
  -3 -15  -3   -0.07    1.07
   3  15   3   -1.68    0.61
   3  15   3   -0.48    1.22
   3  14  -4   -1.47    0.90
  -3 -14   4   -0.60    1.13
  -3 -14   4    0.99    1.46
   2  14  -4    0.60    1.11
   2  14  -4   -0.19    0.88
  -2 -14   4   -0.47    1.18
  -2 -14   4   -0.42    0.74
   1  14  -4    0.42    0.91
   1  14  -4    1.66    1.40
  -1 -14   4    0.11    1.00
   0  14  -4   -0.25    1.07
   0  14  -4   -0.79    1.32
   0 -14   4    0.52    0.89
  -1  14  -4    2.00    0.83
   1 -14   4    1.10    1.24
  -2  14  -4    5.20    1.97
  -2  14  -4   -0.14    1.22
   2 -14   4   -1.68    1.60
  -3  14  -4    2.31    1.24
   3 -14   4    1.25    1.33
   5  13  -4    1.61    1.16
  -5 -13   4    0.15    0.97
  -5 -13   4   -1.94    1.39
   4  13  -4    2.94    1.58
  -4 -13   4    0.55    1.28
  -4 -13   4    4.76    1.48
   3  13  -4   -0.24    0.86
   3  13  -4   -1.13    0.85
  -3 -13   4   -1.40    0.84
  -3 -13   4    0.11    0.93
   2  13  -4    0.85    1.00
   2  13  -4    0.66    1.17
  -2 -13   4   -1.63    0.83
   1  13  -4   -0.96    0.64
   1  13  -4   -1.79    1.07
  -1 -13   4    1.68    1.13
   0  13  -4    0.67    1.09
   0  13  -4    1.15    1.06
   0 -13   4    2.00    1.45
  -1  13  -4    1.28    1.39
  -1  13  -4   -0.05    0.99
   1 -13   4   -0.27    0.97
  -2  13  -4    7.13    2.41
  -2  13  -4    1.22    1.27
   2 -13   4    1.44    1.19
  -3  13  -4    2.01    1.33
   3 -13   4    0.91    1.16
  -4  13  -4    2.32    1.20
   4 -13   4    1.63    1.69
  -5  13  -4   -1.47    1.43
   5 -13   4    0.16    1.15
   6  12  -4   -0.51    1.20
   6  12  -4    0.34    1.03
  -6 -12   4    1.77    1.22
  -6 -12   4    1.11    1.41
   5  12  -4    0.14    1.13
   5  12  -4    0.01    1.22
  -5 -12   4    1.60    1.23
   4  12  -4   -0.09    0.92
   4  12  -4    1.21    1.11
  -4 -12   4   -0.54    0.80
  -4 -12   4    1.34    0.93
   3  12  -4    0.92    1.05
   3  12  -4   -1.26    1.03
  -3 -12   4    2.33    1.24
   2  12  -4    1.45    0.95
   2  12  -4    3.62    1.34
   2  12  -4    2.06    1.11
  -2 -12   4    2.28    1.20
   1  12  -4    1.36    0.98
   1  12  -4   -0.12    0.81
  -1 -12   4   -0.81    0.84
   0  12  -4    3.48    1.48
   0  12  -4    5.23    1.56
   0 -12   4    1.42    1.00
[truncated: 911,577 more chars]
