# Supplementary material for: Crystal structure, Hirshfeld surface analysis, DFT optimized mol­ecular structure and the mol­ecular docking studies of 1-[2-(cyano­sulfan­yl)acet­yl]-3-methyl-2,6-bis­(4-methyl­phen­yl)piperidin-4-one
Source: Acta Crystallogr E Crystallogr Commun. 2024 Sep 12;80(Pt 10):1014–9. doi: 10.1107/S2056989024008508 (PMC11451485; doi:10.1107/S2056989024008508)
Supplement: Supplementary file 2 [file e-80-01014-Isup2.hkl]

data_I                                                                          
_shelx_title ' ark_113_02P -1_0m_a    R = 0.08'                                 
_shelx_refln_list_code          4                                               
_shelx_F_calc_maximum      134.81                                               
_exptl_crystal_F_000       832.00                                               
_reflns_d_resolution_high  0.8299                                               
                                                                                
loop_                                                                           
 _space_group_symop_operation_xyz                                               
 'x, y, z'                                                                      
 '-x, -y, -z'                                                                   
                                                                                
_cell_length_a     9.3404                                                       
_cell_length_b    13.1888                                                       
_cell_length_c    17.4549                                                       
_cell_angle_alpha  79.515                                                       
_cell_angle_beta   87.981                                                       
_cell_angle_gamma  88.516                                                       
                                                                                
_shelx_F_squared_multiplier     1.000                                           
                                                                                
loop_                                                                           
 _refln_index_h                                                                 
 _refln_index_k                                                                 
 _refln_index_l                                                                 
 _refln_F_squared_calc                                                          
 _refln_F_squared_meas                                                          
 _refln_F_squared_sigma                                                         
 _refln_observed_status                                                         
   1   0   0        178.30        133.75         2.54 o                         
   2   0   0      13113.78      13491.11       126.87 o                         
   3   0   0         45.33         51.51         3.02 o                         
   4   0   0         72.04         62.51         3.75 o                         
   5   0   0        476.69        426.78         9.72 o                         
   6   0   0        911.52        948.72        16.70 o                         
   7   0   0         26.75         20.74         4.33 o                         
   8   0   0          1.10         -4.11         4.11 o                         
   9   0   0         15.82          0.24         7.65 o                         
  10   0   0          7.06         30.00        13.33 o                         
  11   0   0          1.24         -2.68        11.52 o                         
 -11   1   0          3.50         -4.99        10.49 o                         
 -10   1   0          0.06         -0.90         9.67 o                         
  -9   1   0        179.55        212.61        25.97 o                         
  -8   1   0         34.93         41.06         6.65 o                         
  -7   1   0        229.22        207.12         7.76 o                         
  -6   1   0          8.53         11.59         2.44 o                         
  -5   1   0          1.47          1.26         1.66 o                         
  -4   1   0        316.26        319.47         7.14 o                         
  -3   1   0         48.91         48.14         2.58 o                         
  -2   1   0        654.87        698.75         9.00 o                         
  -1   1   0       2047.79       1645.49        15.85 o                         
   1   1   0       6282.96       5372.56        44.00 o                         
   2   1   0       7687.38       8057.34        70.01 o                         
   3   1   0        299.22        215.15         5.74 o                         
   4   1   0         19.73         19.22         2.57 o                         
   5   1   0         39.61         28.61         3.58 o                         
   6   1   0        288.03        307.29         9.28 o                         
   7   1   0        182.72        200.96         8.75 o                         
   8   1   0          2.93         -3.24         3.98 o                         
   9   1   0         17.32          7.12        12.93 o                         
  10   1   0          2.07        -10.49        13.82 o                         
  11   1   0          1.47          6.93        13.18 o                         
 -11   2   0          1.36         24.77        26.18 o                         
 -10   2   0          2.74         30.69        12.48 o                         
  -9   2   0        136.87        179.36        22.75 o                         
  -8   2   0         32.32         20.76         9.19 o                         
  -7   2   0          3.99          2.09         4.04 o                         
  -6   2   0         12.17          9.85         3.80 o                         
  -5   2   0         51.21         56.32         3.81 o                         
  -4   2   0        155.08         95.17         4.15 o                         
  -3   2   0          2.92          3.48         1.03 o                         
  -2   2   0      14032.35      14162.37       142.96 o                         
  -1   2   0       3421.91       3141.14        34.60 o                         
   0   2   0       2998.25       2110.87        22.90 o                         
   1   2   0        361.78        443.16         6.77 o                         
   2   2   0       4245.94       3967.41        37.97 o                         
   3   2   0        224.62        289.10         6.76 o                         
   4   2   0        304.09        300.35         7.65 o                         
   5   2   0        984.08       1025.09        19.56 o                         
   6   2   0        402.05        480.27        12.19 o                         
   7   2   0        304.78        315.47        11.03 o                         
   8   2   0          6.45          4.72         4.15 o                         
   9   2   0          0.44         21.05         6.84 o                         
  10   2   0          7.82         11.45        14.74 o                         
  11   2   0          5.81         23.74        14.47 o                         
 -10   3   0         46.32         42.92        13.90 o                         
  -9   3   0         13.89         24.25        11.23 o                         
  -8   3   0          1.31         -4.67         6.27 o                         
  -7   3   0        205.24        179.85         7.61 o                         
  -6   3   0         90.86         69.95         4.52 o                         
  -5   3   0          9.12         11.63         1.95 o                         
  -4   3   0        379.80        470.90         9.03 o                         
  -3   3   0       1062.71       1128.21        15.17 o                         
  -2   3   0       6090.04       5630.47        52.08 o                         
  -1   3   0       3913.76       3495.59        36.03 o                         
   0   3   0       1824.54       2136.71        22.20 o                         
   1   3   0       2421.22       2101.07        22.81 o                         
   2   3   0         60.06         33.81         2.80 o                         
   3   3   0        523.23        586.08        11.05 o                         
   4   3   0          8.99          7.55         2.18 o                         
   5   3   0        364.76        396.25        10.62 o                         
   6   3   0        143.65        133.34         7.89 o                         
   7   3   0         70.37         82.02         6.78 o                         
   8   3   0        144.87        154.01        12.68 o                         
   9   3   0         53.14         72.43        12.21 o                         
  10   3   0          4.46         11.59        10.97 o                         
  11   3   0          0.44        -12.74        12.74 o                         
 -10   4   0          3.32          5.93        18.08 o                         
  -9   4   0         41.04         10.46        14.88 o                         
  -8   4   0         61.26         67.79        14.87 o                         
  -7   4   0         56.35         60.67         7.99 o                         
  -6   4   0          7.31          2.28         2.83 o                         
  -5   4   0        682.63        647.31        11.81 o                         
  -4   4   0        912.04       1165.72        19.39 o                         
  -3   4   0       2078.48       2327.05        27.02 o                         
  -2   4   0       1389.07       1328.12        17.65 o                         
  -1   4   0        231.85        309.07         6.85 o                         
   0   4   0       4941.35       4967.41        46.93 o                         
   1   4   0        162.88        250.69         6.02 o                         
   2   4   0       3465.65       3127.27        34.71 o                         
   3   4   0       2665.52       2612.59        30.43 o                         
   4   4   0         37.52         53.15         4.63 o                         
   5   4   0       1059.49        965.97        18.02 o                         
   6   4   0        127.75        130.78         7.99 o                         
   7   4   0         20.63         20.72         5.01 o                         
   8   4   0        124.75        135.53        12.19 o                         
   9   4   0         58.32         59.75        11.38 o                         
  10   4   0         22.92         28.03        11.04 o                         
 -10   5   0          1.23          6.14        12.00 o                         
  -9   5   0          8.09         18.34        10.14 o                         
  -8   5   0          1.13          0.83         7.86 o                         
  -7   5   0          1.28          3.49         4.85 o                         
  -6   5   0         66.20         54.53         6.79 o                         
  -5   5   0        103.53        120.53         6.94 o                         
  -4   5   0         32.41         33.21         3.23 o                         
  -3   5   0        218.16        232.22         7.15 o                         
  -2   5   0        466.54        481.92        10.01 o                         
  -1   5   0          3.29          2.15         1.60 o                         
   0   5   0       2629.90       2518.68        27.08 o                         
   1   5   0        492.91        556.10        10.31 o                         
   2   5   0        155.24        182.41         5.86 o                         
   3   5   0        251.44        336.30         8.81 o                         
   4   5   0         31.63         25.05         3.60 o                         
   5   5   0         15.94         14.45         3.24 o                         
   6   5   0          4.32         -1.38         3.24 o                         
   7   5   0        155.36        151.54        10.40 o                         
   8   5   0          4.38          6.85         8.40 o                         
   9   5   0         22.85         15.43        10.03 o                         
  10   5   0          4.25          3.71        16.52 o                         
 -10   6   0          0.10         -6.41        10.15 o                         
  -9   6   0          0.22          5.84        14.87 o                         
  -8   6   0          3.22         -5.84         5.84 o                         
  -7   6   0         39.85         26.94        15.43 o                         
  -6   6   0         30.90         39.35         5.07 o                         
  -5   6   0        126.37        121.73         5.99 o                         
  -4   6   0        314.72        315.03         8.68 o                         
  -3   6   0         43.48         45.92         4.08 o                         
  -2   6   0         53.19         61.68         4.59 o                         
  -1   6   0        134.48        171.77         6.41 o                         
   0   6   0        341.11        416.44         8.98 o                         
   1   6   0         36.93         38.54         3.46 o                         
   2   6   0          0.20          3.10         2.59 o                         
   3   6   0        124.22        133.50         6.80 o                         
   4   6   0         32.86         36.74         4.57 o                         
   5   6   0         15.28         24.52         4.26 o                         
   6   6   0          6.19         -0.11         3.54 o                         
   7   6   0          0.04         -4.38         4.38 o                         
   8   6   0          2.23         -5.15         5.15 o                         
   9   6   0          4.18         -6.58         6.58 o                         
  10   6   0          7.34         27.74        12.91 o                         
  -9   7   0          0.42         16.23         8.73 o                         
  -8   7   0         15.55          6.80        13.85 o                         
  -7   7   0         25.35         10.84         8.22 o                         
  -6   7   0          0.15         -4.59         4.59 o                         
  -5   7   0        112.40        104.85         8.57 o                         
  -4   7   0        151.57        140.19         8.00 o                         
  -3   7   0          0.50         -0.80         1.83 o                         
  -2   7   0        164.31        150.16         7.13 o                         
  -1   7   0        109.16        116.49         7.04 o                         
   0   7   0       1438.84       1655.08        23.39 o                         
   1   7   0        343.95        421.48        10.16 o                         
   2   7   0        727.59        815.16        15.11 o                         
   3   7   0        606.35        679.48        16.16 o                         
   4   7   0         27.14         37.69         4.59 o                         
   5   7   0        108.03        123.22         9.07 o                         
   6   7   0          5.12          9.53         5.24 o                         
   7   7   0         83.88         99.00        10.80 o                         
   8   7   0          0.39          6.33         6.76 o                         
   9   7   0         20.31         23.31        12.90 o                         
  10   7   0          0.02         -9.71         9.71 o                         
  -9   8   0         13.55         11.49        27.32 o                         
  -8   8   0         10.02         50.63        20.96 o                         
  -7   8   0        101.73         90.34        22.62 o                         
  -6   8   0         17.05         17.70         5.62 o                         
  -5   8   0          2.12         -2.98         2.98 o                         
  -4   8   0         33.70         46.65         4.79 o                         
  -3   8   0        392.74        363.60        10.76 o                         
  -2   8   0        473.36        535.53        13.03 o                         
  -1   8   0         55.82         44.91         4.50 o                         
   0   8   0        128.20        144.23         7.40 o                         
   1   8   0         26.89         34.65         4.33 o                         
   2   8   0        116.50        117.28         6.40 o                         
   3   8   0         78.11         93.74         6.58 o                         
   4   8   0          0.70         -2.55         2.55 o                         
   5   8   0         92.21         96.86         7.45 o                         
   6   8   0         66.83         49.39         8.08 o                         
   7   8   0          7.90         28.79         9.17 o                         
   8   8   0          0.04         13.41         7.38 o                         
   9   8   0          5.62         -3.31         9.00 o                         
  -9   9   0          5.34         10.37        17.87 o                         
  -8   9   0          8.90          5.39        11.06 o                         
  -7   9   0         23.82          8.01         9.90 o                         
  -6   9   0         15.89         22.19        11.18 o                         
  -5   9   0        132.61        163.65        11.50 o                         
  -4   9   0         38.69         33.57         5.22 o                         
  -3   9   0         29.40         26.73         4.88 o                         
  -2   9   0        171.40        199.53         9.20 o                         
  -1   9   0         27.32         43.35         4.90 o                         
   0   9   0        314.00        316.94         9.95 o                         
   1   9   0          0.99         -0.50         2.54 o                         
   2   9   0          0.71         -2.21         2.21 o                         
   3   9   0         41.39         36.52         4.97 o                         
   4   9   0          0.08          0.63         4.27 o                         
   5   9   0          6.08          1.98         4.52 o                         
   6   9   0         76.63         65.45        13.03 o                         
   7   9   0         70.84        110.77        23.13 o                         
   8   9   0          4.47         -1.96         9.74 o                         
   9   9   0          4.89          8.65        10.85 o                         
  -8  10   0          0.00         12.36        16.88 o                         
  -7  10   0          4.67          9.57        17.86 o                         
  -6  10   0         36.69         56.32        13.39 o                         
  -5  10   0          6.96          6.34         6.69 o                         
  -4  10   0          1.49          2.79         4.09 o                         
  -3  10   0        494.85        543.50        15.35 o                         
  -2  10   0        451.54        483.16        13.60 o                         
  -1  10   0         92.78         93.48         7.22 o                         
   0  10   0        296.49        327.10        11.59 o                         
   1  10   0         17.67         11.11         3.65 o                         
   2  10   0         72.83         70.59        10.92 o                         
   3  10   0          4.34         -1.42         3.91 o                         
   4  10   0         23.88         30.54         6.90 o                         
   5  10   0         75.97         94.00        11.57 o                         
   6  10   0         37.01         54.96        16.45 o                         
   7  10   0          5.22         22.52        10.67 o                         
   8  10   0          7.11         35.39        11.21 o                         
  -7  11   0         23.38        -10.32        10.32 o                         
  -6  11   0          2.13         -4.40        14.62 o                         
  -5  11   0         52.54         22.14        11.00 o                         
  -4  11   0          6.45         -1.40         6.34 o                         
  -3  11   0         35.07         42.56         9.11 o                         
  -2  11   0        161.22        156.39        10.70 o                         
  -1  11   0         13.13         11.95         4.28 o                         
   0  11   0         72.30         70.90         7.80 o                         
   1  11   0          9.00          2.18         5.86 o                         
   2  11   0        132.78        136.69        10.94 o                         
   3  11   0          3.90          1.00         5.27 o                         
   4  11   0          8.54          5.90         7.56 o                         
   5  11   0         49.35         28.89        10.16 o                         
   6  11   0          1.34         -6.86         6.86 o                         
   7  11   0          0.02         -2.52        10.14 o                         
   8  11   0          2.74         -6.72         7.91 o                         
  -7  12   0         10.75          9.63        16.13 o                         
  -6  12   0          5.45          0.05        13.93 o                         
  -5  12   0         43.17         32.03        14.47 o                         
  -4  12   0         43.14         37.26         8.46 o                         
  -3  12   0         15.71          1.82         6.82 o                         
  -2  12   0         34.98         29.35         8.87 o                         
  -1  12   0          2.53          5.38         5.27 o                         
   0  12   0          1.19         -3.91         5.40 o                         
   1  12   0         56.18         59.45         9.87 o                         
   2  12   0         67.06         75.17        11.08 o                         
   3  12   0         28.03         22.91         8.83 o                         
   4  12   0        142.01        139.96        22.67 o                         
   5  12   0         14.41         12.73         9.71 o                         
   6  12   0          2.64         -2.47         9.16 o                         
   7  12   0          3.98          5.42         9.51 o                         
  -6  13   0         10.22         25.89        28.35 o                         
  -5  13   0         56.75         91.96        22.26 o                         
  -4  13   0         35.95         36.34        13.48 o                         
  -3  13   0          6.15          7.37         8.86 o                         
  -2  13   0        133.30         83.39        11.85 o                         
  -1  13   0         11.15         33.73         8.87 o                         
   0  13   0         16.21         14.56         8.16 o                         
   1  13   0         19.88          0.19         8.21 o                         
   2  13   0         22.99         10.32        11.29 o                         
   3  13   0         42.90         20.81        12.61 o                         
   4  13   0          4.71         -1.95        12.43 o                         
   5  13   0          2.70         17.99         9.03 o                         
   6  13   0          3.13          8.58         9.57 o                         
  -4  14   0          2.94         13.14        20.74 o                         
  -3  14   0          1.38          3.21         8.43 o                         
  -2  14   0          0.10          0.21         8.60 o                         
  -1  14   0         11.91         17.72        22.10 o                         
   0  14   0          1.83         -7.46         9.05 o                         
   1  14   0          0.52         18.49         9.88 o                         
   2  14   0          3.55         -5.10         7.41 o                         
   3  14   0          5.89         -6.53         9.13 o                         
   4  14   0          3.03         -8.84         8.84 o                         
   5  14   0         11.75          1.87         9.81 o                         
  -2  15   0         12.27         -0.03        10.58 o                         
  -1  15   0          4.55         -4.88         8.92 o                         
   0  15   0          0.01          9.46        12.59 o                         
   1  15   0          0.26         -9.16        25.89 o                         
   2  15   0          2.48         12.46        10.52 o                         
   3  15   0          2.79         -5.36         9.48 o                         
  -2 -15   1          4.54        -11.77        11.77 o                         
  -1 -15   1          3.05         11.33        13.52 o                         
   0 -15   1          7.79         31.65        11.49 o                         
   1 -15   1         32.30         48.94        16.08 o                         
   2 -15   1         23.00         -6.89        17.23 o                         
  -4 -14   1          0.52         16.23        14.23 o                         
  -3 -14   1          2.50         -7.49         7.49 o                         
  -2 -14   1          9.44         -4.37        11.57 o                         
  -1 -14   1          4.90          8.66         7.50 o                         
   0 -14   1          0.92         -8.88         8.88 o                         
   1 -14   1         29.89         26.70        11.35 o                         
   2 -14   1          0.88         -7.58         7.58 o                         
   3 -14   1         43.94         73.34        45.88 o                         
   4 -14   1          0.08          4.82        16.75 o                         
  -6 -13   1          2.13          7.48         9.06 o                         
  -5 -13   1          0.04         -8.87         8.87 o                         
  -4 -13   1          0.47         -0.79         7.13 o                         
  -3 -13   1         25.75         35.24        10.43 o                         
  -2 -13   1         12.88         20.66         7.19 o                         
  -1 -13   1          3.20         20.47        10.07 o                         
   0 -13   1         30.41         37.42        10.17 o                         
   1 -13   1         32.86         29.53        10.73 o                         
   2 -13   1          2.04         13.69        11.34 o                         
   3 -13   1         17.30         30.81        10.11 o                         
   4 -13   1          0.61         25.12        11.06 o                         
   5 -13   1          0.07         -2.13        18.58 o                         
  -7 -12   1          0.36         -8.32         9.38 o                         
  -6 -12   1          0.00         22.41        10.38 o                         
  -5 -12   1         15.02         19.58        12.89 o                         
  -4 -12   1          4.31         -6.37         6.37 o                         
  -3 -12   1         10.72         13.90         7.37 o                         
  -2 -12   1          0.06          8.38         9.77 o                         
  -1 -12   1          3.35          1.74         7.82 o                         
   0 -12   1          2.32         -5.17         8.91 o                         
   1 -12   1          0.04         -0.54         6.42 o                         
   2 -12   1          5.55          5.63         9.99 o                         
   3 -12   1         14.23         21.78         9.92 o                         
   4 -12   1          0.00         -4.89        22.54 o                         
   5 -12   1          1.74        -11.70        11.70 o                         
   6 -12   1          9.55         -0.85        15.94 o                         
  -8 -11   1          0.01         33.37        16.82 o                         
  -7 -11   1          1.78         19.98         8.84 o                         
  -6 -11   1          0.70         25.58         8.71 o                         
  -5 -11   1         17.64         30.91        10.99 o                         
  -4 -11   1          1.19          2.96         8.60 o                         
  -3 -11   1        101.48        118.17        11.72 o                         
  -2 -11   1         79.70         92.10        10.39 o                         
  -1 -11   1          8.31         -3.89         3.89 o                         
   0 -11   1         30.45         15.29         5.39 o                         
   1 -11   1         49.65         44.50         7.17 o                         
   2 -11   1        244.08        304.47        15.87 o                         
   3 -11   1         29.11         24.60         6.96 o                         
   4 -11   1          8.81         -1.77         6.27 o                         
   5 -11   1          8.05          9.11         9.10 o                         
   6 -11   1          0.00          4.49        11.51 o                         
   7 -11   1         26.02         11.54        15.35 o                         
  -8 -10   1          6.49          7.13        12.46 o                         
  -7 -10   1          7.86         21.08         9.90 o                         
  -6 -10   1          4.88          6.99         8.15 o                         
  -5 -10   1         12.94         14.91         7.71 o                         
  -4 -10   1         18.27         15.24         6.73 o                         
  -3 -10   1        196.04        200.96        14.87 o                         
  -2 -10   1        195.11        254.98        11.74 o                         
  -1 -10   1         12.72         16.44         3.74 o                         
   0 -10   1         35.27         39.67         5.05 o                         
   1 -10   1         16.05         17.98         3.92 o                         
   2 -10   1         26.16         18.41         4.18 o                         
   3 -10   1          8.66         10.21         4.84 o                         
   4 -10   1        128.40        164.81        12.54 o                         
   5 -10   1         32.53         32.78         8.10 o                         
   6 -10   1         19.18         29.71        11.19 o                         
   7 -10   1          2.01          2.42        18.05 o                         
   8 -10   1         25.14         33.15        33.55 o                         
  -9  -9   1          0.39          5.07        13.05 o                         
  -8  -9   1          1.41         -6.55         8.22 o                         
  -7  -9   1          1.27         12.11         8.83 o                         
  -6  -9   1          5.71          0.35         5.92 o                         
  -5  -9   1          6.58         11.43         6.02 o                         
  -4  -9   1         32.07         41.59         6.17 o                         
  -3  -9   1         70.62         49.91         6.09 o                         
  -2  -9   1          0.58         -2.74         2.74 o                         
  -1  -9   1         83.22         98.65         6.85 o                         
   0  -9   1        463.69        509.55        12.75 o                         
   1  -9   1        233.02        263.30         9.71 o                         
   2  -9   1         84.99         93.20         6.52 o                         
   3  -9   1        103.75         95.17         6.85 o                         
   4  -9   1        148.21        143.86         9.43 o                         
   5  -9   1          0.81         -6.39         7.36 o                         
   6  -9   1        120.94        142.01        16.06 o                         
   7  -9   1         10.49          9.81        13.81 o                         
   8  -9   1         11.24         -0.72        19.72 o                         
  -9  -8   1          0.17         -5.21         8.80 o                         
  -8  -8   1          5.65         -8.18         8.18 o                         
  -7  -8   1          0.15         -5.14        11.18 o                         
  -6  -8   1        173.31        151.37        15.55 o                         
  -5  -8   1        351.82        384.82        13.86 o                         
  -4  -8   1        370.55        338.63        10.66 o                         
  -3  -8   1          4.37          2.83         2.86 o                         
  -2  -8   1        107.55        104.32         5.96 o                         
  -1  -8   1          3.72         13.01         2.78 o                         
   0  -8   1        360.45        362.18        10.12 o                         
   1  -8   1          0.20          1.91         2.34 o                         
   2  -8   1        547.88        503.25        12.64 o                         
   3  -8   1          0.00          2.25         2.49 o                         
   4  -8   1          0.04          1.26         3.28 o                         
   5  -8   1        158.45        149.27         9.61 o                         
   6  -8   1         14.41         19.46         6.67 o                         
   7  -8   1         10.70         17.02        12.47 o                         
   8  -8   1          9.34         19.25        10.32 o                         
   9  -8   1          4.33        -10.86        12.42 o                         
 -10  -7   1          0.50         16.34        12.22 o                         
  -9  -7   1          2.24          6.17         9.67 o                         
  -8  -7   1         11.44          1.41        12.15 o                         
  -7  -7   1         28.55         25.66         6.84 o                         
  -6  -7   1          7.80          8.80         4.93 o                         
  -5  -7   1        228.69        252.28        10.45 o                         
  -4  -7   1         76.01         70.55         7.58 o                         
  -3  -7   1         67.02         53.02         4.13 o                         
  -2  -7   1        962.85       1029.73        17.61 o                         
  -1  -7   1          5.36         12.10         2.34 o                         
   0  -7   1          4.12          3.91         1.97 o                         
   1  -7   1         56.59         35.58         3.74 o                         
   2  -7   1       1399.79       1482.83        22.26 o                         
   3  -7   1        237.57        236.38         8.24 o                         
   4  -7   1         40.19         30.92         3.71 o                         
   5  -7   1        184.59        154.01         8.16 o                         
   6  -7   1         18.14          4.33         5.20 o                         
   7  -7   1         47.26         31.36         9.85 o                         
   8  -7   1          0.48         -4.92        10.25 o                         
   9  -7   1          5.22         -9.04         9.04 o                         
 -10  -6   1          4.18         17.91        20.34 o                         
  -9  -6   1         23.74         36.61         9.08 o                         
  -8  -6   1          3.55          9.89         8.28 o                         
  -7  -6   1          5.90          3.28         5.75 o                         
  -6  -6   1         14.17         11.37         4.46 o                         
  -5  -6   1         54.61         50.08         5.39 o                         
  -4  -6   1        538.98        560.20        12.89 o                         
  -3  -6   1        497.46        499.06        10.74 o                         
  -2  -6   1        661.19        758.28        13.23 o                         
  -1  -6   1          5.27          2.67         1.68 o                         
   0  -6   1        711.59        841.41        14.22 o                         
   1  -6   1         23.45         26.32         3.10 o                         
   2  -6   1       2758.98       3155.18        34.53 o                         
   3  -6   1        267.03        215.04         7.96 o                         
   4  -6   1        506.16        453.90        10.78 o                         
   5  -6   1         22.80         32.48         3.39 o                         
   6  -6   1          0.17          2.01         3.35 o                         
   7  -6   1          8.40          4.84         6.08 o                         
   8  -6   1          0.52         -5.85         7.28 o                         
   9  -6   1         10.53         13.81         8.79 o                         
  10  -6   1          0.15          2.22        11.97 o                         
 -10  -5   1          2.32         -8.64         8.64 o                         
  -9  -5   1         71.04         81.44        14.34 o                         
  -8  -5   1         18.22          9.12         7.42 o                         
  -7  -5   1         61.95         55.99         7.32 o                         
  -6  -5   1        191.68        154.85         9.44 o                         
  -5  -5   1        267.77        307.40        10.09 o                         
  -4  -5   1          7.49         15.26         3.03 o                         
  -3  -5   1         60.56         84.69         4.94 o                         
  -2  -5   1       1813.95       1826.41        22.83 o                         
  -1  -5   1        152.56        157.56         5.04 o                         
   0  -5   1        366.36        353.58         7.95 o                         
   1  -5   1         58.86         82.36         4.38 o                         
   2  -5   1       2273.89       2508.14        29.07 o                         
   3  -5   1         28.08         19.89         2.68 o                         
   4  -5   1        350.65        394.42         9.13 o                         
   5  -5   1        268.05        246.99         8.86 o                         
   6  -5   1         60.88         69.30         7.07 o                         
   7  -5   1         37.67         35.81         6.87 o                         
   8  -5   1         45.55         33.10        11.38 o                         
   9  -5   1          2.81         -0.97         9.00 o                         
  10  -5   1          0.67         20.92        12.66 o                         
 -10  -4   1          0.06         -6.87        16.73 o                         
  -9  -4   1         19.41         19.82         8.67 o                         
  -8  -4   1          8.83          6.57         5.59 o                         
  -7  -4   1         21.38         20.03         5.16 o                         
  -6  -4   1        145.91        142.92         8.54 o                         
  -5  -4   1         86.20         97.28         6.61 o                         
  -4  -4   1          6.17          5.01         2.29 o                         
  -3  -4   1        595.28        614.45        12.50 o                         
  -2  -4   1          1.74         11.54         1.78 o                         
  -1  -4   1        231.49        183.82         4.78 o                         
   0  -4   1       1591.50       1719.24        20.08 o                         
   1  -4   1        319.33        414.14        10.04 o                         
   2  -4   1       1293.52       1574.86        19.76 o                         
   3  -4   1         18.59         32.85         3.13 o                         
   4  -4   1        799.04        946.74        18.30 o                         
   5  -4   1        351.27        393.00        13.61 o                         
   6  -4   1          4.18          8.25         3.72 o                         
   7  -4   1         38.56         32.72         6.63 o                         
   8  -4   1        203.74        226.46        25.50 o                         
   9  -4   1         38.43         37.76        27.12 o                         
  10  -4   1          0.16          6.34        19.43 o                         
 -11  -3   1          0.00        -11.49        11.89 o                         
 -10  -3   1          0.30          2.82        13.28 o                         
  -9  -3   1         16.60         16.74         9.22 o                         
  -8  -3   1         14.45         25.03         7.71 o                         
  -7  -3   1          0.85         -2.98         2.98 o                         
  -6  -3   1         20.98         21.21         4.11 o                         
  -5  -3   1        769.06        781.77        15.48 o                         
  -4  -3   1       2029.27       1993.05        26.06 o                         
  -3  -3   1        322.09        322.92         7.93 o                         
  -2  -3   1        459.12        456.51         8.46 o                         
  -1  -3   1          3.01          4.62         0.99 o                         
   0  -3   1       7121.79       6492.84        57.51 o                         
   1  -3   1        348.08        508.00         8.26 o                         
   2  -3   1       5292.84       5448.70        51.49 o                         
   3  -3   1       3765.11       4026.79        39.98 o                         
   4  -3   1        104.83        141.35         4.05 o                         
   5  -3   1        778.86        794.86        17.06 o                         
   6  -3   1         91.95         81.17         6.63 o                         
   7  -3   1          1.44          2.32         5.02 o                         
   8  -3   1          3.08         -3.72         7.53 o                         
   9  -3   1          1.92          7.81        13.96 o                         
  10  -3   1          4.62          2.71        26.17 o                         
 -11  -2   1          0.06        -13.10        13.10 o                         
 -10  -2   1          2.37          1.60        11.12 o                         
  -9  -2   1          9.36          6.29         7.13 o                         
  -8  -2   1         89.22        114.78        10.53 o                         
  -7  -2   1         38.29         21.07         4.55 o                         
  -6  -2   1         16.07         13.22         3.02 o                         
  -5  -2   1         38.77         45.06         5.53 o                         
  -4  -2   1         76.44         86.38         5.21 o                         
  -3  -2   1       4149.16       4095.69        43.33 o                         
  -2  -2   1       8940.17       8441.83        74.11 o                         
   0  -2   1         53.92         44.85         2.56 o                         
   1  -2   1       7955.38       7576.96        66.52 o                         
   2  -2   1          8.55          9.70         1.16 o                         
   3  -2   1        148.77        159.84         6.32 o                         
   4  -2   1          3.93          4.69         1.54 o                         
   5  -2   1       1201.01       1341.94        21.16 o                         
   6  -2   1         66.64         52.29         4.58 o                         
   7  -2   1        165.36        158.10         8.58 o                         
   8  -2   1         79.41         69.28        10.28 o                         
   9  -2   1        112.52         85.82        17.01 o                         
  10  -2   1          4.42          3.86         9.05 o                         
  11  -2   1          0.15         36.48        19.15 o                         
 -11  -1   1         10.35          4.16        13.85 o                         
 -10  -1   1          7.74         15.50        13.49 o                         
  -9  -1   1          0.20         -1.03         5.65 o                         
  -8  -1   1          1.48         -2.69         4.37 o                         
  -7  -1   1         84.79         82.79         6.07 o                         
  -6  -1   1        163.81        160.08         7.55 o                         
  -5  -1   1        691.88        739.18        13.95 o                         
  -4  -1   1        755.61        818.60        13.75 o                         
  -3  -1   1       7194.67       6565.46        60.58 o                         
  -2  -1   1       1944.61       1589.18        20.15 o                         
  -1  -1   1          7.26          0.17         0.51 o                         
   0  -1   1       1225.65       1549.17        17.01 o                         
   1  -1   1       9219.77       9882.36        92.03 o                         
   2  -1   1      18174.35      17061.09       185.03 o                         
   3  -1   1        116.70        156.21         3.99 o                         
   4  -1   1         27.39         17.41         2.04 o                         
   5  -1   1        123.02         97.91         4.64 o                         
   6  -1   1         55.19         47.72         4.05 o                         
   7  -1   1         37.77         40.62         4.15 o                         
   8  -1   1         36.32         25.17         8.31 o                         
   9  -1   1         61.14         87.77        20.01 o                         
  10  -1   1         12.30         17.11        11.56 o                         
  11  -1   1          8.93         10.11        16.12 o                         
 -11   0   1          6.54         58.00        18.69 o                         
 -10   0   1          8.58          4.05        16.19 o                         
  -9   0   1          2.36          9.23         9.98 o                         
  -8   0   1         23.54         23.64         5.75 o                         
  -7   0   1         85.68         95.89         6.03 o                         
  -6   0   1         43.16         46.20         4.06 o                         
  -5   0   1        481.23        458.27        10.09 o                         
  -4   0   1       1854.96       1770.85        23.81 o                         
  -3   0   1         61.83         53.31         3.41 o                         
  -2   0   1        165.54        303.96         6.84 o                         
  -1   0   1         22.13         19.32         1.16 o                         
   1   0   1         12.70         13.62         0.95 o                         
   2   0   1        230.73        124.07         3.46 o                         
   3   0   1        211.68        193.36         5.71 o                         
   4   0   1         86.47         86.64         5.00 o                         
   5   0   1        353.42        331.20         8.47 o                         
   6   0   1        140.48        129.10         6.27 o                         
   7   0   1          3.91          0.42         2.51 o                         
   8   0   1         21.88         28.03         9.26 o                         
   9   0   1          2.07         17.31         9.36 o                         
  10   0   1         10.21          6.49        12.24 o                         
  11   0   1          8.39         -9.32        15.77 o                         
 -11   1   1          1.05         -1.76        11.90 o                         
 -10   1   1          8.75         29.77        13.46 o                         
  -9   1   1         11.59         16.48        11.47 o                         
  -8   1   1         74.00         94.98        12.66 o                         
  -7   1   1          9.03          9.81         3.27 o                         
  -6   1   1        220.59        241.25         9.67 o                         
  -5   1   1       1116.63       1092.51        16.37 o                         
  -4   1   1        512.38        444.55         8.44 o                         
  -3   1   1        881.42       1095.76        13.88 o                         
  -2   1   1       2196.65       2467.41        38.26 o                         
  -1   1   1       3531.45       3296.12        29.46 o                         
   0   1   1       6011.40       3870.50       106.72 o                         
   1   1   1        533.48        822.37         9.47 o                         
   2   1   1      12278.31      10784.46        91.79 o                         
   3   1   1         53.07         58.80         3.57 o                         
   4   1   1        127.77        150.65         5.81 o                         
   5   1   1        202.49        229.78         7.66 o                         
   6   1   1        254.69        240.14         8.64 o                         
   7   1   1          2.61         -3.45         3.80 o                         
   8   1   1          4.62          0.12         5.48 o                         
   9   1   1         69.84         87.35        15.53 o                         
  10   1   1         21.97         30.82        14.86 o                         
  11   1   1          4.19         14.42        12.29 o                         
 -11   2   1          0.00        -15.66        15.66 o                         
 -10   2   1          0.79        -10.24        15.61 o                         
  -9   2   1         19.24         -0.22        13.52 o                         
  -8   2   1        117.91        104.48        12.11 o                         
  -7   2   1        217.51        244.48        11.01 o                         
  -6   2   1        726.43        790.35        13.64 o                         
  -5   2   1        288.13        371.96         8.05 o                         
  -4   2   1        503.40        495.36         8.84 o                         
  -3   2   1       3243.56       3343.66        54.00 o                         
  -2   2   1        367.81        347.31         6.19 o                         
  -1   2   1       5065.35       4893.61        41.71 o                         
   0   2   1       2538.92       1590.25        15.49 o                         
   1   2   1       7603.94       7044.45        62.88 o                         
   2   2   1      17634.55      17001.38       298.85 o                         
   3   2   1        417.00        447.58         9.04 o                         
   4   2   1          1.82         12.62         2.39 o                         
   5   2   1         36.51         35.79         3.82 o                         
   6   2   1         26.20         35.09         4.38 o                         
   7   2   1        536.26        589.48        16.07 o                         
   8   2   1        111.98        119.93        11.43 o                         
   9   2   1          8.53          1.96        11.03 o                         
  10   2   1          2.25         -4.58        10.49 o                         
  11   2   1          1.45        -10.72        14.07 o                         
 -10   3   1         18.50         23.12        14.37 o                         
  -9   3   1         90.64         83.08        19.54 o                         
  -8   3   1         62.86         49.86        11.37 o                         
  -7   3   1        679.89        730.12        14.07 o                         
  -6   3   1         22.27         15.97         2.90 o                         
  -5   3   1        161.48        175.12         5.75 o                         
  -4   3   1        146.91        179.15         5.67 o                         
  -3   3   1        574.11        660.05        10.72 o                         
  -2   3   1        277.55        395.67         7.44 o                         
  -1   3   1       3174.64       3286.52        44.28 o                         
   0   3   1       1172.07       1103.35        13.54 o                         
   1   3   1       3947.25       3820.94        36.46 o                         
   2   3   1       1072.60       1163.04        15.47 o                         
   3   3   1        249.73        247.68         6.86 o                         
   4   3   1          7.55         17.82         2.76 o                         
   5   3   1         48.17         58.49         4.91 o                         
   6   3   1         29.21         28.14         3.80 o                         
   7   3   1          8.79          3.28         3.45 o                         
   8   3   1          3.86         -1.99         4.88 o                         
   9   3   1         69.99         83.19        10.98 o                         
  10   3   1          2.34         13.28        10.61 o                         
  11   3   1          0.01         -8.61        20.13 o                         
 -10   4   1         17.33         12.05        16.59 o                         
  -9   4   1         22.36         13.30         9.13 o                         
  -8   4   1         11.17         12.84         8.49 o                         
  -7   4   1         64.61         64.22         5.62 o                         
  -6   4   1         81.30         79.89         4.37 o                         
  -5   4   1         23.78         29.87         3.10 o                         
  -4   4   1        553.70        579.27        10.96 o                         
  -3   4   1        412.68        589.46        10.46 o                         
  -2   4   1        538.19        511.64         9.63 o                         
  -1   4   1       2644.62       2452.52        24.42 o                         
   0   4   1       1958.59       1990.41        22.48 o                         
   1   4   1        193.67        172.31         5.07 o                         
   2   4   1       2587.95       2308.77        30.10 o                         
   3   4   1        335.56        231.85         7.05 o                         
   4   4   1        857.65        828.71        15.33 o                         
   5   4   1         85.93         62.84         5.25 o                         
   6   4   1         18.56         17.14         3.76 o                         
   7   4   1          4.22         -2.60         3.71 o                         
   8   4   1          2.03         12.14         5.84 o                         
   9   4   1          4.07         17.82         7.12 o                         
  10   4   1         13.14         -2.78        10.64 o                         
 -10   5   1         41.60         64.20        15.97 o                         
  -9   5   1        118.83        110.79        19.05 o                         
  -8   5   1         15.41         41.21        22.54 o                         
  -7   5   1          1.70         -5.76         5.76 o                         
  -6   5   1         43.38         35.02         3.86 o                         
  -5   5   1         21.34         12.62         2.61 o                         
  -4   5   1        444.17        469.91        10.08 o                         
  -3   5   1        504.20        577.65        11.50 o                         
  -2   5   1        276.92        293.39         7.22 o                         
  -1   5   1        249.33        248.73         6.53 o                         
   0   5   1        901.56        940.35        17.32 o                         
   1   5   1        560.60        412.20         8.89 o                         
   2   5   1        798.42        861.98        14.25 o                         
   3   5   1        119.21        118.24         6.14 o                         
   4   5   1          4.37          9.38         2.50 o                         
   5   5   1         35.63         25.51         3.77 o                         
   6   5   1         84.08         73.82         6.40 o                         
   7   5   1        168.39        192.72        12.68 o                         
   8   5   1          0.82         -5.46         5.46 o                         
   9   5   1         13.21         41.21        10.32 o                         
  10   5   1          0.70        -12.18        12.18 o                         
 -10   6   1          0.27         -7.66        16.01 o                         
  -9   6   1         36.30         74.94        12.44 o                         
  -8   6   1          0.84         -8.21         8.21 o                         
  -7   6   1         60.96         66.84        11.80 o                         
  -6   6   1          2.39          3.09         2.72 o                         
  -5   6   1        288.64        265.06         8.39 o                         
  -4   6   1          4.69         10.18         2.46 o                         
  -3   6   1        234.15        235.32         7.65 o                         
  -2   6   1          5.27          1.99         1.78 o                         
  -1   6   1        124.48        187.24         6.55 o                         
   0   6   1        581.03        598.60        11.76 o                         
   1   6   1        338.28        418.45         9.65 o                         
   2   6   1       1254.77       1398.00        21.26 o                         
   3   6   1          3.87          0.34         1.85 o                         
   4   6   1        522.25        554.88        12.99 o                         
   5   6   1          7.07          4.86         2.92 o                         
   6   6   1         53.73         46.12         5.81 o                         
   7   6   1         25.29         14.63         5.12 o                         
   8   6   1          4.83         -0.98         6.46 o                         
   9   6   1          2.24          6.07         6.67 o                         
  10   6   1         19.56         60.73        15.30 o                         
  -9   7   1          0.13         18.79        12.75 o                         
  -8   7   1          2.04         -4.04        11.49 o                         
  -7   7   1         38.98         24.10         8.95 o                         
  -6   7   1         13.05         11.27         4.20 o                         
  -5   7   1          0.73          2.19         2.68 o                         
  -4   7   1        311.79        369.19        10.36 o                         
  -3   7   1        258.40        227.04         8.07 o                         
  -2   7   1        268.98        245.90         8.14 o                         
  -1   7   1         96.88        149.58         7.22 o                         
   0   7   1        128.65        177.97         7.12 o                         
   1   7   1          5.21          3.83         2.20 o                         
   2   7   1        125.85        109.11         6.23 o                         
   3   7   1         71.78         58.33         5.03 o                         
   4   7   1          8.32         11.04         2.96 o                         
   5   7   1         53.16         41.65         5.07 o                         
   6   7   1         28.64         46.06         6.17 o                         
   7   7   1          0.62         -1.49         4.71 o                         
   8   7   1         18.40          6.47         8.43 o                         
   9   7   1          0.38          8.22         5.88 o                         
  10   7   1          1.32        -10.36        10.94 o                         
  -9   8   1          0.21          1.36        10.84 o                         
  -8   8   1         29.41         38.61        12.37 o                         
  -7   8   1          0.63         27.47        18.35 o                         
  -6   8   1          6.29         -3.20         5.69 o                         
  -5   8   1         89.89         92.19         9.03 o                         
  -4   8   1         40.65         31.45         4.15 o                         
  -3   8   1         36.14         31.99         3.99 o                         
  -2   8   1        837.33        927.09        17.79 o                         
  -1   8   1          5.01          2.96         2.58 o                         
   0   8   1        137.27        129.99         7.04 o                         
   1   8   1          3.16          7.54         2.64 o                         
   2   8   1          1.20         -2.38         2.38 o                         
   3   8   1         39.35         33.41         4.38 o                         
   4   8   1         68.02         60.74         6.07 o                         
   5   8   1         88.96         80.59         7.57 o                         
   6   8   1         29.55         33.38         8.48 o                         
   7   8   1         60.50         51.96         8.74 o                         
   8   8   1          6.31          0.97         7.45 o                         
   9   8   1          8.02         30.66         9.71 o                         
  -9   9   1          2.66        -14.73        14.73 o                         
  -8   9   1         12.45          3.42        12.30 o                         
  -7   9   1         52.81         33.49        14.63 o                         
  -6   9   1         33.75         24.59         7.72 o                         
  -5   9   1         61.75         76.29        10.51 o                         
  -4   9   1          1.08          0.65         3.63 o                         
  -3   9   1         49.83         48.41         5.21 o                         
  -2   9   1         27.69         19.79         3.94 o                         
  -1   9   1          6.34          8.15         3.07 o                         
   0   9   1         98.74        109.21         7.18 o                         
   1   9   1          1.54          0.92         2.69 o                         
   2   9   1         33.74         30.91         4.38 o                         
   3   9   1          5.42         -0.41         2.80 o                         
   4   9   1          2.33          4.73         3.36 o                         
   5   9   1          6.04          5.05         6.41 o                         
   6   9   1        159.33        163.61        14.27 o                         
   7   9   1        118.26        121.26        15.67 o                         
   8   9   1          0.19         -0.33         7.35 o                         
   9   9   1          0.35          7.14        13.40 o                         
  -8  10   1          3.70         27.44        15.38 o                         
  -7  10   1         58.79         87.91        16.62 o                         
  -6  10   1          0.03          5.51        14.49 o                         
  -5  10   1         90.17         86.13        10.24 o                         
  -4  10   1         52.11         68.11         7.06 o                         
  -3  10   1        362.21        397.04        12.72 o                         
  -2  10   1        306.84        305.88        11.36 o                         
  -1  10   1         88.99         80.54         6.65 o                         
   0  10   1         80.62        116.60         8.26 o                         
   1  10   1         87.77         92.25         8.88 o                         
   2  10   1         37.33         27.91         4.67 o                         
   3  10   1         72.94         63.64         7.21 o                         
   4  10   1         13.89         17.70         6.09 o                         
   5  10   1         26.49         28.36         8.11 o                         
   6  10   1          6.82          2.78         8.23 o                         
   7  10   1          3.57          1.62         8.03 o                         
   8  10   1          6.20          7.12         8.25 o                         
  -7  11   1          0.05        -13.56        21.31 o                         
  -6  11   1          6.74          8.75         9.86 o                         
  -5  11   1          0.11         -4.39         7.83 o                         
  -4  11   1         63.80         82.41        10.50 o                         
  -3  11   1          0.63         -2.64         3.58 o                         
  -2  11   1         10.32         11.12         4.33 o                         
  -1  11   1        128.01        135.58         8.54 o                         
   0  11   1         61.22         63.07         7.19 o                         
   1  11   1        105.06        119.96         9.93 o                         
   2  11   1         68.00         76.46         8.24 o                         
   3  11   1          0.95          4.29         5.48 o                         
   4  11   1          1.53          0.70         9.07 o                         
   5  11   1         61.62         55.61        10.72 o                         
   6  11   1          0.23         -3.99         7.60 o                         
   7  11   1          0.01         -4.28        12.80 o                         
   8  11   1          1.38         23.13        11.41 o                         
  -7  12   1         26.42         37.03        20.84 o                         
  -6  12   1          1.99         38.53        11.42 o                         
  -5  12   1         17.06         19.86        11.38 o                         
  -4  12   1          7.61          5.79         5.10 o                         
  -3  12   1         55.25         44.04         8.84 o                         
  -2  12   1          0.09         -5.33         5.33 o                         
  -1  12   1        133.58        155.89        12.00 o                         
   0  12   1        278.09        313.39        14.58 o                         
   1  12   1         26.80         24.86         5.83 o                         
   2  12   1          0.14         -5.67         5.67 o                         
   3  12   1          0.01          1.93         7.00 o                         
   4  12   1         92.40         69.63        15.66 o                         
   5  12   1         22.01          5.34        10.28 o                         
   6  12   1          4.77          2.45        15.94 o                         
   7  12   1          4.79         29.00        13.82 o                         
  -6  13   1          0.13        -12.69        16.19 o                         
  -5  13   1         18.59         78.37        28.35 o                         
  -4  13   1         24.92         39.91        12.31 o                         
  -3  13   1          5.43         -4.58         6.03 o                         
  -2  13   1          0.11         -6.13         6.13 o                         
  -1  13   1         11.27         24.62         7.99 o                         
   0  13   1         19.22         31.92        14.49 o                         
   1  13   1          3.60         -3.60         6.97 o                         
   2  13   1         10.93          7.18         7.57 o                         
   3  13   1          0.16         -6.28         6.28 o                         
   4  13   1         11.70          7.12         8.85 o                         
   5  13   1         23.06         23.30        10.01 o                         
   6  13   1          0.69         20.52        12.40 o                         
  -4  14   1          4.10         23.07        10.92 o                         
  -3  14   1          2.08         -0.32         7.82 o                         
  -2  14   1         32.38         15.92        20.86 o                         
  -1  14   1          1.58          3.91         8.24 o                         
   0  14   1         17.56         16.93         9.67 o                         
   1  14   1          1.71         -7.06         7.69 o                         
   2  14   1          0.01          4.61        10.40 o                         
   3  14   1          0.13          8.99        13.61 o                         
   4  14   1          2.68         -3.49        13.96 o                         
   5  14   1          0.35         -7.67        13.70 o                         
  -3  15   1          9.05         -9.17        25.89 o                         
  -2  15   1         14.86         -4.38         9.74 o                         
  -1  15   1         23.69         17.56        17.03 o                         
   0  15   1          3.60         -9.90        10.00 o                         
   1  15   1          2.28         -8.47         8.47 o                         
   2  15   1          0.74        -15.63        15.77 o                         
   3  15   1          4.22         11.98        12.36 o                         
  -2 -15   2          3.30          9.50        12.14 o                         
  -1 -15   2          8.74          9.97        10.55 o                         
   0 -15   2          5.48         -3.61         8.07 o                         
   1 -15   2         14.32         -0.05        10.48 o                         
  -4 -14   2          4.91         25.41        15.38 o                         
  -3 -14   2          5.52         -4.63         9.20 o                         
  -2 -14   2          2.37         49.13        25.71 o                         
  -1 -14   2          0.04         30.96        11.46 o                         
   0 -14   2          0.93         -2.27         9.13 o                         
   1 -14   2          3.06         -2.04        20.08 o                         
   2 -14   2          8.98          6.18        10.07 o                         
   3 -14   2          2.78         37.03        18.45 o                         
   4 -14   2          8.72         41.88        18.49 o                         
  -5 -13   2          2.78         -9.73        11.37 o                         
  -4 -13   2          3.43         -6.96        10.85 o                         
  -3 -13   2          0.00         23.20        12.80 o                         
  -2 -13   2         15.77         10.50         8.16 o                         
  -1 -13   2          0.62         -2.14         7.03 o                         
   0 -13   2         23.24         27.73        12.07 o                         
   1 -13   2          0.14         16.72        11.66 o                         
   2 -13   2          6.14         18.92         9.87 o                         
   3 -13   2         10.03         14.30        14.81 o                         
   4 -13   2          0.21          9.50        11.13 o                         
   5 -13   2          5.20         33.61        16.69 o                         
  -7 -12   2          1.07         14.04        24.83 o                         
  -6 -12   2          2.55         -5.26         8.30 o                         
  -5 -12   2          1.91         12.91         8.13 o                         
  -4 -12   2          2.61         -2.49         7.22 o                         
  -3 -12   2         13.06         22.27         8.57 o                         
  -2 -12   2          1.45          0.03         5.13 o                         
  -1 -12   2          8.85          5.08         7.77 o                         
   0 -12   2         54.07         57.84        12.15 o                         
   1 -12   2          1.44          4.64         7.35 o                         
   2 -12   2         63.29         48.79        11.15 o                         
   3 -12   2         50.51         35.67        10.03 o                         
   4 -12   2          2.33          5.31        11.47 o                         
   5 -12   2         11.49         21.34        10.99 o                         
   6 -12   2         38.13         26.62        45.08 o                         
  -7 -11   2          0.92          0.81         8.36 o                         
  -6 -11   2          2.99         -4.28         7.62 o                         
  -5 -11   2          5.51         -2.06         7.69 o                         
  -4 -11   2         25.55          6.50         7.48 o                         
  -3 -11   2         55.57         47.40         7.97 o                         
  -2 -11   2          8.36          2.88         4.54 o                         
  -1 -11   2         33.91         36.76         7.85 o                         
   0 -11   2         22.41         31.96         7.17 o                         
   1 -11   2          0.00          4.10         5.92 o                         
   2 -11   2         53.61         66.93         9.96 o                         
   3 -11   2          0.26         -2.73         8.15 o                         
   4 -11   2         14.35         18.77         8.21 o                         
   5 -11   2          5.58         16.45        15.42 o                         
   6 -11   2         25.89         40.67        14.45 o                         
   7 -11   2         21.87         42.39        18.21 o                         
  -8 -10   2          2.21          1.18         8.58 o                         
  -7 -10   2          3.71         -2.53         9.66 o                         
  -6 -10   2          1.84         -4.37        10.83 o                         
  -5 -10   2          6.83         -8.44         8.44 o                         
  -4 -10   2         16.19         15.15         6.20 o                         
  -3 -10   2         91.81         80.25         8.85 o                         
  -2 -10   2         96.68        104.27         8.88 o                         
  -1 -10   2          7.67          7.70         4.55 o                         
   0 -10   2         99.28         81.56         6.52 o                         
   1 -10   2        168.08        145.14         8.34 o                         
   2 -10   2         28.65         16.76         5.72 o                         
   3 -10   2        455.45        437.49        16.20 o                         
   4 -10   2        146.14        172.30        12.18 o                         
   5 -10   2        107.21        147.56        18.21 o                         
   6 -10   2          1.58          0.41         9.85 o                         
   7 -10   2          6.81         10.21        19.37 o                         
   8 -10   2          2.88         33.47        17.97 o                         
  -9  -9   2          0.37          9.24        21.99 o                         
  -8  -9   2          2.21         25.47        11.85 o                         
  -7  -9   2          0.72         -7.93         7.93 o                         
  -6  -9   2         11.78          8.99         9.74 o                         
  -5  -9   2          1.42         -1.77         6.19 o                         
  -4  -9   2          0.21          2.11         5.30 o                         
  -3  -9   2        134.97        124.90         9.94 o                         
  -2  -9   2         40.56         56.21         5.47 o                         
  -1  -9   2        155.87        184.28         8.36 o                         
   0  -9   2        171.78        189.29         8.57 o                         
   1  -9   2         95.53         87.68         6.46 o                         
   2  -9   2         68.41         58.17         5.62 o                         
   3  -9   2        107.85        128.37         7.62 o                         
   4  -9   2        752.36        839.68        20.19 o                         
   5  -9   2         30.52         18.54         6.49 o                         
   6  -9   2          0.18          2.76         7.42 o                         
   7  -9   2          4.29         37.55        20.87 o                         
   8  -9   2          2.58         -3.12        17.08 o                         
  -9  -8   2          1.95         -5.52         8.69 o                         
  -8  -8   2         33.23         41.05        12.01 o                         
  -7  -8   2          5.56          0.47         6.96 o                         
  -6  -8   2         90.82         82.60        13.19 o                         
  -5  -8   2        114.77        120.71         9.17 o                         
  -4  -8   2        125.75        123.21         8.88 o                         
  -3  -8   2         50.52         41.79         6.20 o                         
  -2  -8   2        271.40        288.83         8.31 o                         
  -1  -8   2         43.82         34.77         3.75 o                         
   0  -8   2        528.62        529.09        11.82 o                         
   1  -8   2        217.58        201.49         8.49 o                         
   2  -8   2          8.95         11.17         4.20 o                         
   3  -8   2         26.72         40.74         4.52 o                         
   4  -8   2        401.89        373.33        10.79 o                         
   5  -8   2        239.02        232.98        13.03 o                         
   6  -8   2         24.70          9.04         6.27 o                         
   7  -8   2          5.94         -5.63         9.65 o                         
   8  -8   2         52.36         43.16        12.63 o                         
   9  -8   2          4.45          5.24        13.24 o                         
  -9  -7   2          1.02         -6.90        12.61 o                         
  -8  -7   2          5.99          5.28        10.55 o                         
  -7  -7   2         87.13         76.34        11.52 o                         
  -6  -7   2         23.52         23.77         5.83 o                         
  -5  -7   2          1.43         -0.24         3.35 o                         
  -4  -7   2          3.50         -1.93         2.52 o                         
  -3  -7   2          0.41         -2.01         2.79 o                         
  -2  -7   2         51.53         66.38         4.81 o                         
  -1  -7   2        457.60        624.28        12.31 o                         
   0  -7   2         44.76         49.95         4.11 o                         
   1  -7   2        146.79        165.37         7.10 o                         
   2  -7   2       1413.96       1435.91        21.68 o                         
   3  -7   2         15.14         18.85         3.04 o                         
   4  -7   2        112.84        120.54         6.73 o                         
   5  -7   2          1.61          4.66         4.48 o                         
   6  -7   2          6.81         -3.43         4.68 o                         
   7  -7   2         45.97         32.63         9.07 o                         
   8  -7   2         18.86          4.63        12.46 o                         
   9  -7   2          3.41        -11.03        11.03 o                         
 -10  -6   2          0.19        -13.62        13.63 o                         
  -9  -6   2          0.34         11.45        17.02 o                         
  -8  -6   2          6.82          4.06         6.97 o                         
  -7  -6   2          7.28          3.65         6.07 o                         
  -6  -6   2        301.40        267.71        11.63 o                         
  -5  -6   2        455.67        431.00        12.90 o                         
  -4  -6   2         35.46         48.87         4.51 o                         
  -3  -6   2         96.51         82.98         4.48 o                         
  -2  -6   2         34.59         32.83         3.12 o                         
  -1  -6   2          0.51          2.63         1.48 o                         
   0  -6   2        516.14        600.36        11.55 o                         
   1  -6   2         24.47         18.93         2.75 o                         
   2  -6   2       1890.87       1719.43        23.29 o                         
   3  -6   2        632.88        584.60        12.08 o                         
   4  -6   2         38.18         37.84         3.64 o                         
   5  -6   2         89.25         76.06         5.75 o                         
   6  -6   2         43.60         37.19         6.53 o                         
   7  -6   2        160.50        163.51        20.42 o                         
   8  -6   2          1.28          3.57         8.44 o                         
   9  -6   2          7.22         -6.08        13.45 o                         
  10  -6   2          2.86         11.29        13.64 o                         
 -10  -5   2          5.87         13.51        12.71 o                         
  -9  -5   2          0.04         14.60        10.27 o                         
  -8  -5   2          2.57         -5.70         5.70 o                         
  -7  -5   2          2.20          9.92         5.30 o                         
  -6  -5   2          3.77         -3.09         3.09 o                         
  -5  -5   2        142.68        134.98         7.95 o                         
  -4  -5   2        100.68        102.48         8.79 o                         
  -3  -5   2         36.94         55.24         4.02 o                         
  -2  -5   2         30.54         28.39         3.05 o                         
  -1  -5   2          2.19         12.81         2.29 o                         
   0  -5   2        612.93        524.93         9.92 o                         
   1  -5   2        354.80        316.67         7.08 o                         
   2  -5   2       1486.25       1541.51        19.90 o                         
   3  -5   2         32.00         43.71         3.57 o                         
   4  -5   2       1103.49       1172.28        17.48 o                         
   5  -5   2        685.48        752.20        20.10 o                         
   6  -5   2         60.17         45.60         5.64 o                         
   7  -5   2         24.99         30.17         6.63 o                         
   8  -5   2          1.88         -8.52         8.52 o                         
   9  -5   2         15.63         21.76        11.31 o                         
  10  -5   2          0.73        -10.84        12.01 o                         
 -10  -4   2          1.14         -9.04         9.04 o                         
  -9  -4   2         50.25         80.29        14.07 o                         
  -8  -4   2         69.66         51.53         9.21 o                         
  -7  -4   2         93.63         97.17         8.68 o                         
  -6  -4   2          9.13         10.20         3.53 o                         
  -5  -4   2        140.06        145.10         8.16 o                         
  -4  -4   2        932.37        913.25        17.96 o                         
  -3  -4   2         45.65         29.30         3.08 o                         
  -2  -4   2        111.46        115.35         5.42 o                         
  -1  -4   2        242.47        166.60         6.30 o                         
   0  -4   2       3223.39       3230.33        32.87 o                         
   1  -4   2       1222.22       1342.58        18.50 o                         
   2  -4   2       1558.23       1993.24        22.02 o                         
   3  -4   2        107.86        122.48         4.79 o                         
   4  -4   2       1971.85       1937.04        29.67 o                         
   5  -4   2        192.63        212.03        11.10 o                         
   6  -4   2          0.05         -0.88         3.16 o                         
   7  -4   2         77.76         68.97         9.66 o                         
   8  -4   2         14.57         30.80        12.56 o                         
   9  -4   2         10.83          6.80         9.53 o                         
  10  -4   2          1.55         20.10        13.39 o                         
 -10  -3   2          2.93         12.37        11.29 o                         
  -9  -3   2          0.37         -1.19        12.61 o                         
  -8  -3   2         10.03          9.41         6.03 o                         
  -7  -3   2        160.98        150.15        10.93 o                         
  -6  -3   2         44.32         25.50         4.16 o                         
  -5  -3   2        280.69        320.06         9.69 o                         
  -4  -3   2       1718.20       1628.43        22.87 o                         
  -3  -3   2        446.43        391.09         8.92 o                         
  -2  -3   2         65.31         78.06         3.54 o                         
  -1  -3   2          0.53          6.60         1.69 o                         
   0  -3   2        158.12        187.22         4.47 o                         
   1  -3   2       3649.66       3992.53        38.03 o                         
   2  -3   2       3135.28       3180.26        32.25 o                         
   3  -3   2        259.02        285.15         5.86 o                         
   4  -3   2          2.04          0.48         1.97 o                         
   5  -3   2        281.67        284.49        10.03 o                         
   6  -3   2         85.74        105.17         7.59 o                         
   7  -3   2        113.54        111.27        10.18 o                         
   8  -3   2          1.58         -2.24         5.92 o                         
   9  -3   2         30.83         27.95        10.46 o                         
  10  -3   2         13.75          7.27        10.81 o                         
 -11  -2   2          6.81         -5.51        12.71 o                         
 -10  -2   2          6.82         10.57        12.87 o                         
  -9  -2   2          8.63          8.88         7.69 o                         
  -8  -2   2         17.35          4.18         7.31 o                         
  -7  -2   2          0.04         -2.97         2.97 o                         
  -6  -2   2         26.98         26.55         3.93 o                         
  -5  -2   2        148.59        148.80         7.19 o                         
  -4  -2   2        371.51        348.62         8.90 o                         
  -3  -2   2         64.43         72.25         4.36 o                         
  -2  -2   2       9218.15       9542.97        83.38 o                         
  -1  -2   2       4726.89       4811.26        50.23 o                         
   0  -2   2       8589.39       8169.09        69.64 o                         
   1  -2   2        625.27        673.92         8.98 o                         
   2  -2   2       1448.05       1539.63        17.24 o                         
   3  -2   2        549.16        572.35        11.94 o                         
   4  -2   2       1447.09       1390.23        23.72 o                         
   5  -2   2        305.26        277.82         9.63 o                         
   6  -2   2          0.81         -2.16         2.62 o                         
   7  -2   2        214.56        217.81        11.58 o                         
   8  -2   2        121.16        131.27        13.11 o                         
   9  -2   2          2.64         14.14         9.42 o                         
  10  -2   2          0.40         11.10        16.82 o                         
  11  -2   2          2.78         27.33        15.12 o                         
 -11  -1   2          2.38         -5.58        14.87 o                         
 -10  -1   2          8.06          8.55        15.29 o                         
  -9  -1   2          2.16         15.69         7.69 o                         
  -8  -1   2         74.66         79.98        10.43 o                         
  -7  -1   2         17.80         10.23         3.65 o                         
  -6  -1   2          4.47          0.66         2.22 o                         
  -5  -1   2        794.86        851.63        15.35 o                         
  -4  -1   2         31.29         55.15         4.00 o                         
  -3  -1   2       1956.55       1973.12        23.19 o                         
  -2  -1   2       4645.37       3908.22        37.40 o                         
  -1  -1   2        847.67        984.51        11.48 o                         
   0  -1   2         12.76         40.76         1.86 o                         
   1  -1   2       2807.76       2854.14        26.38 o                         
   2  -1   2      10918.13      10793.59       103.82 o                         
   3  -1   2         45.86         22.78         1.68 o                         
   4  -1   2          0.95         -1.16         1.16 o                         
   5  -1   2        134.94        135.65         7.35 o                         
   6  -1   2         90.81         91.91         5.14 o                         
   7  -1   2        325.52        333.42         9.38 o                         
   8  -1   2         18.19         20.37        13.72 o                         
   9  -1   2         17.06         11.97        10.43 o                         
  10  -1   2         21.21          5.25        13.21 o                         
  11  -1   2          0.90         16.48        13.71 o                         
 -11   0   2         10.18         -7.81        13.37 o                         
 -10   0   2          7.66         22.81        13.97 o                         
  -9   0   2          0.44          4.35        10.85 o                         
  -8   0   2          0.40         -1.45         5.74 o                         
  -7   0   2         77.38         84.14         6.83 o                         
  -6   0   2        188.11        185.17         7.14 o                         
  -5   0   2         20.39         12.08         2.32 o                         
  -4   0   2        775.33        719.47        12.15 o                         
  -3   0   2         46.59         60.27         3.60 o                         
  -2   0   2        739.93        386.41         6.75 o                         
  -1   0   2         80.22         58.45         2.09 o                         
   0   0   2       3766.84       3417.54        31.49 o                         
   1   0   2        105.88         78.30         2.26 o                         
   2   0   2       1069.95        688.91         9.54 o                         
   3   0   2        528.72        485.02         9.72 o                         
   4   0   2        232.19        244.43         7.61 o                         
   5   0   2        164.41        165.80         6.18 o                         
   6   0   2        230.59        227.38         8.53 o                         
   7   0   2         21.79         15.24         4.24 o                         
   8   0   2         94.31         70.94         8.60 o                         
   9   0   2          0.25         17.58        10.29 o                         
  10   0   2         45.86         29.24        11.30 o                         
  11   0   2          3.66         -2.37        14.34 o                         
 -11   1   2         13.05          2.60        13.99 o                         
 -10   1   2         34.45         76.51        17.23 o                         
  -9   1   2          4.42          1.91         7.03 o                         
  -8   1   2         35.62         36.14        20.51 o                         
  -7   1   2         13.30         14.56         2.75 o                         
  -6   1   2        186.64        202.91         9.89 o                         
  -5   1   2       1091.19       1175.78        16.79 o                         
  -4   1   2          0.19          0.81         1.62 o                         
  -3   1   2       1819.79       1718.38        24.25 o                         
  -2   1   2        952.94        918.00        14.21 o                         
  -1   1   2        257.58        349.00         5.38 o                         
   0   1   2          6.04         22.51         1.22 o                         
   1   1   2      10221.70      10431.19       171.43 o                         
   2   1   2         10.51          5.05         1.16 o                         
   3   1   2       1046.72       1063.93        14.78 o                         
   4   1   2        145.71        123.22         5.30 o                         
   5   1   2          6.71          3.76         2.07 o                         
   6   1   2        139.31        150.51         7.44 o                         
   7   1   2          0.43         -2.69         2.69 o                         
   8   1   2          0.07         -5.67         5.67 o                         
   9   1   2          0.41         -0.01         7.91 o                         
  10   1   2          3.24         28.89        12.56 o                         
  11   1   2          0.04        -12.30        15.02 o                         
 -11   2   2          0.24        -24.74        24.74 o                         
 -10   2   2          7.87         37.10        12.04 o                         
  -9   2   2          8.36         26.47        11.07 o                         
  -8   2   2        313.29        321.61        20.88 o                         
  -7   2   2        428.89        379.55        15.36 o                         
  -6   2   2         10.85         12.24         3.43 o                         
  -5   2   2        950.77        830.38        22.59 o                         
  -4   2   2        326.67        296.14         9.96 o                         
  -3   2   2        596.67        623.33        12.01 o                         
  -2   2   2       8741.01       8517.93        74.31 o                         
  -1   2   2      14032.42      13655.84       161.79 o                         
   0   2   2       3422.39       2896.67        36.94 o                         
   1   2   2       1768.17       1687.35        18.98 o                         
   2   2   2        194.05        163.38         4.60 o                         
   3   2   2       1071.09       1092.02        15.64 o                         
   4   2   2        426.03        398.99         9.40 o                         
   5   2   2        967.42       1110.12        18.48 o                         
   6   2   2         62.98         58.60         5.34 o                         
   7   2   2          3.82          0.57         2.89 o                         
   8   2   2          0.59         -4.06         4.06 o                         
   9   2   2         76.59         65.85        17.75 o                         
  10   2   2          1.67          5.27        12.01 o                         
  11   2   2          1.32         14.09        24.13 o                         
 -10   3   2          6.01         14.03        14.93 o                         
  -9   3   2         21.09         39.72        12.01 o                         
  -8   3   2         15.90         10.57        10.96 o                         
  -7   3   2        137.66        126.12        10.31 o                         
  -6   3   2          0.19         -1.28         2.37 o                         
  -5   3   2          5.15          5.79         2.50 o                         
  -4   3   2         38.55         27.90         2.43 o                         
  -3   3   2       1365.70       1269.27        20.15 o                         
  -2   3   2        355.21        250.69         5.95 o                         
  -1   3   2       2862.14       2580.70        26.60 o                         
   0   3   2        536.82        385.18         6.84 o                         
   1   3   2       6001.80       5123.59        47.05 o                         
   2   3   2       4858.58       4499.06        43.36 o                         
   3   3   2        312.98        293.02         7.54 o                         
   4   3   2        664.25        776.32        14.25 o                         
   5   3   2        240.30        251.22         8.46 o                         
   6   3   2          8.28         12.06         3.20 o                         
   7   3   2         60.18         75.56         6.22 o                         
   8   3   2          0.47         -3.73         3.73 o                         
   9   3   2          8.08          6.81         6.16 o                         
  10   3   2          0.39          7.56        10.30 o                         
  11   3   2          0.98        -11.09        11.09 o                         
 -10   4   2          0.10         -0.66        12.94 o                         
  -9   4   2          4.21         -3.24         7.87 o                         
  -8   4   2          0.00         -8.54        11.44 o                         
  -7   4   2         47.50         62.78        10.58 o                         
  -6   4   2          2.19         10.22         3.90 o                         
  -5   4   2         23.03         14.21         3.13 o                         
  -4   4   2        477.46        447.64        11.27 o                         
  -3   4   2       1030.17        874.15        13.07 o                         
  -2   4   2       4122.14       3769.03        35.04 o                         
  -1   4   2         44.74         58.00         3.29 o                         
   0   4   2       2136.72       2114.45        23.75 o                         
   1   4   2       2151.28       1837.28        20.61 o                         
   2   4   2        898.42        891.32        13.78 o                         
   3   4   2       1991.54       2219.84        27.12 o                         
   4   4   2          2.49          8.58         2.58 o                         
   5   4   2          3.25          3.35         2.68 o                         
   6   4   2         48.59         50.17         5.20 o                         
   7   4   2         42.28         47.21         6.18 o                         
   8   4   2          0.05         -1.36         5.23 o                         
   9   4   2         63.19         82.54        11.71 o                         
  10   4   2          3.47         -7.81         9.29 o                         
 -10   5   2          5.40         15.41        12.80 o                         
  -9   5   2         26.00         13.14        12.13 o                         
  -8   5   2         17.49         29.25        12.29 o                         
  -7   5   2         13.12          5.48         4.76 o                         
  -6   5   2         63.68         56.27         3.77 o                         
  -5   5   2        358.85        372.76         9.15 o                         
  -4   5   2         90.01        110.51         5.39 o                         
  -3   5   2        260.89        309.92         8.25 o                         
  -2   5   2        627.91        732.84        13.01 o                         
  -1   5   2        634.17        504.38        10.09 o                         
   0   5   2       1114.42       1129.91        16.30 o                         
   1   5   2         74.73         90.68         4.96 o                         
   2   5   2        786.96        781.07        13.48 o                         
   3   5   2        235.28        256.27         7.38 o                         
   4   5   2        390.25        400.63        10.12 o                         
   5   5   2        121.12        135.23         7.61 o                         
   6   5   2          0.11          1.59         2.86 o                         
   7   5   2         19.81         20.50         5.17 o                         
   8   5   2          7.86         14.23         5.14 o                         
   9   5   2         14.89          8.88        10.49 o                         
  10   5   2          0.71         -6.95         9.61 o                         
 -10   6   2          8.68         -9.50        10.35 o                         
  -9   6   2         96.81        141.40        21.61 o                         
  -8   6   2          1.61         -2.58        11.23 o                         
  -7   6   2         16.47         32.43        10.33 o                         
  -6   6   2          1.74          5.05         2.55 o                         
  -5   6   2        118.21        117.86         6.17 o                         
  -4   6   2         17.27         16.79         2.89 o                         
  -3   6   2          1.03          2.34         1.84 o                         
  -2   6   2         88.91         99.19         5.77 o                         
  -1   6   2        140.97        102.95         5.63 o                         
   0   6   2          2.92          1.03         1.41 o                         
   1   6   2        244.65        178.11         6.48 o                         
   2   6   2        187.00        180.63         6.82 o                         
   3   6   2        136.61        144.09         6.84 o                         
   4   6   2          0.31          3.66         4.37 o                         
   5   6   2         12.16         10.74         3.10 o                         
   6   6   2        107.07        110.41         8.02 o                         
   7   6   2        102.55        115.84        10.24 o                         
   8   6   2          2.64         -5.61         5.61 o                         
   9   6   2         14.62         28.14        10.22 o                         
  10   6   2          1.89         17.80        10.15 o                         
  -9   7   2          5.92         -1.60        15.61 o                         
  -8   7   2         61.17         62.52        17.47 o                         
  -7   7   2        213.34        227.95        35.10 o                         
  -6   7   2          0.43         -4.17         4.17 o                         
  -5   7   2          8.45          8.85         3.16 o                         
  -4   7   2          0.03         -0.52         2.17 o                         
  -3   7   2        418.16        463.04        13.06 o                         
  -2   7   2         99.44        115.48         6.14 o                         
  -1   7   2        469.99        530.96        11.98 o                         
   0   7   2        267.52        288.03         8.58 o                         
   1   7   2        337.72        470.13        11.15 o                         
   2   7   2        415.51        391.73        10.34 o                         
   3   7   2         31.83         39.44         4.32 o                         
   4   7   2          8.18          5.79         2.98 o                         
   5   7   2          0.02         -0.30         3.01 o                         
   6   7   2         14.23          7.87         5.44 o                         
   7   7   2          2.17         -4.35         4.35 o                         
   8   7   2         19.95         14.79         7.93 o                         
   9   7   2          1.47         10.18         9.39 o                         
  10   7   2          0.12        -12.98        12.98 o                         
  -9   8   2          6.83         18.04        11.53 o                         
  -8   8   2          2.04         13.80        35.31 o                         
  -7   8   2          3.40         10.33         8.18 o                         
  -6   8   2          4.60          3.78         9.19 o                         
  -5   8   2          8.58         11.63         3.45 o                         
  -4   8   2         49.91         69.91         6.03 o                         
  -3   8   2        174.40        199.08         8.99 o                         
  -2   8   2         28.95         25.63         3.52 o                         
  -1   8   2         13.60          5.74         2.37 o                         
   0   8   2        475.70        449.75        11.53 o                         
   1   8   2        351.15        343.14         9.98 o                         
   2   8   2         56.76         53.86         6.29 o                         
   3   8   2        209.22        267.35        10.14 o                         
   4   8   2          8.64          7.51         3.36 o                         
   5   8   2          0.74         -0.43         3.71 o                         
   6   8   2          1.30         -4.09         4.09 o                         
   7   8   2         29.48         16.06         6.40 o                         
   8   8   2         46.54         39.77         9.84 o                         
   9   8   2          5.50         12.82        10.04 o                         
  -9   9   2         10.00         -0.17        12.50 o                         
  -8   9   2         44.10         54.68        16.58 o                         
  -7   9   2         21.13         37.25        14.71 o                         
  -6   9   2         85.87        101.33        21.23 o                         
  -5   9   2        200.79        232.91        13.68 o                         
  -4   9   2         13.65         12.47         3.45 o                         
  -3   9   2          2.37         -1.53         2.90 o                         
  -2   9   2         39.73         55.07         5.22 o                         
  -1   9   2         52.01         53.67         4.98 o                         
   0   9   2        971.44        963.59        18.66 o                         
   1   9   2          9.59         25.98         3.94 o                         
   2   9   2          6.93          0.42         3.30 o                         
   3   9   2          8.36          4.17         3.65 o                         
   4   9   2         30.60         28.79         4.97 o                         
   5   9   2         24.09         25.25         7.56 o                         
   6   9   2         11.90          1.48         5.53 o                         
   7   9   2         10.60         18.20         7.93 o                         
   8   9   2          0.74         16.12         8.43 o                         
   9   9   2          1.24          8.23        11.19 o                         
  -8  10   2          4.09         23.25        14.45 o                         
  -7  10   2         18.29         16.09        14.97 o                         
  -6  10   2          0.36         -8.84         8.84 o                         
  -5  10   2         54.30         58.41         7.73 o                         
  -4  10   2          1.07          2.80         4.82 o                         
  -3  10   2        163.84        140.53         8.93 o                         
  -2  10   2         40.96         44.40         6.66 o                         
  -1  10   2          6.66          4.71         3.44 o                         
   0  10   2         34.07         41.95         5.44 o                         
   1  10   2          7.07          8.66         4.15 o                         
   2  10   2         71.69         62.88         6.09 o                         
   3  10   2         37.18         21.55         4.90 o                         
   4  10   2         68.90         66.25        13.49 o                         
   5  10   2        129.93        127.05        11.10 o                         
   6  10   2         12.71         13.20        11.45 o                         
   7  10   2          4.22         -2.07         9.11 o                         
   8  10   2          9.53         20.10        10.53 o                         
  -7  11   2          5.35         17.87        13.58 o                         
  -6  11   2          1.48         16.65        10.17 o                         
  -5  11   2         18.06         18.25         8.91 o                         
  -4  11   2         19.77         34.82         6.99 o                         
  -3  11   2         22.18         12.59         4.33 o                         
  -2  11   2          0.76         -4.18         4.18 o                         
  -1  11   2        416.50        458.49        13.91 o                         
   0  11   2         19.79         11.00         4.68 o                         
   1  11   2        314.39        304.86        12.89 o                         
   2  11   2         36.37         36.97         7.68 o                         
   3  11   2          1.57          0.04         5.64 o                         
   4  11   2         23.17         41.08         8.11 o                         
   5  11   2          0.12         -3.81         5.95 o                         
   6  11   2          1.34         12.92         8.51 o                         
   7  11   2          8.54         15.25        10.92 o                         
   8  11   2          0.10         31.42        11.11 o                         
  -7  12   2         15.95          8.15        18.18 o                         
  -6  12   2          1.26        -10.02        10.02 o                         
  -5  12   2          4.71          2.41        13.62 o                         
  -4  12   2          5.84          9.41         6.46 o                         
  -3  12   2         19.78         14.85        12.35 o                         
  -2  12   2          0.01         -3.89         5.22 o                         
  -1  12   2          2.72         -3.57         4.11 o                         
   0  12   2        276.99        273.46        15.36 o                         
   1  12   2          2.18          2.24         4.80 o                         
   2  12   2        156.29        170.38        13.80 o                         
   3  12   2          7.52          4.85         6.69 o                         
   4  12   2          8.52         -6.82         8.21 o                         
   5  12   2         14.28         10.74        11.61 o                         
   6  12   2         11.13         24.82         9.71 o                         
   7  12   2          4.69          6.84        12.99 o                         
  -6  13   2          0.45        -10.00        14.96 o                         
  -5  13   2         10.00         10.56        15.82 o                         
  -4  13   2          1.95         10.47         7.93 o                         
  -3  13   2          0.59         -6.14         6.14 o                         
  -2  13   2         85.04         98.25        13.84 o                         
  -1  13   2          0.82         -2.83         7.78 o                         
   0  13   2          0.04         -6.25         6.25 o                         
   1  13   2         17.41          4.11         7.78 o                         
   2  13   2          0.72          4.52         9.70 o                         
   3  13   2         23.24         37.42        10.16 o                         
   4  13   2          0.00         -6.46         6.46 o                         
   5  13   2         12.47        -11.41        15.64 o                         
   6  13   2          7.97         12.73        17.37 o                         
  -5  14   2          0.13        -12.35        12.35 o                         
  -4  14   2          0.00         21.68        16.40 o                         
  -3  14   2         23.84         30.25        10.14 o                         
  -2  14   2         21.28         20.21         8.07 o                         
  -1  14   2         26.91         33.51        11.05 o                         
   0  14   2        109.12        117.35        16.32 o                         
   1  14   2          0.63         10.09         8.23 o                         
   2  14   2          0.03          1.88         8.19 o                         
   3  14   2          5.77         -9.66         9.66 o                         
   4  14   2          0.60          5.55         8.84 o                         
   5  14   2         11.63         20.89         8.72 o                         
  -3  15   2          0.16         22.78        11.29 o                         
  -2  15   2         17.47         27.51        10.07 o                         
  -1  15   2         18.33          3.76        11.67 o                         
   0  15   2          0.14         33.85        12.23 o                         
   1  15   2          5.05          9.31        11.63 o                         
   2  15   2          0.84         -6.03        11.23 o                         
   3  15   2          1.67         -9.07        12.68 o                         
  -1 -15   3          8.19         -5.46        24.30 o                         
   0 -15   3         25.57         25.71        15.51 o                         
  -4 -14   3          5.02         -9.31         9.31 o                         
  -3 -14   3         12.15         41.14        14.78 o                         
  -2 -14   3          1.09          6.40         9.44 o                         
  -1 -14   3          0.00         -7.89        11.85 o                         
   0 -14   3          0.11         12.37         7.38 o                         
   1 -14   3          4.11         -7.17        11.34 o                         
   2 -14   3         35.68         21.24        14.24 o                         
   3 -14   3          0.66         25.93        15.71 o                         
  -5 -13   3          4.58         -7.63         7.63 o                         
  -4 -13   3          2.40         -2.59         8.98 o                         
  -3 -13   3          0.14         -4.70        10.52 o                         
  -2 -13   3         11.59         15.58         7.83 o                         
  -1 -13   3         10.92          4.64        10.09 o                         
   0 -13   3          6.33          8.05        10.84 o                         
   1 -13   3          0.04         -9.81         9.81 o                         
   2 -13   3          1.84          7.44        21.78 o                         
   3 -13   3         16.50          7.12        13.10 o                         
   4 -13   3         26.11         53.52        27.91 o                         
   5 -13   3          5.52         38.22        25.71 o                         
  -6 -12   3          0.65         -7.68         9.18 o                         
  -5 -12   3          0.55         12.99        13.01 o                         
  -4 -12   3          1.93         -8.72         8.72 o                         
  -3 -12   3          8.42         12.02         8.61 o                         
  -2 -12   3         10.13         12.73        10.11 o                         
  -1 -12   3          3.12         -7.78         7.78 o                         
   0 -12   3          0.13          0.31         6.60 o                         
   1 -12   3         14.84         18.78         9.55 o                         
   2 -12   3         72.35         83.10        14.97 o                         
   3 -12   3          2.91         30.99        11.29 o                         
   4 -12   3         59.96        112.00        24.99 o                         
   5 -12   3         18.25         41.30        11.83 o                         
   6 -12   3          0.01         27.32        17.90 o                         
  -7 -11   3          0.00         -5.32        11.39 o                         
  -6 -11   3          0.00         -8.76         8.76 o                         
  -5 -11   3          0.37         -1.35         8.09 o                         
  -4 -11   3         10.01          3.81         7.12 o                         
  -3 -11   3         32.97          6.19         7.08 o                         
  -2 -11   3          1.78         -7.95        10.93 o                         
  -1 -11   3          5.12         -5.32         5.32 o                         
   0 -11   3         55.97         56.54        10.61 o                         
   1 -11   3         85.80        112.68        11.43 o                         
   2 -11   3          0.92         -5.82         5.82 o                         
   3 -11   3         54.02         66.12        11.99 o                         
   4 -11   3          4.07         14.07         9.76 o                         
   5 -11   3         24.26         37.08        12.82 o                         
   6 -11   3          8.14         -3.25        11.96 o                         
   7 -11   3          5.61          8.64        11.77 o                         
  -8 -10   3          0.12         -9.46         9.46 o                         
  -7 -10   3          0.67          5.05         8.60 o                         
  -6 -10   3          0.71          3.98        11.29 o                         
  -5 -10   3          0.79          2.38         7.29 o                         
  -4 -10   3         52.38         52.99         9.18 o                         
  -3 -10   3         34.20         27.01         7.48 o                         
  -2 -10   3          1.56         -3.05         4.31 o                         
  -1 -10   3         52.48         42.58         5.48 o                         
   0 -10   3          5.26          0.89         6.42 o                         
   1 -10   3         16.35          6.95         4.01 o                         
   2 -10   3         25.30         36.96         6.30 o                         
   3 -10   3          0.78         -3.80         3.80 o                         
   4 -10   3          7.91          7.86         6.11 o                         
   5 -10   3         48.91         51.89        12.87 o                         
   6 -10   3          7.33          9.42         9.46 o                         
   7 -10   3          3.86          0.11        10.39 o                         
   8 -10   3          5.27        -16.38        16.38 o                         
  -8  -9   3          4.27         -7.64         7.64 o                         
  -7  -9   3          0.18         -8.36         8.36 o                         
  -6  -9   3         26.42          2.66        10.80 o                         
  -5  -9   3          0.80         -4.45         4.45 o                         
  -4  -9   3          6.78          3.62         4.98 o                         
  -3  -9   3         31.50         38.28         6.78 o                         
  -2  -9   3        167.95        163.74        11.53 o                         
  -1  -9   3          1.21         -1.98         2.16 o                         
   0  -9   3          1.91          9.90         3.08 o                         
   1  -9   3         15.83         15.74         3.07 o                         
   2  -9   3        408.42        478.68        12.54 o                         
   3  -9   3        635.98        707.49        21.97 o                         
   4  -9   3         59.23         70.91         8.83 o                         
   5  -9   3         10.17         11.56         6.36 o                         
   6  -9   3         29.75         14.71         9.99 o                         
   7  -9   3         15.25         11.68         9.90 o                         
   8  -9   3          1.31         -4.61        13.31 o                         
  -9  -8   3          1.13         32.36        15.02 o                         
  -8  -8   3          0.51         -7.79         7.79 o                         
  -7  -8   3          6.73          7.72         8.54 o                         
  -6  -8   3         93.70         84.38        16.24 o                         
  -5  -8   3         38.56         32.02         6.52 o                         
  -4  -8   3        195.76        181.54        12.10 o                         
  -3  -8   3          4.74          0.91         3.68 o                         
  -2  -8   3         71.55         97.74         8.64 o                         
  -1  -8   3        181.32        180.75         7.51 o                         
   0  -8   3       1017.57       1136.40        18.26 o                         
   1  -8   3        167.24        161.94         7.18 o                         
   2  -8   3        769.30        850.59        16.31 o                         
   3  -8   3        781.30        772.77        18.20 o                         
   4  -8   3        284.96        351.34        15.98 o                         
   5  -8   3          0.20         -4.25         4.25 o                         
   6  -8   3         14.41         17.04         7.19 o                         
   7  -8   3          1.58          7.55         9.26 o                         
   8  -8   3          3.80          4.60        10.38 o                         
   9  -8   3         11.85         24.78        13.66 o                         
  -9  -7   3          2.51         51.13        12.80 o                         
  -8  -7   3          1.09          8.16         8.35 o                         
  -7  -7   3          7.42         28.56         8.13 o                         
  -6  -7   3        118.17        134.76        13.03 o                         
  -5  -7   3        303.88        287.59        12.84 o                         
  -4  -7   3        206.69        192.73        12.61 o                         
  -3  -7   3        105.87        129.61         9.99 o                         
  -2  -7   3         34.55         32.21         4.55 o                         
  -1  -7   3          0.94          1.57         2.46 o                         
   0  -7   3        571.13        643.64        12.72 o                         
   1  -7   3        417.22        426.98        10.33 o                         
   2  -7   3         88.52         95.40         5.90 o                         
   3  -7   3         23.46         17.52         3.17 o                         
   4  -7   3       1084.63       1182.02        19.62 o                         
   5  -7   3        373.07        384.93        11.87 o                         
   6  -7   3        117.40        136.00        15.20 o                         
   7  -7   3         38.08         58.81        10.53 o                         
   8  -7   3          4.16          6.13        11.63 o                         
   9  -7   3          0.21          8.40        20.16 o                         
 -10  -6   3          0.26          2.19        13.97 o                         
  -9  -6   3          2.63         22.97        11.81 o                         
  -8  -6   3         12.79          7.06         9.15 o                         
  -7  -6   3         32.09         52.95         8.96 o                         
  -6  -6   3        600.29        640.78        21.01 o                         
  -5  -6   3          7.08          6.37         3.09 o                         
  -4  -6   3          2.69          6.11         2.87 o                         
  -3  -6   3        323.09        333.44        11.67 o                         
  -2  -6   3        315.62        371.97        13.33 o                         
  -1  -6   3          8.80          4.24         1.75 o                         
   0  -6   3        798.75        835.13        15.68 o                         
   1  -6   3       1831.56       1765.14        25.11 o                         
   2  -6   3        414.63        458.76        10.31 o                         
   3  -6   3         80.68         98.11         5.64 o                         
   4  -6   3          1.35          1.67         2.09 o                         
   5  -6   3        101.08         84.58         7.25 o                         
   6  -6   3        279.13        308.30        13.46 o                         
   7  -6   3         87.49         90.28        12.13 o                         
   8  -6   3         27.89         25.51        11.53 o                         
   9  -6   3          0.20        -17.35        17.35 o                         
  10  -6   3          0.98         -9.26        21.66 o                         
 -10  -5   3          0.64         -5.93        13.01 o                         
  -9  -5   3         20.53          8.64         8.98 o                         
  -8  -5   3         26.41         34.80        14.87 o                         
  -7  -5   3          0.01         -4.45         4.45 o                         
  -6  -5   3         76.59         78.47         6.84 o                         
  -5  -5   3         45.75         74.18         6.40 o                         
  -4  -5   3        448.80        434.73        10.98 o                         
  -3  -5   3       1024.39       1000.38        19.82 o                         
  -2  -5   3       2128.00       2232.11        32.26 o                         
  -1  -5   3       1296.82       1302.07        21.55 o                         
   0  -5   3        487.31        546.32        10.07 o                         
   1  -5   3       1648.71       1768.94        22.07 o                         
   2  -5   3         91.80         81.27         4.70 o                         
   3  -5   3        988.62        979.08        15.62 o                         
   4  -5   3        206.93        197.76         7.24 o                         
   5  -5   3          0.80          5.09         2.92 o                         
   6  -5   3        109.90         84.94         7.50 o                         
   7  -5   3         31.28         40.86        10.99 o                         
   8  -5   3         31.30         64.80        18.69 o                         
   9  -5   3         26.08         11.60        10.62 o                         
  10  -5   3          0.19          1.35        16.24 o                         
 -10  -4   3          0.01        -12.68        12.68 o                         
  -9  -4   3          0.02         21.12        12.33 o                         
  -8  -4   3         48.41         28.00         8.53 o                         
  -7  -4   3         46.76         51.99         6.65 o                         
  -6  -4   3        256.44        263.79        10.75 o                         
  -5  -4   3        389.04        417.84        12.77 o                         
  -4  -4   3        878.25        878.56        15.93 o                         
  -3  -4   3       1166.81       1147.91        20.34 o                         
  -2  -4   3          4.12          2.09         2.09 o                         
  -1  -4   3        283.36        305.18         8.64 o                         
   0  -4   3        161.82        130.28         4.64 o                         
   1  -4   3          9.20          3.29         1.27 o                         
   2  -4   3       1579.04       1646.69        19.72 o                         
   3  -4   3         83.26         61.47         3.68 o                         
   4  -4   3        689.50        589.37        16.14 o                         
   5  -4   3        142.75         92.88         7.23 o                         
   6  -4   3        110.45         95.90        10.46 o                         
   7  -4   3          2.13         -2.88         4.88 o                         
   8  -4   3         34.03          9.30         8.74 o                         
   9  -4   3          2.87          2.77        11.61 o                         
  10  -4   3         13.21         60.69        20.40 o                         
 -10  -3   3          0.51         -7.68         7.68 o                         
  -9  -3   3         49.75         75.14        13.84 o                         
  -8  -3   3          1.65          3.87         5.42 o                         
  -7  -3   3         47.18         43.39         6.05 o                         
  -6  -3   3         55.81         64.58         5.86 o                         
  -5  -3   3        128.94        106.09         6.70 o                         
  -4  -3   3        374.45        339.35         9.17 o                         
  -3  -3   3         57.84         41.35         3.55 o                         
  -2  -3   3         29.23         14.35         2.27 o                         
  -1  -3   3        124.25        185.21         6.14 o                         
   0  -3   3       2435.45       2520.63        25.89 o                         
   1  -3   3       1135.83       1080.14        13.51 o                         
   2  -3   3        752.25        556.73         9.26 o                         
   3  -3   3       1147.76       1185.49        15.64 o                         
   4  -3   3        234.96        224.24         8.60 o                         
   5  -3   3        254.15        229.21         9.90 o                         
   6  -3   3         47.04         58.94         6.42 o                         
   7  -3   3         69.43         80.58         8.01 o                         
   8  -3   3          1.91         -2.38         5.55 o                         
   9  -3   3          9.47          3.12        10.38 o                         
  10  -3   3          0.36         -2.36         9.28 o                         
 -10  -2   3          0.45         -1.89        10.86 o                         
  -9  -2   3         19.76         27.83         9.50 o                         
  -8  -2   3          9.14         18.82         5.95 o                         
  -7  -2   3        214.15        242.21        10.71 o                         
  -6  -2   3         50.19         63.72         5.78 o                         
  -5  -2   3        213.00        215.47         8.25 o                         
  -4  -2   3        140.45        143.18         6.08 o                         
  -3  -2   3       1434.62       1276.33        18.31 o                         
  -2  -2   3        293.86        228.35         5.75 o                         
  -1  -2   3       1059.85       1041.89        12.81 o                         
   0  -2   3        913.91       1264.50        16.48 o                         
   1  -2   3        351.35        341.36         7.48 o                         
   2  -2   3       1353.81       1590.70        18.16 o                         
   3  -2   3        638.19        539.15        11.87 o                         
   4  -2   3        135.86        174.38         7.39 o                         
   5  -2   3        520.98        541.55        14.08 o                         
   6  -2   3        276.29        280.59        10.74 o                         
   7  -2   3         15.55         23.42         4.24 o                         
   8  -2   3         75.46         88.78        11.25 o                         
   9  -2   3          7.22         22.08        13.86 o                         
  10  -2   3         13.68         30.64        14.36 o                         
  11  -2   3          1.96        -16.12        16.12 o                         
 -11  -1   3         11.16         18.71        62.78 o                         
 -10  -1   3          5.31          6.49         8.81 o                         
  -9  -1   3          0.07         -6.55         6.55 o                         
  -8  -1   3         54.22         68.88        14.37 o                         
  -7  -1   3         12.38         11.26         3.51 o                         
  -6  -1   3         48.15         41.67         4.15 o                         
  -5  -1   3        128.88        145.65         6.68 o                         
  -4  -1   3          1.34          7.50         2.12 o                         
  -3  -1   3       1278.13       1015.72        14.84 o                         
  -2  -1   3       2921.53       3239.60        32.59 o                         
  -1  -1   3       2814.60       2977.15        30.24 o                         
   0  -1   3        396.03        266.91         5.23 o                         
   1  -1   3      13436.46      13673.15       119.85 o                         
   2  -1   3       4150.84       4485.95        41.72 o                         
   3  -1   3          1.87          2.93         0.92 o                         
   4  -1   3        183.46        177.22         4.95 o                         
   5  -1   3          2.16          5.49         2.98 o                         
   6  -1   3          9.63         10.45         2.77 o                         
   7  -1   3         92.56        100.52         6.18 o                         
   8  -1   3         56.97         55.07         9.11 o                         
   9  -1   3          1.40          8.58         8.05 o                         
  10  -1   3         61.18         42.77        14.38 o                         
  11  -1   3          2.36          9.43        15.34 o                         
 -11   0   3          1.98         13.27        24.30 o                         
 -10   0   3          8.94         24.09        12.78 o                         
  -9   0   3          0.88         -1.25         6.79 o                         
  -8   0   3        215.77        218.48        20.77 o                         
  -7   0   3         50.60         55.87         4.74 o                         
  -6   0   3         38.61         33.07         3.61 o                         
  -5   0   3         15.42          2.06         1.83 o                         
  -4   0   3         10.62         17.32         2.37 o                         
  -3   0   3         49.80         57.17         3.57 o                         
  -2   0   3        559.54        465.84         8.03 o                         
  -1   0   3        160.57        161.59         3.94 o                         
   0   0   3       2130.41       1692.99        17.11 o                         
   1   0   3        197.15        164.58         3.62 o                         
   2   0   3        506.41        356.14         6.57 o                         
   3   0   3        990.00        918.77        13.14 o                         
   4   0   3         73.71        104.37         4.65 o                         
   5   0   3         21.75         15.68         2.79 o                         
   6   0   3        240.73        265.04         8.41 o                         
   7   0   3         21.39         18.09         3.69 o                         
   8   0   3         12.54         -5.42         6.46 o                         
   9   0   3          3.63         17.08        10.94 o                         
  10   0   3          0.07          0.34        11.32 o                         
  11   0   3          0.31        -13.13        13.13 o                         
 -11   1   3          0.01         -0.05        22.30 o                         
 -10   1   3          2.21         17.51        10.95 o                         
  -9   1   3          4.49         -5.17         9.27 o                         
  -8   1   3          3.02         -5.88         5.88 o                         
  -7   1   3         66.88         60.25         6.49 o                         
  -6   1   3          7.89          2.90         3.54 o                         
  -5   1   3         95.10        120.06         7.92 o                         
  -4   1   3         70.00         79.75         5.64 o                         
  -3   1   3        189.33        208.93         5.33 o                         
  -2   1   3         17.72         10.03         1.40 o                         
  -1   1   3        504.04        580.24         8.28 o                         
   0   1   3       1101.43       1332.56        21.11 o                         
   1   1   3        824.82        768.20        10.49 o                         
   2   1   3       2338.11       2421.13        23.89 o                         
   3   1   3         67.91         82.57         4.24 o                         
   4   1   3         54.51         62.04         4.29 o                         
   5   1   3         14.65         10.44         3.62 o                         
   6   1   3         11.91          9.81         2.90 o                         
   7   1   3         99.54        112.80         7.13 o                         
   8   1   3          0.93         -4.05         4.05 o                         
   9   1   3        104.09        113.61        19.98 o                         
  10   1   3         24.36         31.39        12.11 o                         
  11   1   3          2.43         -7.81        11.92 o                         
 -10   2   3          1.89         23.23        11.31 o                         
  -9   2   3         96.43        116.79        24.99 o                         
  -8   2   3          0.00          2.61         6.00 o                         
  -7   2   3         68.05         60.68         7.19 o                         
  -6   2   3         21.54         21.10         4.10 o                         
  -5   2   3         50.80         23.24         3.70 o                         
  -4   2   3       1512.60       1368.71        22.97 o                         
  -3   2   3       2627.95       2804.52        45.45 o                         
  -2   2   3      10182.03      10346.58        89.53 o                         
  -1   2   3      16836.82      16107.92       211.75 o                         
   0   2   3      15165.04      14187.05       157.16 o                         
   1   2   3       5473.89       4924.27        42.31 o                         
   2   2   3       1252.27       1074.20        14.18 o                         
   3   2   3        367.20        409.52         8.69 o                         
   4   2   3         57.13         60.64         4.41 o                         
   5   2   3        342.96        341.37        13.99 o                         
   6   2   3          0.44         -2.15         2.15 o                         
   7   2   3         13.08         11.62         3.83 o                         
   8   2   3         36.46         39.66         6.46 o                         
   9   2   3         18.28         19.83         8.34 o                         
  10   2   3         44.13         31.14        14.34 o                         
  11   2   3          1.67         -2.50        11.61 o                         
 -10   3   3         24.93          0.73        11.53 o                         
  -9   3   3        138.18        120.08        19.16 o                         
  -8   3   3         50.32         41.13        11.24 o                         
  -7   3   3         13.27         10.10         5.49 o                         
  -6   3   3        122.10        117.31         7.74 o                         
  -5   3   3        243.32        268.44        10.02 o                         
  -4   3   3        429.43        488.35        12.62 o                         
  -3   3   3        115.70         95.68         3.73 o                         
  -2   3   3        134.08        153.66         4.71 o                         
  -1   3   3        347.47        511.70         9.43 o                         
   0   3   3       1451.29       1285.33        15.48 o                         
   1   3   3       1995.08       2083.91        28.44 o                         
   2   3   3       7008.18       6681.96        61.22 o                         
   3   3   3       1157.14       1434.37        19.40 o                         
   4   3   3        279.29        336.32         8.99 o                         
   5   3   3          2.24          3.08         2.19 o                         
   6   3   3        107.69        118.75         7.36 o                         
   7   3   3        121.67        133.87         8.82 o                         
   8   3   3         37.60         36.78         6.87 o                         
   9   3   3          9.51         27.45         7.95 o                         
  10   3   3         15.96         35.90        15.90 o                         
  11   3   3          0.96         17.06        13.03 o                         
 -10   4   3          0.00         -3.27         9.25 o                         
  -9   4   3        138.69        148.33        27.51 o                         
  -8   4   3         39.03         42.67        14.48 o                         
  -7   4   3         43.59         57.12         9.08 o                         
  -6   4   3         30.58         36.99         5.58 o                         
  -5   4   3         94.18         79.64         9.51 o                         
  -4   4   3          1.30          5.66         1.61 o                         
  -3   4   3       2339.04       2446.71        28.47 o                         
  -2   4   3       3795.85       3368.75        32.41 o                         
  -1   4   3        218.64        261.16         6.31 o                         
   0   4   3         67.09         66.58         3.86 o                         
   1   4   3       1510.84       1757.37        20.91 o                         
   2   4   3          5.49         10.96         1.88 o                         
   3   4   3        320.73        378.59         9.06 o                         
   4   4   3       2472.90       2418.03        30.42 o                         
   5   4   3        606.38        575.37        13.30 o                         
   6   4   3         47.76         38.39         4.76 o                         
   7   4   3        111.06        100.91         8.07 o                         
   8   4   3          0.23          6.80         4.89 o                         
   9   4   3          3.44          5.22        10.67 o                         
  10   4   3          5.93         -0.78         9.36 o                         
 -10   5   3         13.69          5.63        13.89 o                         
  -9   5   3          2.99         -0.56        11.50 o                         
  -8   5   3          0.08         -1.30        11.85 o                         
  -7   5   3        114.02         91.21        11.76 o                         
  -6   5   3          7.63          2.60         4.01 o                         
  -5   5   3        411.14        414.14         9.97 o                         
  -4   5   3        793.07        808.48        13.51 o                         
  -3   5   3        793.50        803.85        14.24 o                         
  -2   5   3        190.46        182.15         6.23 o                         
  -1   5   3        285.47        376.83         8.29 o                         
   0   5   3       1636.53       1400.63        18.98 o                         
   1   5   3         23.68         13.50         2.17 o                         
   2   5   3       1171.05       1256.43        18.21 o                         
   3   5   3          8.52          9.50         2.31 o                         
   4   5   3         79.42         97.52         6.33 o                         
   5   5   3        128.23        109.79         7.11 o                         
   6   5   3         39.08         28.28         4.59 o                         
   7   5   3          0.00          4.16         3.75 o                         
   8   5   3        121.30        146.97        11.31 o                         
   9   5   3          2.88         19.87         7.37 o                         
  10   5   3          1.33         -0.42        17.16 o                         
 -10   6   3          0.83         -6.66        12.26 o                         
  -9   6   3          0.01          5.32         8.10 o                         
  -8   6   3         18.04         13.42        13.03 o                         
  -7   6   3         18.32         23.43         7.24 o                         
  -6   6   3        203.25        217.64        14.00 o                         
  -5   6   3        316.97        322.71         9.02 o                         
  -4   6   3        642.30        684.96        13.96 o                         
  -3   6   3         78.14         62.00         4.85 o                         
  -2   6   3        808.85       1032.31        16.52 o                         
  -1   6   3       1000.76       1113.96        16.69 o                         
   0   6   3        649.90        602.32        11.99 o                         
   1   6   3        327.76        372.92         9.20 o                         
   2   6   3       1581.20       1681.35        23.21 o                         
   3   6   3        284.26        283.32        10.46 o                         
   4   6   3         69.53         88.43         6.88 o                         
   5   6   3          8.08          2.65         2.49 o                         
   6   6   3          5.58         20.39         4.60 o                         
   7   6   3         69.21         76.45         8.56 o                         
   8   6   3          9.75         15.87         6.65 o                         
   9   6   3          3.66         -6.15         6.15 o                         
  10   6   3          2.88         41.82        25.62 o                         
  -9   7   3          2.19        -20.87        20.87 o                         
  -8   7   3          2.78         25.65        14.96 o                         
  -7   7   3        152.46        183.30        23.16 o                         
  -6   7   3         23.32         21.08         9.37 o                         
  -5   7   3         28.62         40.85         4.60 o                         
  -4   7   3         81.63         91.45         6.24 o                         
  -3   7   3         17.83         11.53         2.98 o                         
  -2   7   3        125.80        123.81         7.10 o                         
  -1   7   3          0.15         -2.17         2.39 o                         
   0   7   3         14.86         14.66         2.43 o                         
   1   7   3        244.96        227.05         7.62 o                         
   2   7   3         94.43         86.51         5.82 o                         
   3   7   3          4.36          5.66         2.83 o                         
   4   7   3         98.95        119.94         7.93 o                         
   5   7   3         14.92         33.45         5.47 o                         
   6   7   3         20.31         13.26         5.05 o                         
   7   7   3         34.69         28.65         6.96 o                         
   8   7   3          6.79          0.80         7.60 o                         
   9   7   3         13.85          9.73         9.09 o                         
  10   7   3          2.15          5.35        14.02 o                         
  -9   8   3         26.70         12.13        14.47 o                         
  -8   8   3          7.01         10.77         9.20 o                         
  -7   8   3         12.08         23.05        10.63 o                         
  -6   8   3         43.40         44.27         8.04 o                         
  -5   8   3          5.90         -0.48         3.35 o                         
  -4   8   3          1.14         -2.37         2.37 o                         
  -3   8   3        686.42        771.06        16.32 o                         
  -2   8   3          5.71          5.42         2.47 o                         
  -1   8   3        278.25        276.72         9.05 o                         
   0   8   3          6.27          5.19         3.13 o                         
   1   8   3          9.38          2.28         2.38 o                         
   2   8   3          4.71         -1.39         2.38 o                         
   3   8   3         80.83         74.90         6.32 o                         
   4   8   3         42.39         51.30         5.64 o                         
   5   8   3          2.74         -2.55         4.05 o                         
   6   8   3          8.41          2.34         5.14 o                         
   7   8   3         18.41         22.06         7.46 o                         
   8   8   3          6.00          5.40         6.92 o                         
   9   8   3          6.19          4.21         9.96 o                         
  -9   9   3          7.60          6.04        15.39 o                         
  -8   9   3         41.44         40.57        17.09 o                         
  -7   9   3          1.02          3.45        10.63 o                         
  -6   9   3         37.23         36.76        16.45 o                         
  -5   9   3        147.13        139.88        11.45 o                         
  -4   9   3          8.10          6.13         4.17 o                         
  -3   9   3          8.24         12.15         3.73 o                         
  -2   9   3         41.90         43.46         5.35 o                         
  -1   9   3        187.51        222.44        10.73 o                         
   0   9   3        421.04        444.82        12.87 o                         
   1   9   3        171.25        185.57         9.49 o                         
   2   9   3          0.86         -0.82         2.81 o                         
   3   9   3          0.58          4.80         3.29 o                         
   4   9   3         18.79         19.59         4.32 o                         
   5   9   3         64.95         60.29         7.70 o                         
   6   9   3         98.09        105.11        13.60 o                         
   7   9   3         87.55         84.86        12.05 o                         
   8   9   3          0.07         -8.37         8.37 o                         
   9   9   3          0.00          0.02        13.70 o                         
  -8  10   3         11.43         50.56        19.07 o                         
  -7  10   3          2.56          1.47        10.82 o                         
  -6  10   3         20.69         15.30        10.60 o                         
  -5  10   3          1.67         -1.58         4.69 o                         
  -4  10   3         10.45         -0.71         4.45 o                         
  -3  10   3          6.97          2.53         3.54 o                         
  -2  10   3         34.11         35.51         5.62 o                         
  -1  10   3         12.60          8.01         3.73 o                         
   0  10   3         34.66         38.94         5.03 o                         
   1  10   3         62.95         38.31         5.27 o                         
   2  10   3         91.41         82.27         6.67 o                         
   3  10   3          0.48         -5.06         5.06 o                         
   4  10   3         11.95          4.94         5.02 o                         
   5  10   3         21.28         32.75         7.38 o                         
   6  10   3         41.03         38.09         8.52 o                         
   7  10   3          0.35          0.53         8.24 o                         
   8  10   3          0.21         21.92        11.27 o                         
  -7  11   3          0.05         -6.27        13.68 o                         
  -6  11   3          2.79          7.28        12.63 o                         
  -5  11   3          2.60         -6.87         7.30 o                         
  -4  11   3          0.05         -4.84         4.84 o                         
  -3  11   3        132.04        128.84        10.10 o                         
  -2  11   3         11.26          0.76         4.09 o                         
  -1  11   3        127.97        143.22         9.39 o                         
   0  11   3         54.54         66.32         7.01 o                         
   1  11   3         61.10         80.32         7.70 o                         
   2  11   3         87.56         99.45         8.45 o                         
   3  11   3         16.61         11.19         8.00 o                         
   4  11   3          5.06          2.93         6.08 o                         
   5  11   3         34.29         59.98        14.08 o                         
   6  11   3         16.27          5.36         8.79 o                         
   7  11   3         20.78         21.88        12.32 o                         
   8  11   3         19.87         38.45        11.67 o                         
  -7  12   3          0.88         16.84        14.22 o                         
  -6  12   3          1.40         -4.13        12.36 o                         
  -5  12   3          6.96         46.47        11.82 o                         
  -4  12   3          2.04         -5.72         5.72 o                         
  -3  12   3         91.68        103.78        11.85 o                         
  -2  12   3         26.65         11.46         6.46 o                         
  -1  12   3        108.33        124.95         9.59 o                         
   0  12   3         20.82         12.50         5.62 o                         
   1  12   3          1.98         -3.83         4.59 o                         
   2  12   3         68.01         83.81        10.85 o                         
   3  12   3          2.36          7.16         6.13 o                         
   4  12   3         14.16          4.41        10.40 o                         
   5  12   3          0.17          7.92         7.21 o                         
   6  12   3          3.40         10.40        10.05 o                         
   7  12   3         24.85         38.58        17.80 o                         
  -6  13   3          0.34        -12.05        12.05 o                         
  -5  13   3         27.68         46.86        25.03 o                         
  -4  13   3          1.74         18.50         7.60 o                         
  -3  13   3         22.82         19.86        13.35 o                         
  -2  13   3         78.54         71.85        11.21 o                         
  -1  13   3          0.16         -5.47         6.71 o                         
   0  13   3          2.68         -6.06         7.51 o                         
   1  13   3          1.89          1.19         6.63 o                         
   2  13   3         10.71         13.67         7.40 o                         
   3  13   3          2.33         -0.55         8.31 o                         
   4  13   3          2.10          6.81         7.69 o                         
   5  13   3          0.04         19.81        11.10 o                         
   6  13   3         18.73         40.89        14.75 o                         
  -5  14   3         11.71         33.65        18.22 o                         
  -4  14   3         24.63         42.05        19.14 o                         
  -3  14   3          0.91          3.76         9.89 o                         
  -2  14   3          0.49         11.56        14.67 o                         
  -1  14   3         15.78         22.10         8.94 o                         
   0  14   3         35.09         33.76        11.29 o                         
   1  14   3          7.43          0.52         8.57 o                         
   2  14   3         13.90          2.99         8.43 o                         
   3  14   3          5.20         15.91        17.71 o                         
   4  14   3          3.13         -7.27        13.04 o                         
   5  14   3          4.75         -7.62        11.05 o                         
  -3  15   3          1.16         -3.75         9.92 o                         
  -2  15   3         14.90         28.19        11.14 o                         
  -1  15   3          3.09         39.96        12.45 o                         
   0  15   3          4.54         16.83         9.62 o                         
   1  15   3          2.30         -2.91         9.57 o                         
   2  15   3          7.60         18.17        12.58 o                         
   3  15   3          0.47         -8.62         8.62 o                         
  -3 -14   4          1.70         -9.76        11.17 o                         
  -2 -14   4          0.26         -2.67         8.17 o                         
  -1 -14   4          0.02         11.00        10.68 o                         
   0 -14   4          0.01         -1.55        10.70 o                         
   1 -14   4          0.41         28.87        12.15 o                         
   2 -14   4         55.80         13.30        32.28 o                         
   3 -14   4          1.94         31.67        15.97 o                         
  -5 -13   4          0.04          0.99        15.12 o                         
  -4 -13   4         32.27         47.26        18.54 o                         
  -3 -13   4          0.29         -7.64         7.64 o                         
  -2 -13   4          1.04         -3.16        13.78 o                         
  -1 -13   4          1.80         -8.78        16.32 o                         
   0 -13   4          5.24         21.26        11.85 o                         
   1 -13   4          0.23          3.78        10.92 o                         
   2 -13   4          8.98         44.22        28.98 o                         
   3 -13   4          5.21         25.05        15.40 o                         
   4 -13   4         26.90         35.81        17.23 o                         
   5 -13   4          4.80         -9.98        15.78 o                         
  -6 -12   4          2.74         11.32        10.50 o                         
  -5 -12   4          4.01         10.02        12.11 o                         
  -4 -12   4          6.62          7.18         8.11 o                         
  -3 -12   4          0.03          9.88        16.39 o                         
  -2 -12   4         47.58         39.79         9.89 o                         
  -1 -12   4          1.34          1.41         9.84 o                         
   0 -12   4         40.90         55.35        17.21 o                         
   1 -12   4          0.00          4.05         7.59 o                         
   2 -12   4         23.55          0.75         9.91 o                         
   3 -12   4         60.80         55.01        13.80 o                         
   4 -12   4         42.23         40.82        18.02 o                         
   5 -12   4         52.45         71.29        19.85 o                         
   6 -12   4          0.32         10.90        19.55 o                         
  -7 -11   4          0.09         -7.86        18.25 o                         
  -6 -11   4          0.87          2.37        11.39 o                         
  -5 -11   4          1.42         -6.44         7.36 o                         
  -4 -11   4          0.26          1.27         6.12 o                         
  -3 -11   4         10.98          7.18         7.06 o                         
  -2 -11   4         60.53         32.36         9.63 o                         
  -1 -11   4         18.18          9.97         8.19 o                         
   0 -11   4         17.48         15.43         7.83 o                         
   1 -11   4         51.12         55.39        13.52 o                         
   2 -11   4         15.21         37.96         8.89 o                         
   3 -11   4          2.84         -3.20         7.72 o                         
   4 -11   4          0.34         -9.01         9.01 o                         
   5 -11   4         33.87         48.95        18.47 o                         
   6 -11   4          0.53        -11.61        11.61 o                         
   7 -11   4         11.50        -18.09        18.09 o                         
  -8 -10   4          1.01          1.11         8.39 o                         
  -7 -10   4          5.53         17.86         9.20 o                         
  -6 -10   4          0.02          5.03         8.51 o                         
  -5 -10   4          4.45         -3.49         6.26 o                         
  -4 -10   4          0.30         -5.35         5.35 o                         
  -3 -10   4          4.13         -5.22         5.22 o                         
  -2 -10   4          5.91         -5.27         5.27 o                         
  -1 -10   4         19.07         15.37         8.46 o                         
   0 -10   4         96.15         79.19         8.82 o                         
   1 -10   4         51.27         52.49        14.21 o                         
   2 -10   4          0.77         13.55         5.01 o                         
   3 -10   4         17.64         14.95         6.89 o                         
   4 -10   4          2.94         -5.82         5.82 o                         
   5 -10   4          0.07          7.88         9.42 o                         
   6 -10   4         26.07         48.89        12.83 o                         
   7 -10   4         27.36         39.27        16.27 o                         
  -8  -9   4          5.77         34.08        10.43 o                         
  -7  -9   4          8.43         14.60        12.33 o                         
  -6  -9   4          8.58          5.77         7.15 o                         
  -5  -9   4          8.08         -0.86         6.03 o                         
  -4  -9   4          0.25         -5.31         6.48 o                         
  -3  -9   4         56.28         60.15         7.96 o                         
  -2  -9   4        146.19        141.50        11.35 o                         
  -1  -9   4          1.20         -1.90         1.90 o                         
   0  -9   4          1.04         -1.45         2.69 o                         
   1  -9   4         53.56         59.19         5.18 o                         
   2  -9   4        268.98        227.18         9.18 o                         
   3  -9   4        398.66        432.37        14.93 o                         
   4  -9   4        196.30        191.68        11.82 o                         
   5  -9   4          0.00          2.38         6.93 o                         
   6  -9   4          3.95         -1.98         7.38 o                         
   7  -9   4         36.80         63.63        19.17 o                         
   8  -9   4          0.58        -11.01        11.01 o                         
  -9  -8   4          4.81         11.71        18.25 o                         
  -8  -8   4          6.73         11.85         9.85 o                         
  -7  -8   4         11.42         13.47         8.95 o                         
  -6  -8   4          0.00         -4.69         7.00 o                         
  -5  -8   4          1.32         -4.44         6.52 o                         
  -4  -8   4         59.72         55.83         7.99 o                         
  -3  -8   4          8.72         10.89         4.05 o                         
  -2  -8   4          3.91          4.18         3.63 o                         
  -1  -8   4         38.26         32.28         4.91 o                         
   0  -8   4        372.67        405.40        10.20 o                         
   1  -8   4          0.01         -1.41         2.10 o                         
   2  -8   4        331.48        347.31         9.45 o                         
   3  -8   4        169.90        188.52         8.14 o                         
   4  -8   4         43.73         53.23         6.79 o                         
   5  -8   4         36.15         25.24         6.20 o                         
   6  -8   4          2.58         -8.62         8.62 o                         
   7  -8   4          4.66         -6.95        14.96 o                         
   8  -8   4          5.62         18.47        26.24 o                         
   9  -8   4         31.87         30.72        28.53 o                         
  -9  -7   4          0.42         11.30        11.97 o                         
  -8  -7   4          1.43         12.70         6.70 o                         
  -7  -7   4         18.94         32.81         9.25 o                         
  -6  -7   4        106.42        113.41        13.54 o                         
  -5  -7   4          0.16         -4.21         5.22 o                         
  -4  -7   4         12.14          7.01         4.21 o                         
  -3  -7   4         29.51         35.84         5.43 o                         
  -2  -7   4        242.97        240.07        12.15 o                         
  -1  -7   4        283.53        290.67        11.47 o                         
   0  -7   4         49.55         38.03         3.70 o                         
   1  -7   4         30.08         23.85         3.01 o                         
   2  -7   4        109.38        105.62         5.65 o                         
   3  -7   4          1.77         -2.05         2.05 o                         
   4  -7   4        102.38        110.87         6.09 o                         
   5  -7   4        116.54        116.03        11.48 o                         
   6  -7   4         67.01         84.73        10.14 o                         
   7  -7   4          9.95         13.04         8.17 o                         
   8  -7   4          7.03         -2.63        32.67 o                         
   9  -7   4         24.67          2.69        35.05 o                         
  -9  -6   4         13.47          8.67        10.42 o                         
  -8  -6   4          5.35          8.86         8.44 o                         
  -7  -6   4         71.02         63.63        10.20 o                         
  -6  -6   4        271.47        283.86        15.22 o                         
  -5  -6   4          9.48         23.51         3.94 o                         
  -4  -6   4         58.59         56.06         5.82 o                         
  -3  -6   4         51.03         57.10         6.30 o                         
  -2  -6   4        148.00        124.89         8.21 o                         
  -1  -6   4          7.17          2.90         2.47 o                         
   0  -6   4        806.85        900.45        14.58 o                         
   1  -6   4        274.88        260.71         7.58 o                         
   2  -6   4        234.21        210.69         6.82 o                         
   3  -6   4         75.12         85.86         6.88 o                         
   4  -6   4         12.19         16.63         2.93 o                         
   5  -6   4        404.48        410.45        13.82 o                         
   6  -6   4        113.51        134.59        11.03 o                         
   7  -6   4        162.12        166.05        17.31 o                         
   8  -6   4          1.06         11.85         9.57 o                         
   9  -6   4          3.75         -7.03        25.18 o                         
 -10  -5   4          2.90          3.20        12.26 o                         
  -9  -5   4          5.52         14.11         9.59 o                         
  -8  -5   4         18.07         18.38         7.79 o                         
  -7  -5   4         92.91        109.28        10.86 o                         
  -6  -5   4        133.00        107.21         8.92 o                         
  -5  -5   4          0.73         -1.68         2.71 o                         
  -4  -5   4          0.04          2.31         2.19 o                         
  -3  -5   4        624.37        695.17        16.70 o                         
  -2  -5   4        327.97        297.89        10.01 o                         
  -1  -5   4         44.65         77.42         5.70 o                         
   0  -5   4        872.80        876.17        13.63 o                         
   1  -5   4        218.16        200.95         5.81 o                         
   2  -5   4        736.85        810.55        13.28 o                         
   3  -5   4        429.80        433.25        11.04 o                         
   4  -5   4          0.82         -0.26         1.57 o                         
   5  -5   4         41.60         35.46         4.91 o                         
   6  -5   4          1.68          8.24         4.96 o                         
   7  -5   4        220.96        228.84        17.03 o                         
   8  -5   4         10.02         -1.82         7.37 o                         
   9  -5   4          4.66         13.83        10.01 o                         
  10  -5   4          0.00        -10.93        18.17 o                         
 -10  -4   4          0.54         12.96        17.29 o                         
  -9  -4   4          3.15         10.75         8.67 o                         
  -8  -4   4         10.96         15.03         6.92 o                         
  -7  -4   4        200.39        237.23        14.26 o                         
  -6  -4   4          3.77          6.50         3.49 o                         
  -5  -4   4         87.19        102.89         7.05 o                         
  -4  -4   4        110.81        145.25         7.01 o                         
  -3  -4   4         43.57         55.82         3.69 o                         
  -2  -4   4        692.89        609.35        14.09 o                         
  -1  -4   4       1994.79       2029.89        28.29 o                         
   0  -4   4       3258.75       3813.92        38.31 o                         
   1  -4   4        872.78        866.54        12.00 o                         
   2  -4   4          0.11          1.03         1.30 o                         
   3  -4   4        823.34        847.10        13.57 o                         
   4  -4   4        187.30        195.68         8.66 o                         
   5  -4   4         11.70         13.44         3.68 o                         
   6  -4   4        201.45        239.24        14.30 o                         
   7  -4   4        342.57        435.25        17.06 o                         
   8  -4   4         48.95         23.30         7.85 o                         
   9  -4   4          1.40        -15.94        15.94 o                         
  10  -4   4         10.50          4.22        11.89 o                         
 -10  -3   4          0.53         -5.29        10.90 o                         
  -9  -3   4         88.54        104.89        14.43 o                         
  -8  -3   4         27.74         15.08         6.92 o                         
  -7  -3   4        114.07        127.76        12.01 o                         
  -6  -3   4         52.88         57.06         5.88 o                         
  -5  -3   4        748.27        887.58        18.93 o                         
  -4  -3   4        294.83        267.45         8.26 o                         
  -3  -3   4          9.17          7.48         2.07 o                         
  -2  -3   4       1211.30       1210.25        16.27 o                         
  -1  -3   4        303.99        443.15         9.96 o                         
   0  -3   4        156.70        103.14         3.59 o                         
   1  -3   4       4160.42       4295.48        45.65 o                         
   2  -3   4        276.71        280.65         6.25 o                         
   3  -3   4       1549.19       1614.53        20.06 o                         
   4  -3   4         91.56         83.56         6.27 o                         
   5  -3   4         75.49         47.07         5.37 o                         
   6  -3   4         13.64          9.76         3.79 o                         
   7  -3   4          1.34          3.98         4.44 o                         
   8  -3   4          0.06         -4.07         6.20 o                         
   9  -3   4         13.47         12.37         9.33 o                         
  10  -3   4         10.13         33.21        11.13 o                         
 -10  -2   4          1.48         -9.11         9.11 o                         
  -9  -2   4        120.49        129.97        16.10 o                         
  -8  -2   4         11.65          6.21         6.09 o                         
  -7  -2   4         76.95         90.82         8.18 o                         
  -6  -2   4          1.41          2.00         2.84 o                         
  -5  -2   4        315.74        288.97         8.60 o                         
  -4  -2   4        817.66        762.06        14.31 o                         
  -3  -2   4       1721.53       1867.03        23.55 o                         
  -2  -2   4       2102.14       1920.51        22.62 o                         
  -1  -2   4        126.08        137.26         4.16 o                         
   0  -2   4         26.53          7.42         1.22 o                         
   1  -2   4       1096.87       1364.34        18.48 o                         
   2  -2   4          2.11          1.47         1.31 o                         
   3  -2   4         39.66         38.51         2.63 o                         
   4  -2   4        928.10       1004.97        19.09 o                         
   5  -2   4        271.45        284.20        10.38 o                         
   6  -2   4         70.54         95.97         7.75 o                         
   7  -2   4        121.13        131.45        10.10 o                         
   8  -2   4        117.35        133.42        15.00 o                         
   9  -2   4         42.60         41.30        15.52 o                         
  10  -2   4          0.00         16.72        10.77 o                         
 -10  -1   4          0.46         22.18        12.17 o                         
  -9  -1   4         17.36         13.76         9.88 o                         
  -8  -1   4         56.34         60.37         9.64 o                         
  -7  -1   4        307.71        277.85        10.36 o                         
  -6  -1   4        113.33        119.57         6.58 o                         
  -5  -1   4        224.82        249.20         9.17 o                         
  -4  -1   4        771.61        852.98        14.76 o                         
  -3  -1   4        145.31        112.24         5.23 o                         
  -2  -1   4       1115.86        875.39        12.88 o                         
  -1  -1   4        246.98        227.98         5.33 o                         
   0  -1   4       1584.32       1542.42        18.02 o                         
   1  -1   4       8926.04       7994.68        66.49 o                         
   2  -1   4       2589.01       2127.19        22.99 o                         
   3  -1   4          0.67         -0.99         1.23 o                         
   4  -1   4          8.61          7.40         1.44 o                         
   5  -1   4        356.20        383.81         7.93 o                         
   6  -1   4        133.83        158.32         5.06 o                         
   7  -1   4        118.87        139.27        11.42 o                         
   8  -1   4         54.14         40.85         9.11 o                         
   9  -1   4          0.51          1.99         8.90 o                         
  10  -1   4          0.66          3.81        17.57 o                         
  11  -1   4          0.12         -8.77        17.98 o                         
 -10   0   4          7.16          6.49        10.45 o                         
  -9   0   4          2.96         10.50         5.70 o                         
  -8   0   4          1.85          9.35         5.90 o                         
  -7   0   4        122.89        135.42         7.47 o                         
  -6   0   4         36.88         19.35         3.47 o                         
  -5   0   4          2.12          0.16         1.68 o                         
  -4   0   4        338.47        438.70         9.49 o                         
  -3   0   4        795.19        878.91        13.56 o                         
  -2   0   4        593.72        642.40        10.37 o                         
  -1   0   4        158.07        118.36         3.83 o                         
   0   0   4      10429.31      10223.87        86.83 o                         
   1   0   4          2.59          1.21         0.88 o                         
   2   0   4        153.50        148.27         4.35 o                         
   3   0   4         75.90         63.22         3.61 o                         
   4   0   4         41.10         26.38         2.73 o                         
   5   0   4        161.65        162.97         6.33 o                         
   6   0   4          0.01          1.78         2.63 o                         
   7   0   4          0.74         -0.46         3.65 o                         
   8   0   4         25.44         17.38         6.88 o                         
   9   0   4         31.33         46.65        11.44 o                         
  10   0   4         71.91         43.03        14.22 o                         
  11   0   4          0.57         -2.95        17.17 o                         
 -10   1   4          0.88          8.76        11.76 o                         
  -9   1   4          5.01          2.79         6.98 o                         
  -8   1   4         16.96         21.84         8.35 o                         
  -7   1   4        188.41        176.15        10.93 o                         
  -6   1   4         77.82         78.92         7.11 o                         
  -5   1   4         61.76         59.04         5.74 o                         
  -4   1   4        836.28       1007.53        14.43 o                         
  -3   1   4         12.89         18.53         2.06 o                         
  -2   1   4       1813.47       1913.37        21.64 o                         
  -1   1   4       2740.14       2798.29        27.95 o                         
   0   1   4       3036.38       2533.77        25.09 o                         
   1   1   4       6557.06       6605.26        66.70 o                         
   2   1   4       2660.60       3026.15        30.71 o                         
   3   1   4        921.27        782.55        12.59 o                         
   4   1   4          0.92          4.24         1.69 o                         
   5   1   4         73.20         74.27         5.20 o                         
   6   1   4         10.40         -0.17         2.44 o                         
   7   1   4         86.37         86.09         6.87 o                         
   8   1   4          0.00         -0.89         4.24 o                         
   9   1   4        119.34        126.55        14.98 o                         
  10   1   4          0.04         -2.47        13.37 o                         
  11   1   4          0.31         31.20        19.64 o                         
 -10   2   4          3.05        -10.83        10.83 o                         
  -9   2   4         28.92         44.24        14.01 o                         
  -8   2   4         18.38          6.06         6.41 o                         
  -7   2   4        319.38        318.04        16.96 o                         
  -6   2   4          5.01          7.83         3.30 o                         
  -5   2   4        376.00        362.68        14.94 o                         
  -4   2   4         25.71         20.24         3.51 o                         
  -3   2   4          1.46          2.58         1.32 o                         
  -2   2   4          3.30         12.09         1.64 o                         
  -1   2   4        444.04        400.85         7.09 o                         
   0   2   4        311.44        470.33         7.54 o                         
   1   2   4       1038.44       1008.60        14.46 o                         
   2   2   4        581.54        602.48         9.94 o                         
   3   2   4        189.38        142.88         5.31 o                         
   4   2   4       2392.16       2417.69        29.37 o                         
   5   2   4        247.09        263.30         8.37 o                         
   6   2   4        379.24        393.91        11.15 o                         
   7   2   4         87.88         99.66         7.11 o                         
   8   2   4        100.17        100.31        10.52 o                         
   9   2   4          0.64         -0.41         7.37 o                         
  10   2   4          0.20          2.26        13.21 o                         
  11   2   4         19.52         10.90        24.61 o                         
 -10   3   4          0.79         -7.03        11.09 o                         
  -9   3   4         19.94         38.57        12.67 o                         
  -8   3   4         21.72         23.41         8.34 o                         
  -7   3   4         15.44         -2.54         5.03 o                         
  -6   3   4        216.48        162.38        11.56 o                         
  -5   3   4        810.81        821.50        18.66 o                         
  -4   3   4       1924.97       1939.16        29.97 o                         
  -3   3   4        184.50        177.59         5.19 o                         
  -2   3   4         15.92         32.67         2.72 o                         
  -1   3   4       1432.93       1243.15        16.92 o                         
   0   3   4        182.21        115.64         3.61 o                         
   1   3   4       3211.17       3639.85        41.43 o                         
   2   3   4       7815.57       7292.41        67.13 o                         
   3   3   4        178.34        189.31         6.08 o                         
   4   3   4        116.37        152.45         6.86 o                         
   5   3   4         62.47         63.40         5.10 o                         
   6   3   4         54.42         61.74         5.45 o                         
   7   3   4        149.71        172.23         9.46 o                         
   8   3   4          3.19         -4.59         5.29 o                         
   9   3   4          1.02         10.00         7.46 o                         
  10   3   4          1.39          8.29        11.07 o                         
  11   3   4          0.08         11.86        26.33 o                         
 -10   4   4          3.67         -6.08        12.78 o                         
  -9   4   4         20.55          4.60        18.84 o                         
  -8   4   4         10.29          3.50        10.16 o                         
  -7   4   4        185.31        200.35        16.66 o                         
  -6   4   4          0.03         -2.05         3.06 o                         
  -5   4   4          7.98         17.73         3.98 o                         
  -4   4   4        384.45        436.05        10.31 o                         
  -3   4   4         77.12         68.03         4.22 o                         
  -2   4   4       1111.39       1190.25        16.34 o                         
  -1   4   4         16.05         12.57         1.81 o                         
   0   4   4        366.91        358.70         7.59 o                         
   1   4   4        869.94        712.35        11.12 o                         
   2   4   4       4581.74       5023.86        49.20 o                         
   3   4   4         13.79         30.94         3.22 o                         
   4   4   4        989.32        940.72        16.64 o                         
   5   4   4        427.24        420.89        11.32 o                         
   6   4   4        118.26        108.20         7.39 o                         
   7   4   4        161.79        161.59         9.87 o                         
   8   4   4         29.74         44.60         7.26 o                         
   9   4   4         65.92         89.05        11.12 o                         
  10   4   4          2.41          8.63        10.53 o                         
 -10   5   4          1.49          3.28        13.70 o                         
  -9   5   4          1.27         -6.40         9.71 o                         
  -8   5   4          5.36         -5.83         9.31 o                         
  -7   5   4        424.76        499.29        23.47 o                         
  -6   5   4        203.49        192.54        10.73 o                         
  -5   5   4        131.87        133.97         9.54 o                         
  -4   5   4          7.41         12.01         2.29 o                         
  -3   5   4         96.75         78.48         5.16 o                         
  -2   5   4        337.89        324.80         8.41 o                         
  -1   5   4          7.63          7.39         1.95 o                         
   0   5   4        198.71        188.92         5.71 o                         
   1   5   4        380.36        444.45         9.29 o                         
   2   5   4        349.44        347.73         8.44 o                         
   3   5   4          6.40          2.37         1.98 o                         
   4   5   4        966.27       1030.10        17.99 o                         
   5   5   4          3.95          1.29         2.52 o                         
   6   5   4         88.79         79.81         6.54 o                         
   7   5   4          2.33          3.44         3.90 o                         
   8   5   4         46.92         46.23         6.92 o                         
   9   5   4         39.66         53.09        10.34 o                         
  10   5   4          1.11          3.43        13.10 o                         
 -10   6   4          4.20         16.01        14.67 o                         
  -9   6   4          9.29          3.46         9.86 o                         
  -8   6   4         21.30         12.63        10.66 o                         
  -7   6   4         47.28         28.88         7.84 o                         
  -6   6   4         15.31         12.80         4.80 o                         
  -5   6   4        286.50        224.99        11.41 o                         
  -4   6   4        531.23        499.71        11.85 o                         
  -3   6   4        207.34        258.32         8.31 o                         
  -2   6   4         16.00         12.83         2.60 o                         
  -1   6   4        171.63        202.35         6.98 o                         
   0   6   4        257.84        232.85         7.28 o                         
   1   6   4        160.54        127.74         6.28 o                         
   2   6   4        943.05        908.42        15.65 o                         
   3   6   4         30.39         34.45         3.69 o                         
   4   6   4          5.63          6.47         2.63 o                         
   5   6   4         56.21         41.59         5.00 o                         
   6   6   4         10.39          4.43         4.07 o                         
   7   6   4         34.22         41.72         6.17 o                         
   8   6   4         27.56         26.22         8.22 o                         
   9   6   4         48.67         45.81         9.85 o                         
  10   6   4          0.93         -9.48        10.08 o                         
  -9   7   4          4.65          4.55        13.44 o                         
  -8   7   4         32.99         29.05        12.05 o                         
  -7   7   4         45.56         24.21        11.20 o                         
  -6   7   4         27.55         26.55         6.83 o                         
  -5   7   4          0.92         -0.04         2.20 o                         
  -4   7   4          5.83          5.35         2.50 o                         
  -3   7   4         35.39         39.06         4.12 o                         
  -2   7   4        771.57        772.29        16.27 o                         
  -1   7   4        202.20        259.28         8.40 o                         
   0   7   4        582.27        611.67        13.09 o                         
   1   7   4        489.84        446.88        10.88 o                         
   2   7   4        398.57        408.92        10.19 o                         
   3   7   4        159.34        144.49         7.07 o                         
   4   7   4         60.86         44.18         5.29 o                         
   5   7   4        187.05        199.98        10.02 o                         
   6   7   4          6.39          4.92         4.03 o                         
   7   7   4         54.15         48.24         8.09 o                         
   8   7   4         13.83         -1.51         6.78 o                         
   9   7   4          0.32         -6.91         6.92 o                         
  10   7   4          4.07         32.70        21.70 o                         
  -9   8   4         28.34         35.51        20.34 o                         
  -8   8   4          0.55          2.82         9.26 o                         
  -7   8   4        133.89        198.32        30.26 o                         
  -6   8   4         62.31         68.78        13.34 o                         
  -5   8   4          3.78          1.69         3.41 o                         
  -4   8   4         13.32          6.41         3.40 o                         
  -3   8   4        507.54        480.28        12.71 o                         
  -2   8   4         33.17         32.86         4.15 o                         
  -1   8   4          0.45         -0.03         1.90 o                         
   0   8   4        127.64        113.78         7.05 o                         
   1   8   4         58.78         48.64         4.70 o                         
   2   8   4        650.74        696.45        15.67 o                         
   3   8   4        415.66        435.93        12.56 o                         
   4   8   4         19.89         18.54         4.18 o                         
   5   8   4          5.01          0.36         3.69 o                         
   6   8   4          8.09         21.32         5.16 o                         
   7   8   4         47.18         48.10         8.69 o                         
   8   8   4         24.68          9.30         9.85 o                         
   9   8   4          1.00          1.17         8.79 o                         
  -9   9   4          1.12         16.14        14.72 o                         
  -8   9   4          8.71         25.60        15.31 o                         
  -7   9   4          0.04         -8.49        11.17 o                         
  -6   9   4         93.44        105.59        13.48 o                         
  -5   9   4         35.20         27.00         6.48 o                         
  -4   9   4         21.08         16.94         3.69 o                         
  -3   9   4         57.27         66.71         6.11 o                         
  -2   9   4         53.18         58.10         5.94 o                         
  -1   9   4          4.93          3.01         2.78 o                         
   0   9   4          0.03         -0.32         2.62 o                         
   1   9   4        102.15        100.76         7.23 o                         
   2   9   4        163.23        182.46        10.61 o                         
   3   9   4          3.67         11.39         3.77 o                         
   4   9   4          1.59          2.45         3.62 o                         
   5   9   4         92.99         96.13         8.83 o                         
   6   9   4         15.29         15.18         6.52 o                         
   7   9   4         94.03        107.56        12.47 o                         
   8   9   4          0.11          5.29         9.06 o                         
   9   9   4          0.12          2.18        15.09 o                         
  -8  10   4          9.60         10.56        12.90 o                         
  -7  10   4          8.07          8.93        10.59 o                         
  -6  10   4         13.71          3.72        13.11 o                         
  -5  10   4         23.90         14.24         5.75 o                         
  -4  10   4         48.83         46.76         7.28 o                         
  -3  10   4         33.23         22.88         4.73 o                         
  -2  10   4          2.37          9.83         3.85 o                         
  -1  10   4        136.25        140.75         8.68 o                         
   0  10   4        134.92        152.02         9.61 o                         
   1  10   4         33.53         37.31         5.12 o                         
   2  10   4          0.01          0.90         3.20 o                         
   3  10   4         50.95         44.26         6.05 o                         
   4  10   4         65.97         74.91         8.09 o                         
   5  10   4          0.01         -5.05         5.05 o                         
   6  10   4         14.39          1.03         5.74 o                         
   7  10   4          7.59          3.30        16.39 o                         
   8  10   4          7.95         30.07        18.77 o                         
  -7  11   4          3.75          7.78        12.23 o                         
  -6  11   4          1.78         -8.72         8.72 o                         
  -5  11   4          3.13         -3.46         8.44 o                         
  -4  11   4          5.91         12.86         5.44 o                         
  -3  11   4         54.90         42.29         6.48 o                         
  -2  11   4         66.67         73.54         8.10 o                         
  -1  11   4         32.39         34.31         4.77 o                         
   0  11   4        108.09        116.66         8.78 o                         
   1  11   4        140.80        136.12        10.00 o                         
   2  11   4        170.13        171.19        11.88 o                         
   3  11   4         45.70         51.54         9.29 o                         
   4  11   4          0.10         -4.20         4.20 o                         
   5  11   4          6.62          6.00         5.34 o                         
   6  11   4         19.33          7.45        10.89 o                         
   7  11   4         19.62         12.81         9.37 o                         
   8  11   4         12.25         33.35        13.81 o                         
  -7  12   4          1.02         15.25        12.76 o                         
  -6  12   4         11.27         14.09        12.65 o                         
  -5  12   4         48.84         51.54        14.50 o                         
  -4  12   4          2.65         -1.16         6.35 o                         
  -3  12   4         88.62         64.29        10.28 o                         
  -2  12   4        117.33        116.24        11.94 o                         
  -1  12   4         31.22         31.36         5.76 o                         
   0  12   4         12.68         13.30         5.99 o                         
   1  12   4          7.12          5.09         6.38 o                         
   2  12   4         51.22         50.18         9.39 o                         
   3  12   4         53.06         48.44         9.89 o                         
   4  12   4          3.12          5.65         6.64 o                         
   5  12   4          0.35         -0.54        11.89 o                         
   6  12   4          0.52         -6.82         8.75 o                         
   7  12   4         12.57         15.78        12.54 o                         
  -6  13   4          2.58         10.50        12.36 o                         
  -5  13   4          2.11         14.62        11.92 o                         
  -4  13   4          5.61          1.56         6.86 o                         
  -3  13   4         49.24         52.10         8.60 o                         
  -2  13   4         45.06         14.58        12.49 o                         
  -1  13   4         10.32         -7.82         7.82 o                         
   0  13   4         50.90         51.09         8.47 o                         
   1  13   4          2.55         -0.41         6.59 o                         
   2  13   4         29.06         19.13         8.39 o                         
   3  13   4         26.78         30.76        10.89 o                         
   4  13   4         34.19         17.85         8.69 o                         
   5  13   4          2.87         -2.94        12.59 o                         
   6  13   4          2.39         -8.84        10.71 o                         
  -5  14   4          6.29         19.36        13.32 o                         
  -4  14   4         32.96         45.53        14.42 o                         
  -3  14   4          3.24         -7.50        11.67 o                         
  -2  14   4          8.38         14.77         9.60 o                         
  -1  14   4         13.86         14.22         8.62 o                         
   0  14   4         16.22         -5.94        12.36 o                         
   1  14   4          3.43         -3.86         8.41 o                         
   2  14   4         17.86         28.53        11.89 o                         
   3  14   4         19.88          6.53        10.25 o                         
   4  14   4         18.83          5.23         8.79 o                         
   5  14   4          0.01         -8.71         8.71 o                         
  -3  15   4          0.16          8.68         8.74 o                         
  -2  15   4          5.13         -9.75        10.73 o                         
  -1  15   4          9.75         22.32        13.40 o                         
   0  15   4         47.75         63.43        14.71 o                         
   1  15   4          0.90          2.35         8.69 o                         
   2  15   4          9.65         -8.12        11.99 o                         
   3  15   4          2.57          6.98        10.55 o                         
  -2 -14   5          9.77        -12.38        12.38 o                         
  -1 -14   5          0.28        -11.49        15.52 o                         
   0 -14   5          0.54          5.72        21.02 o                         
   1 -14   5          0.07          1.78        12.02 o                         
   2 -14   5         19.45         37.31        17.83 o                         
  -4 -13   5          6.65          0.72        10.75 o                         
  -3 -13   5          0.00         -9.12         9.12 o                         
  -2 -13   5          9.32          5.25        10.24 o                         
  -1 -13   5          3.65         -8.01         8.01 o                         
   0 -13   5          0.37          0.86        12.45 o                         
   1 -13   5          2.38        -13.43        14.68 o                         
   2 -13   5         31.95         38.05        16.19 o                         
   3 -13   5         22.82        -12.76        12.76 o                         
   4 -13   5          5.97         20.33        15.79 o                         
  -6 -12   5          0.02         -9.41         9.41 o                         
  -5 -12   5          9.03         24.49        12.13 o                         
  -4 -12   5          7.84          6.59        10.60 o                         
  -3 -12   5          5.08          4.30        11.10 o                         
  -2 -12   5          7.83         28.71        15.15 o                         
  -1 -12   5          0.17         -7.00        10.57 o                         
   0 -12   5          2.19         -7.41         9.11 o                         
   1 -12   5          0.42         -1.82         8.09 o                         
   2 -12   5          4.52         -5.06        18.93 o                         
   3 -12   5         15.16         20.06        15.70 o                         
   4 -12   5         39.89         34.51        18.02 o                         
   5 -12   5         46.52         63.54        16.51 o                         
  -7 -11   5          0.16         -9.28         9.28 o                         
  -6 -11   5          0.23         -0.22        16.95 o                         
  -5 -11   5         15.24         26.20        10.52 o                         
  -4 -11   5          0.06         -0.06         8.12 o                         
  -3 -11   5         10.43          9.00        10.90 o                         
  -2 -11   5         57.02         31.15        10.16 o                         
  -1 -11   5         34.32         32.69        11.73 o                         
   0 -11   5          5.67         16.26         9.23 o                         
   1 -11   5          0.76         -7.41         7.54 o                         
   2 -11   5         36.10         41.28        15.09 o                         
   3 -11   5         31.43         31.96        11.01 o                         
   4 -11   5         47.96         57.26        12.74 o                         
   5 -11   5         37.61         62.79        18.95 o                         
   6 -11   5          0.52         17.08        11.17 o                         
  -7 -10   5          2.31         -0.62         8.01 o                         
  -6 -10   5          3.07         -3.65        10.88 o                         
  -5 -10   5          4.91         12.02         7.80 o                         
  -4 -10   5          0.00         -5.58         5.58 o                         
  -3 -10   5         65.81         44.82        14.26 o                         
  -2 -10   5         26.77         24.24         8.34 o                         
  -1 -10   5        174.69        155.97        16.11 o                         
   0 -10   5        159.24        182.01        15.27 o                         
   1 -10   5         51.92         41.21         7.95 o                         
   2 -10   5        294.69        350.64        35.41 o                         
   3 -10   5          2.74          0.20         6.73 o                         
   4 -10   5          6.81          7.12         9.71 o                         
   5 -10   5         74.48        125.11        23.31 o                         
   6 -10   5         14.26          8.14        13.00 o                         
   7 -10   5         32.85         45.46        18.36 o                         
  -8  -9   5          9.65          2.32        10.05 o                         
  -7  -9   5         36.79         49.63        13.76 o                         
  -6  -9   5         11.27         -5.35         7.57 o                         
  -5  -9   5          1.37         17.63         7.24 o                         
  -4  -9   5          1.21         -4.82         4.82 o                         
  -3  -9   5         13.74         18.67         6.94 o                         
  -2  -9   5         66.06         81.21        10.10 o                         
  -1  -9   5         12.90          7.10         5.57 o                         
   0  -9   5         56.38         54.84         5.66 o                         
   1  -9   5          2.62         -1.14         3.53 o                         
   2  -9   5        305.35        385.70        15.69 o                         
   3  -9   5         97.94         80.88         9.16 o                         
   4  -9   5          0.33          0.84         5.92 o                         
   5  -9   5          0.57          4.32         9.40 o                         
   6  -9   5          0.44         -7.00         7.00 o                         
   7  -9   5         32.56         42.19        12.93 o                         
   8  -9   5          0.80         -6.69        16.20 o                         
  -8  -8   5          3.71         40.12        15.02 o                         
  -7  -8   5         40.27         38.61        15.58 o                         
  -6  -8   5          0.33         -7.08         7.08 o                         
  -5  -8   5         20.02         23.11         7.66 o                         
  -4  -8   5         45.31         66.84        11.01 o                         
  -3  -8   5         75.96         76.70         8.84 o                         
  -2  -8   5        130.50        127.83        10.00 o                         
  -1  -8   5         10.88          3.92         3.59 o                         
   0  -8   5         68.48         78.94         5.46 o                         
   1  -8   5         19.35         13.72         2.78 o                         
   2  -8   5          0.42         -1.66         2.65 o                         
   3  -8   5         15.38         20.20         3.71 o                         
   4  -8   5        152.00        140.70         9.45 o                         
   5  -8   5         64.04         48.78         9.72 o                         
   6  -8   5         50.09         23.15         8.35 o                         
   7  -8   5          1.23         -7.61         7.61 o                         
   8  -8   5          0.56         42.09        14.62 o                         
  -9  -7   5          0.29         -0.70        12.42 o                         
  -8  -7   5          0.39         -3.24         8.14 o                         
  -7  -7   5         47.32         68.17        12.41 o                         
  -6  -7   5          2.82         17.36         9.96 o                         
  -5  -7   5        546.77        584.93        21.10 o                         
  -4  -7   5         16.55         22.72         5.51 o                         
  -3  -7   5         15.93         18.85         5.16 o                         
  -2  -7   5         49.72         44.67         6.22 o                         
  -1  -7   5        752.73        717.66        21.66 o                         
   0  -7   5        130.86        110.10         5.59 o                         
   1  -7   5         52.65         65.38         4.57 o                         
   2  -7   5        214.41        210.31         8.07 o                         
   3  -7   5          0.83          0.41         2.66 o                         
   4  -7   5        492.56        485.83        12.71 o                         
   5  -7   5          0.52         -3.96         3.96 o                         
   6  -7   5         60.50         46.11         9.15 o                         
   7  -7   5          8.64         -2.44        10.07 o                         
   8  -7   5          4.47         27.46        29.15 o                         
   9  -7   5         14.04         34.20        19.78 o                         
  -9  -6   5          3.61          2.11         9.30 o                         
  -8  -6   5          1.93         -6.25         6.25 o                         
  -7  -6   5          3.07          5.50         7.45 o                         
  -6  -6   5        238.93        255.54        15.79 o                         
  -5  -6   5        508.21        491.81        13.68 o                         
  -4  -6   5        269.43        278.65        12.84 o                         
  -3  -6   5         11.29          6.38         3.47 o                         
  -2  -6   5         13.09         15.14         3.44 o                         
  -1  -6   5        222.18        207.34         9.04 o                         
   0  -6   5        910.74        935.59        15.01 o                         
   1  -6   5         79.33         94.65         4.47 o                         
   2  -6   5        632.56        566.74        10.74 o                         
   3  -6   5         56.61         54.04         4.19 o                         
   4  -6   5        520.01        524.59        11.15 o                         
   5  -6   5          1.02         -3.16         3.16 o                         
   6  -6   5         87.84         99.45        10.88 o                         
   7  -6   5          0.01         -0.18         6.14 o                         
   8  -6   5         82.48         99.67        26.64 o                         
   9  -6   5          0.01        -11.37        11.37 o                         
 -10  -5   5          3.53         27.34        13.65 o                         
  -9  -5   5         10.55         25.63        13.94 o                         
  -8  -5   5         22.25         16.12         9.87 o                         
  -7  -5   5         96.85        105.71        12.06 o                         
  -6  -5   5          1.17          4.78         4.74 o                         
  -5  -5   5        377.44        392.23        11.66 o                         
  -4  -5   5        445.33        402.82        10.19 o                         
  -3  -5   5        141.48        126.01         8.49 o                         
  -2  -5   5         67.00         57.65         5.46 o                         
  -1  -5   5        182.13        210.42         8.00 o                         
   0  -5   5         16.64         13.52         2.74 o                         
   1  -5   5        123.26        123.49         6.90 o                         
   2  -5   5        412.07        413.66         7.92 o                         
   3  -5   5         97.76        129.85         5.43 o                         
   4  -5   5         28.37         20.47         2.70 o                         
   5  -5   5        112.86        116.60         8.59 o                         
   6  -5   5         77.32         85.15         8.96 o                         
   7  -5   5          0.56         -1.49         5.98 o                         
   8  -5   5          6.23         -0.77        11.85 o                         
   9  -5   5          8.85        -15.59        15.59 o                         
  10  -5   5          0.18        -15.59        15.59 o                         
 -10  -4   5          1.75         -5.55        11.68 o                         
  -9  -4   5          1.26          4.24        11.25 o                         
  -8  -4   5         25.90         30.48         8.93 o                         
  -7  -4   5        156.72        200.09        16.14 o                         
  -6  -4   5        147.16        153.15         9.54 o                         
  -5  -4   5         50.86         71.64         6.16 o                         
  -4  -4   5         95.55        112.54         6.01 o                         
  -3  -4   5        287.19        291.81         7.57 o                         
  -2  -4   5         76.96         66.09         5.45 o                         
  -1  -4   5       1338.26       1230.03        18.88 o                         
   0  -4   5       3322.30       3455.82        35.87 o                         
   1  -4   5        265.02        282.93         8.42 o                         
   2  -4   5         59.96         79.42         5.72 o                         
   3  -4   5       1223.07       1230.06        16.92 o                         
   4  -4   5        628.72        558.72        10.41 o                         
   5  -4   5         12.04          7.46         3.94 o                         
   6  -4   5         72.76         73.35         7.46 o                         
   7  -4   5         98.54         92.45        10.38 o                         
   8  -4   5          6.38         -1.26         6.79 o                         
   9  -4   5          6.97         10.79        10.28 o                         
  10  -4   5          0.00        -13.59        13.59 o                         
 -10  -3   5          7.72         16.46        12.60 o                         
  -9  -3   5          0.04         -7.03         7.03 o                         
  -8  -3   5         35.33         29.53         9.13 o                         
  -7  -3   5        425.93        512.81        18.71 o                         
  -6  -3   5          1.04         -0.18         2.91 o                         
  -5  -3   5          7.18          6.78         3.22 o                         
  -4  -3   5         44.16         42.25         4.10 o                         
  -3  -3   5        442.21        475.34        10.34 o                         
  -2  -3   5        158.15        148.66         5.38 o                         
  -1  -3   5       3525.54       3160.62        33.15 o                         
   0  -3   5        375.68        405.43         8.62 o                         
   1  -3   5        304.69        367.37         9.58 o                         
   2  -3   5        945.90        826.29        11.96 o                         
   3  -3   5        204.22        195.76         5.82 o                         
   4  -3   5        350.76        390.88         9.03 o                         
   5  -3   5         94.76         85.13         6.97 o                         
   6  -3   5         16.54         21.32         4.50 o                         
   7  -3   5         27.71         34.87         6.48 o                         
   8  -3   5         79.94         73.29        11.40 o                         
   9  -3   5         46.86         61.03        13.88 o                         
  10  -3   5          0.70         13.51         9.67 o                         
 -10  -2   5          4.24          0.41        13.35 o                         
  -9  -2   5          4.13         14.53         8.27 o                         
  -8  -2   5         24.47         23.93         8.48 o                         
  -7  -2   5         35.21         31.84         6.39 o                         
  -6  -2   5         22.58         15.82         3.99 o                         
  -5  -2   5        920.08        822.94        16.19 o                         
  -4  -2   5        726.32        799.95        14.92 o                         
  -3  -2   5         97.30         98.58         5.57 o                         
  -2  -2   5         46.95         37.70         3.24 o                         
  -1  -2   5        460.53        470.96         8.76 o                         
   0  -2   5       1526.33       1532.90        18.23 o                         
   1  -2   5       2122.88       2255.53        26.22 o                         
   2  -2   5       4163.03       4278.07        41.77 o                         
   3  -2   5        204.79        198.84         5.64 o                         
   4  -2   5        765.99        801.48        14.90 o                         
   5  -2   5        335.67        368.02        12.01 o                         
   6  -2   5        100.81        113.83         8.60 o                         
   7  -2   5          8.94          2.14         4.27 o                         
   8  -2   5         46.15         50.23         9.94 o                         
   9  -2   5          2.99         -6.72         8.92 o                         
  10  -2   5          1.49         -6.05         9.11 o                         
 -10  -1   5          2.00          6.19        14.83 o                         
  -9  -1   5          8.78         -6.37         8.43 o                         
  -8  -1   5         21.73         17.77         6.85 o                         
  -7  -1   5        143.04        159.27        11.24 o                         
  -6  -1   5          8.03         12.32         3.33 o                         
  -5  -1   5        867.99       1032.82        18.89 o                         
  -4  -1   5        423.85        436.40        10.37 o                         
  -3  -1   5         37.73         39.23         3.46 o                         
  -2  -1   5       4261.77       3872.80        39.30 o                         
  -1  -1   5         40.33         42.78         3.01 o                         
   0  -1   5        253.04        298.52         6.27 o                         
   1  -1   5         28.09         25.39         2.09 o                         
   2  -1   5        106.88         96.04         3.82 o                         
   3  -1   5        813.75        823.00        12.87 o                         
   4  -1   5        170.80        225.85         7.59 o                         
   5  -1   5          0.44         -1.22         1.90 o                         
   6  -1   5         82.75         88.59         3.87 o                         
   7  -1   5         37.44         33.51         6.68 o                         
   8  -1   5         14.51          5.38         6.07 o                         
   9  -1   5         37.68         68.97        19.78 o                         
  10  -1   5         36.35         60.57        14.89 o                         
 -10   0   5          0.04         -1.28         9.17 o                         
  -9   0   5          3.50          0.24         7.18 o                         
  -8   0   5        161.40        131.08        21.81 o                         
  -7   0   5         47.36         47.34         5.35 o                         
  -6   0   5        236.39        221.89         7.90 o                         
  -5   0   5         28.09         35.70         3.68 o                         
  -4   0   5       1177.63       1165.14        17.83 o                         
  -3   0   5       2455.98       2540.33        29.24 o                         
  -2   0   5       4134.99       3780.59        38.31 o                         
  -1   0   5         30.86         25.01         2.31 o                         
   0   0   5       1871.07       1862.46        20.65 o                         
   1   0   5         82.51         80.93         4.29 o                         
   2   0   5          5.97          1.97         1.10 o                         
   3   0   5        330.66        304.85         8.32 o                         
   4   0   5       6041.27       5889.95        57.73 o                         
   5   0   5          4.83          7.35         2.11 o                         
   6   0   5          1.57          0.10         2.23 o                         
   7   0   5          6.64          2.81         3.18 o                         
   8   0   5         92.61         91.75        12.16 o                         
   9   0   5         54.27         66.17        11.73 o                         
  10   0   5         39.13         23.32        10.44 o                         
 -10   1   5          0.24         -7.07        10.09 o                         
  -9   1   5          0.34          1.76         7.65 o                         
  -8   1   5         23.81         21.88         8.34 o                         
  -7   1   5          7.63          1.39         7.29 o                         
  -6   1   5        219.12        183.05        10.67 o                         
  -5   1   5          5.70          6.68         2.49 o                         
  -4   1   5        197.14        191.73         5.99 o                         
  -3   1   5        275.24        218.42         5.95 o                         
  -2   1   5        630.63        633.47        11.38 o                         
  -1   1   5       1707.88       1718.02        19.93 o                         
   0   1   5       8058.47       7337.33        61.96 o                         
   1   1   5      10113.62       9076.13        84.46 o                         
   2   1   5       3045.59       2907.86        30.45 o                         
   3   1   5       2561.85       2527.39        28.65 o                         
   4   1   5        322.79        317.01         8.47 o                         
   5   1   5        328.26        338.85         9.30 o                         
   6   1   5         22.93         22.48         3.38 o                         
   7   1   5         28.45         34.65         5.06 o                         
   8   1   5         27.50         27.46         7.08 o                         
   9   1   5         32.06         26.57         9.01 o                         
  10   1   5          2.46         14.70        14.26 o                         
  11   1   5          0.58        -17.79        21.49 o                         
 -10   2   5          4.53         -7.17        12.45 o                         
  -9   2   5         12.11          4.35        11.03 o                         
  -8   2   5         49.97         46.79         9.45 o                         
  -7   2   5         33.47         42.35         7.03 o                         
  -6   2   5        142.69        186.99        10.65 o                         
  -5   2   5         75.63         81.53         6.91 o                         
  -4   2   5         64.19         56.08         5.29 o                         
  -3   2   5          2.68          2.99         1.48 o                         
  -2   2   5        616.55        563.95        10.57 o                         
  -1   2   5       3986.70       3948.59        38.69 o                         
   0   2   5          3.84          6.76         1.32 o                         
   1   2   5         68.05         95.17         3.36 o                         
   2   2   5       1544.37       1361.10        19.30 o                         
   3   2   5        278.25        265.03         7.09 o                         
   4   2   5       1901.50       1711.10        22.04 o                         
   5   2   5          0.37         -2.06         2.06 o                         
   6   2   5         29.35         55.62         5.08 o                         
   7   2   5         15.15         15.52         3.85 o                         
   8   2   5          1.65         -4.04         4.04 o                         
   9   2   5          3.59         -5.93         8.41 o                         
  10   2   5         16.82          9.86        12.21 o                         
 -10   3   5          0.73         -3.76        17.35 o                         
  -9   3   5          5.24         -8.65         8.65 o                         
  -8   3   5          2.48         -3.34         9.21 o                         
  -7   3   5         12.41         -0.28         5.22 o                         
  -6   3   5          3.19          3.58         4.07 o                         
  -5   3   5        359.83        417.11        13.29 o                         
  -4   3   5          5.65          3.89         2.72 o                         
  -3   3   5       1042.31        895.46        13.56 o                         
  -2   3   5       1858.45       1527.63        19.76 o                         
  -1   3   5        152.93        155.57         4.94 o                         
   0   3   5       3658.62       3889.85        38.20 o                         
   1   3   5        105.45        107.92         6.05 o                         
   2   3   5       2080.31       1750.45        20.88 o                         
   3   3   5        873.45        883.70        14.43 o                         
   4   3   5         78.35         76.47         5.31 o                         
   5   3   5          5.36          2.60         2.31 o                         
   6   3   5        129.90        139.17         8.28 o                         
   7   3   5         31.62         25.48         4.68 o                         
   8   3   5        145.19        149.49        11.49 o                         
   9   3   5          0.00         11.41         8.22 o                         
  10   3   5          0.03          4.83        12.02 o                         
 -10   4   5          3.12         22.15        13.42 o                         
  -9   4   5         18.26         44.44        16.16 o                         
  -8   4   5         30.28         20.83         8.21 o                         
  -7   4   5        226.59        221.00        19.19 o                         
  -6   4   5          4.34         -1.45         3.87 o                         
  -5   4   5        661.04        674.79        17.38 o                         
  -4   4   5       2276.73       2294.20        27.81 o                         
  -3   4   5          1.14         -0.50         1.29 o                         
  -2   4   5        594.48        557.54        10.92 o                         
  -1   4   5        296.57        285.23         7.30 o                         
   0   4   5         17.75         13.22         1.84 o                         
   1   4   5        435.54        456.41        11.11 o                         
   2   4   5        847.46        727.70        11.24 o                         
   3   4   5          6.38          0.96         1.96 o                         
   4   4   5          1.85         -0.49         1.78 o                         
   5   4   5         83.66        108.18         9.47 o                         
   6   4   5         48.44         40.06         4.71 o                         
   7   4   5         44.43         23.91         5.11 o                         
   8   4   5          0.21         -4.01         4.91 o                         
   9   4   5          7.79          5.87         8.16 o                         
  10   4   5         15.37         10.96        11.47 o                         
 -10   5   5          1.32        -10.35        10.35 o                         
  -9   5   5          0.00         10.56        12.42 o                         
  -8   5   5          3.26          6.33         9.51 o                         
  -7   5   5        187.87        222.24        17.78 o                         
  -6   5   5         13.59          8.68         4.54 o                         
  -5   5   5        428.73        403.00        13.61 o                         
  -4   5   5         52.17         71.74         4.38 o                         
  -3   5   5        852.07        914.13        20.80 o                         
  -2   5   5         45.50         57.27         4.06 o                         
  -1   5   5        487.44        581.43        11.13 o                         
   0   5   5        252.66        204.32         6.20 o                         
   1   5   5        404.27        272.76         6.64 o                         
   2   5   5        269.71        264.79         7.03 o                         
   3   5   5        440.45        445.84        10.32 o                         
   4   5   5       1425.53       1495.58        22.77 o                         
   5   5   5         19.05         14.31         3.21 o                         
   6   5   5         68.61         50.32         5.36 o                         
   7   5   5         22.87         12.81         5.66 o                         
   8   5   5         18.96         30.25         7.97 o                         
   9   5   5         21.04         52.83        10.70 o                         
  10   5   5         10.43         34.35        13.82 o                         
 -10   6   5          1.06         10.14        15.38 o                         
  -9   6   5          7.45        -10.54        12.65 o                         
  -8   6   5          0.20          7.15         8.19 o                         
  -7   6   5         40.42         42.22         8.78 o                         
  -6   6   5        102.78        106.93        12.04 o                         
  -5   6   5          2.54          7.85         2.31 o                         
  -4   6   5         24.45         17.54         2.99 o                         
  -3   6   5       1030.22       1083.23        17.75 o                         
  -2   6   5        510.56        532.97        15.11 o                         
  -1   6   5        450.94        626.48        11.67 o                         
   0   6   5        907.34        965.32        16.14 o                         
   1   6   5         49.24         41.21         3.70 o                         
   2   6   5          0.26          1.05         1.82 o                         
   3   6   5       1017.48        925.01        16.53 o                         
   4   6   5        449.58        430.45        11.39 o                         
   5   6   5          2.24         -1.38         2.63 o                         
   6   6   5        102.45         99.31         8.09 o                         
   7   6   5         17.12         18.16         5.56 o                         
   8   6   5         20.35         44.27         9.60 o                         
   9   6   5         21.94         44.68        15.28 o                         
  10   6   5          1.95         40.92        26.83 o                         
  -9   7   5         18.10         20.70        13.20 o                         
  -8   7   5         17.41         22.79        10.63 o                         
  -7   7   5         10.56         -1.04         6.47 o                         
  -6   7   5         29.52         14.66         7.32 o                         
  -5   7   5         20.07         15.79         3.58 o                         
  -4   7   5        199.37        189.72         8.49 o                         
  -3   7   5        114.48        163.56         7.52 o                         
  -2   7   5        481.33        531.16        12.64 o                         
  -1   7   5        171.55        192.34         9.06 o                         
   0   7   5        106.21        147.40         7.42 o                         
   1   7   5        135.99        112.09         6.08 o                         
   2   7   5       1107.11       1166.60        19.10 o                         
   3   7   5         58.57         58.69         5.12 o                         
   4   7   5         12.89         19.07         4.12 o                         
   5   7   5         30.45         34.60         4.85 o                         
   6   7   5         26.80         25.97         5.40 o                         
   7   7   5          1.09          0.22         5.39 o                         
   8   7   5          0.08          4.56         6.01 o                         
   9   7   5          2.40         34.69         9.36 o                         
  10   7   5          0.07        -11.00        11.00 o                         
  -9   8   5          3.53         31.42        25.22 o                         
  -8   8   5          0.00         22.85        13.44 o                         
  -7   8   5        242.47        227.26        44.14 o                         
  -6   8   5        396.79        428.62        22.93 o                         
  -5   8   5         98.12         81.18         8.25 o                         
  -4   8   5         21.76         21.26         3.64 o                         
  -3   8   5         14.52         15.80         4.02 o                         
  -2   8   5        214.48        214.25         8.92 o                         
  -1   8   5         11.90         13.77         3.16 o                         
   0   8   5         88.83         90.18         5.92 o                         
   1   8   5         39.69         33.15         3.85 o                         
   2   8   5        620.23        640.96        14.81 o                         
   3   8   5        849.72        802.92        16.74 o                         
   4   8   5          1.47          1.04         3.10 o                         
   5   8   5          0.02         -0.41         3.44 o                         
   6   8   5          4.04          5.27         6.13 o                         
   7   8   5          2.47         -5.52         7.74 o                         
   8   8   5         14.94          2.80        10.57 o                         
   9   8   5          1.77          6.76        10.78 o                         
  -8   9   5         15.38         -2.34        12.23 o                         
  -7   9   5         13.28         -1.44         9.59 o                         
  -6   9   5          3.83          4.13         5.61 o                         
  -5   9   5        160.24        195.72        14.31 o                         
  -4   9   5          2.33          2.77         3.33 o                         
  -3   9   5        207.35        213.98        11.90 o                         
  -2   9   5         21.01         24.17         4.41 o                         
  -1   9   5        176.93        208.92        10.43 o                         
   0   9   5         70.57         64.24         5.61 o                         
   1   9   5        146.99        152.46         8.55 o                         
   2   9   5          2.91          1.43         2.77 o                         
   3   9   5         77.25         62.92         6.48 o                         
   4   9   5          6.22         12.60         4.32 o                         
   5   9   5          7.50          1.60         4.28 o                         
   6   9   5          1.61          2.03         5.54 o                         
   7   9   5          3.53          4.35         6.76 o                         
   8   9   5          0.43          0.72         6.81 o                         
   9   9   5          5.84         12.89        12.82 o                         
  -8  10   5         20.51         14.65        16.86 o                         
  -7  10   5         24.59         17.78        12.53 o                         
  -6  10   5          2.81         10.14         9.76 o                         
  -5  10   5         63.91         93.33        13.27 o                         
  -4  10   5          5.06         18.08         8.39 o                         
  -3  10   5          2.57          5.47         3.96 o                         
  -2  10   5         22.42         17.43         3.95 o                         
  -1  10   5        299.58        308.79        11.32 o                         
   0  10   5        303.52        284.81        11.57 o                         
   1  10   5          0.80          3.45         3.40 o                         
   2  10   5         86.75         91.90        10.38 o                         
   3  10   5         79.24         92.49         8.83 o                         
   4  10   5         28.42         33.65         6.44 o                         
   5  10   5         14.35         30.19         7.46 o                         
   6  10   5          4.22         -6.34         6.34 o                         
   7  10   5         23.91         28.05         7.84 o                         
   8  10   5         26.97         28.14         9.83 o                         
  -7  11   5         26.66         44.64        13.85 o                         
  -6  11   5          0.38         24.90        14.31 o                         
  -5  11   5         22.44         24.62         7.96 o                         
  -4  11   5         59.42         77.80        10.44 o                         
  -3  11   5          3.94          5.02         4.38 o                         
  -2  11   5        166.20        136.32         9.84 o                         
  -1  11   5        577.69        602.15        16.32 o                         
   0  11   5         97.47        108.81         8.50 o                         
   1  11   5        256.20        299.73        13.66 o                         
   2  11   5        127.04        127.01        11.00 o                         
   3  11   5          0.15         -0.24         4.75 o                         
   4  11   5         21.94         35.10         7.33 o                         
   5  11   5         21.94         15.43        10.80 o                         
   6  11   5          1.92          1.89         7.98 o                         
   7  11   5          4.46          3.47        12.09 o                         
   8  11   5          0.00         -3.47         9.41 o                         
  -7  12   5         20.41         34.29        22.41 o                         
  -6  12   5          1.18         18.05        18.35 o                         
  -5  12   5          5.58        -12.78        12.78 o                         
  -4  12   5          0.62         -3.00         7.43 o                         
  -3  12   5         32.02         33.88        12.12 o                         
  -2  12   5         72.42         69.52        10.04 o                         
  -1  12   5          0.13          0.46         4.84 o                         
   0  12   5         73.75        108.21        12.23 o                         
   1  12   5        210.71        212.68        15.92 o                         
   2  12   5         11.77         19.87         7.65 o                         
   3  12   5        124.22        138.45        13.65 o                         
   4  12   5          4.15         17.59         7.01 o                         
   5  12   5          2.53         -0.21         7.21 o                         
   6  12   5          1.72          5.11         7.82 o                         
   7  12   5          0.42         -5.94        19.62 o                         
  -6  13   5         11.07        -10.69        13.67 o                         
  -5  13   5          1.06          0.14        11.18 o                         
  -4  13   5          0.33         -7.44         7.44 o                         
  -3  13   5         11.55         11.44         6.73 o                         
  -2  13   5          1.83         -6.58         6.58 o                         
  -1  13   5         20.21         27.27         8.27 o                         
   0  13   5        139.38        136.82        13.65 o                         
   1  13   5          4.58          5.27         7.63 o                         
   2  13   5         23.85         29.57        10.12 o                         
   3  13   5          8.25         12.99         9.84 o                         
   4  13   5         40.76         80.51        15.80 o                         
   5  13   5         16.15          3.68         8.71 o                         
   6  13   5          0.17          6.32        11.28 o                         
  -4  14   5          9.35         58.81        18.05 o                         
  -3  14   5         31.40         47.60        16.44 o                         
  -2  14   5         10.61          2.80         7.32 o                         
  -1  14   5         13.48         -7.34         7.34 o                         
   0  14   5         23.05         19.14         8.84 o                         
   1  14   5         34.77         29.52         9.71 o                         
   2  14   5          0.85        -10.26        10.37 o                         
   3  14   5         17.82          8.39        12.92 o                         
   4  14   5          8.38         10.57         9.60 o                         
   5  14   5          2.70         -1.31        11.35 o                         
  -3  15   5          2.70         -8.12         8.12 o                         
  -2  15   5          2.10         16.54        10.78 o                         
  -1  15   5          0.27         -2.54        10.86 o                         
   0  15   5         24.27          9.91         9.28 o                         
   1  15   5          3.41         11.40        15.60 o                         
   2  15   5          0.72         -0.78         8.75 o                         
   3  15   5          0.11         17.64        10.33 o                         
  -1 -14   6          2.92        -12.77        12.93 o                         
   0 -14   6          2.40         -4.28        11.40 o                         
   1 -14   6          1.27        -11.67        15.33 o                         
  -4 -13   6          6.59         -7.87         9.28 o                         
  -3 -13   6         25.09          8.41        13.17 o                         
  -2 -13   6          0.66          2.84        10.68 o                         
  -1 -13   6          7.22         21.67        11.70 o                         
   0 -13   6          3.84          6.67         7.89 o                         
   1 -13   6          0.25         26.06        24.28 o                         
   2 -13   6          6.44          4.16        19.94 o                         
   3 -13   6          1.33         30.37        15.27 o                         
   4 -13   6          3.40        -10.28        21.93 o                         
  -5 -12   6         11.10          6.24        10.68 o                         
  -4 -12   6          1.83         20.01        18.23 o                         
  -3 -12   6          6.90          5.72         9.41 o                         
  -2 -12   6          0.42          4.21         8.39 o                         
  -1 -12   6         40.03         30.32        17.84 o                         
   0 -12   6          9.33         -9.07         9.16 o                         
   1 -12   6          0.08         -9.38         9.38 o                         
   2 -12   6          1.81         10.36        10.94 o                         
   3 -12   6          5.17          0.04        11.72 o                         
   4 -12   6          5.26         34.97        16.31 o                         
   5 -12   6          2.44          3.94        34.08 o                         
  -6 -11   6          1.52        -16.27        16.27 o                         
  -5 -11   6         55.57        106.94        19.12 o                         
  -4 -11   6          3.45          9.70         8.73 o                         
  -3 -11   6          1.11         -1.66        10.27 o                         
  -2 -11   6          0.12         -5.80         6.39 o                         
  -1 -11   6         34.45         22.06        25.48 o                         
   0 -11   6         12.33         16.78        11.20 o                         
   1 -11   6          0.07          7.37         8.00 o                         
   2 -11   6          1.16         -8.45         8.45 o                         
   3 -11   6          2.16         -2.66        10.26 o                         
   4 -11   6         31.03         30.63        11.63 o                         
   5 -11   6          2.73         12.38        10.29 o                         
   6 -11   6          4.38          9.84        11.55 o                         
  -7 -10   6          0.04         18.01        13.16 o                         
  -6 -10   6          1.24          2.23        12.81 o                         
  -5 -10   6        108.27         99.77        14.99 o                         
  -4 -10   6          3.52         -2.49         9.51 o                         
  -3 -10   6         85.35         86.94        13.40 o                         
  -2 -10   6          7.93          1.61         6.59 o                         
  -1 -10   6          6.24          3.99         5.91 o                         
   0 -10   6          9.72          6.78         6.67 o                         
   1 -10   6         26.06         23.63        12.79 o                         
   2 -10   6         31.33         26.13        10.14 o                         
   3 -10   6          5.55         -1.12         5.88 o                         
   4 -10   6          0.42         -9.27         9.27 o                         
   5 -10   6        128.66        141.00        25.84 o                         
   6 -10   6          7.65        -12.33        12.33 o                         
   7 -10   6          4.03         30.91        14.13 o                         
  -8  -9   6          3.23          0.39        10.55 o                         
  -7  -9   6          0.13         -7.28        21.15 o                         
  -6  -9   6         32.98         23.35        16.29 o                         
  -5  -9   6          3.62          2.38         9.33 o                         
  -4  -9   6          2.81         -6.03         6.03 o                         
  -3  -9   6        175.76        184.72        18.12 o                         
  -2  -9   6        248.40        241.39        18.38 o                         
  -1  -9   6         46.56         38.59         8.90 o                         
   0  -9   6         86.07         75.54         7.69 o                         
   1  -9   6          0.07         -4.41         4.41 o                         
   2  -9   6         24.77         32.90         8.53 o                         
   3  -9   6         22.60         21.65        10.00 o                         
   4  -9   6        158.78        122.73        27.31 o                         
   5  -9   6          5.72         -4.98         8.44 o                         
   6  -9   6          2.59         -9.20         9.20 o                         
   7  -9   6         19.83         24.58        14.99 o                         
   8  -9   6          0.87         -6.70        13.45 o                         
  -8  -8   6          0.70         21.76        14.44 o                         
  -7  -8   6          6.11         -0.48         6.71 o                         
  -6  -8   6          5.21          8.72         6.82 o                         
  -5  -8   6          0.20          2.02         5.64 o                         
  -4  -8   6        138.67        122.95        11.96 o                         
  -3  -8   6         22.53         27.77         6.50 o                         
  -2  -8   6          0.03         -3.69         3.69 o                         
  -1  -8   6        230.22        215.20        11.08 o                         
   0  -8   6        113.75        118.08         6.59 o                         
   1  -8   6         74.02         88.77         6.50 o                         
   2  -8   6          5.74          0.66         1.98 o                         
   3  -8   6        122.26        108.82        10.57 o                         
   4  -8   6        314.08        334.40        16.93 o                         
   5  -8   6          9.42         -0.52         7.75 o                         
   6  -8   6          0.28         27.42        12.49 o                         
   7  -8   6          0.22         23.80         9.14 o                         
   8  -8   6          0.43        -14.76        14.76 o                         
  -9  -7   6          0.28        -10.42        10.42 o                         
  -8  -7   6         14.47         28.32        12.23 o                         
  -7  -7   6          9.13         12.84         6.93 o                         
  -6  -7   6         44.39         42.77         9.35 o                         
  -5  -7   6        540.21        587.99        27.34 o                         
  -4  -7   6        122.21        146.80        12.23 o                         
  -3  -7   6        345.31        337.25        14.40 o                         
  -2  -7   6         99.88         86.00         8.26 o                         
  -1  -7   6          1.88          6.93         3.49 o                         
   0  -7   6        594.51        565.81        11.59 o                         
   1  -7   6          7.39         18.00         3.19 o                         
   2  -7   6         39.59         41.95         5.44 o                         
   3  -7   6        108.08        118.99         5.35 o                         
   4  -7   6          2.65          3.58         3.60 o                         
   5  -7   6        122.42        118.37        16.12 o                         
   6  -7   6         18.24          6.76         7.41 o                         
   7  -7   6          0.51         -7.91         7.91 o                         
   8  -7   6          2.31         14.97        18.14 o                         
   9  -7   6          1.15         20.54        17.71 o                         
  -9  -6   6          0.03        -12.45        12.69 o                         
  -8  -6   6          0.36         -2.54         7.78 o                         
  -7  -6   6         28.29         28.41        15.26 o                         
  -6  -6   6          1.39         -2.05         5.35 o                         
  -5  -6   6        106.32        126.78        10.89 o                         
  -4  -6   6        166.24        182.48        13.26 o                         
  -3  -6   6         50.48         48.36         6.13 o                         
  -2  -6   6         16.98         19.28         3.80 o                         
  -1  -6   6        242.87        255.95         9.61 o                         
   0  -6   6        345.86        377.22         8.73 o                         
   1  -6   6         25.05         25.70         3.75 o                         
   2  -6   6         26.67         22.85         4.00 o                         
   3  -6   6         17.08         12.30         2.63 o                         
   4  -6   6          6.18          8.21         2.54 o                         
   5  -6   6         31.37         19.24         5.22 o                         
   6  -6   6          0.03          0.79         4.34 o                         
   7  -6   6         12.04         10.08         9.70 o                         
   8  -6   6          1.39         -9.48         9.48 o                         
   9  -6   6          0.47        -13.91        13.91 o                         
  -9  -5   6          2.37          9.70        10.79 o                         
  -8  -5   6          6.14          3.72         8.63 o                         
  -7  -5   6          0.02          9.82         9.19 o                         
  -6  -5   6        246.77        249.21        18.24 o                         
  -5  -5   6          2.03          4.72         3.46 o                         
  -4  -5   6         15.74         17.95         3.08 o                         
  -3  -5   6        127.23        124.23         9.28 o                         
  -2  -5   6        393.09        414.68        14.73 o                         
  -1  -5   6         24.94         33.10         2.86 o                         
   0  -5   6        550.24        517.11         9.99 o                         
   1  -5   6         67.09         74.66         5.79 o                         
   2  -5   6       2119.02       2114.42        31.97 o                         
   3  -5   6          0.18          1.84         2.15 o                         
   4  -5   6        148.00        153.02         6.83 o                         
   5  -5   6        114.20        106.16         7.94 o                         
   6  -5   6        423.37        463.84        21.05 o                         
   7  -5   6         14.32         14.29         8.48 o                         
   8  -5   6          4.29         -6.98         6.98 o                         
   9  -5   6          1.85         16.56        15.15 o                         
 -10  -4   6          0.04        -12.63        12.63 o                         
  -9  -4   6          0.00         -8.54         8.54 o                         
  -8  -4   6          4.68          3.91         8.22 o                         
  -7  -4   6         10.76          8.00         6.35 o                         
  -6  -4   6         24.62         18.84         4.33 o                         
  -5  -4   6          0.86         -3.34         3.34 o                         
  -4  -4   6          4.44          5.69         2.62 o                         
  -3  -4   6        149.86        161.36         7.31 o                         
  -2  -4   6        671.03        573.56        10.65 o                         
  -1  -4   6          5.05          3.26         2.15 o                         
   0  -4   6        199.22        233.41         6.09 o                         
   1  -4   6        104.10         82.51         6.20 o                         
   2  -4   6          3.11          4.70         2.59 o                         
   3  -4   6       1116.45        970.07        18.23 o                         
   4  -4   6        362.54        339.73         8.34 o                         
   5  -4   6         70.91         81.63         7.15 o                         
   6  -4   6        108.99        121.97         9.28 o                         
   7  -4   6         11.96         13.32         6.68 o                         
   8  -4   6          2.87         -6.96         6.96 o                         
   9  -4   6         16.11         21.98        12.44 o                         
  10  -4   6          1.47          9.99        17.37 o                         
 -10  -3   6          2.99          1.86        23.81 o                         
  -9  -3   6          7.04          8.29         9.89 o                         
  -8  -3   6         16.67         10.36         9.07 o                         
  -7  -3   6         23.29         27.38         7.21 o                         
  -6  -3   6         13.55          3.66         3.76 o                         
  -5  -3   6          6.78         -2.40         2.98 o                         
  -4  -3   6         57.95         51.20         4.59 o                         
  -3  -3   6       1386.67       1407.28        21.75 o                         
  -2  -3   6       1311.08       1288.79        18.37 o                         
  -1  -3   6        657.87        704.91        11.99 o                         
   0  -3   6        454.35        304.16         6.87 o                         
   1  -3   6       2997.30       3328.77        41.15 o                         
   2  -3   6       1911.13       2058.73        29.25 o                         
   3  -3   6         16.01          9.42         1.92 o                         
   4  -3   6         52.49         51.51         4.24 o                         
   5  -3   6        266.07        278.16        11.84 o                         
   6  -3   6         32.32         26.06         4.89 o                         
   7  -3   6          4.61          7.37         7.05 o                         
   8  -3   6         25.41         14.72         8.35 o                         
   9  -3   6         10.63         10.23         8.54 o                         
  10  -3   6          5.02         12.22        10.53 o                         
 -10  -2   6          0.11          4.12        10.08 o                         
  -9  -2   6         10.06         13.74        11.49 o                         
  -8  -2   6         74.31         70.89        17.44 o                         
  -7  -2   6          8.83          9.70         5.18 o                         
  -6  -2   6         23.87         18.79         4.28 o                         
  -5  -2   6        194.82        148.08         7.62 o                         
  -4  -2   6         49.66         46.62         4.57 o                         
  -3  -2   6       1027.30       1064.87        17.09 o                         
  -2  -2   6       1723.89       2021.90        25.04 o                         
  -1  -2   6        228.28        273.84         7.44 o                         
   0  -2   6       1212.22       1139.94        15.46 o                         
   1  -2   6        333.60        285.70         7.01 o                         
   2  -2   6       1717.10       1704.06        20.79 o                         
   3  -2   6        203.55        196.93         6.06 o                         
   4  -2   6        607.16        649.95        13.16 o                         
   5  -2   6         98.15         89.68         7.30 o                         
   6  -2   6         13.41          7.53         3.62 o                         
   7  -2   6         97.72        101.31         9.12 o                         
   8  -2   6          3.22         -6.44         7.60 o                         
   9  -2   6          0.53         -8.06         8.06 o                         
  10  -2   6          7.01         28.19        11.10 o                         
 -10  -1   6          0.22          2.49         8.77 o                         
  -9  -1   6          0.39         -4.25         5.47 o                         
  -8  -1   6         41.33         36.49         9.47 o                         
  -7  -1   6         11.74          5.85         4.64 o                         
  -6  -1   6        138.73        139.92         8.15 o                         
  -5  -1   6        326.35        355.50        10.13 o                         
  -4  -1   6         58.36         61.48         4.85 o                         
  -3  -1   6          2.37          7.83         2.14 o                         
  -2  -1   6       2375.44       2262.79        26.73 o                         
  -1  -1   6         14.75         10.06         1.79 o                         
   0  -1   6        182.68        204.44         5.52 o                         
   1  -1   6        617.63        561.66         9.68 o                         
   2  -1   6        289.99        357.42         7.74 o                         
   3  -1   6        717.87        763.12        12.82 o                         
   4  -1   6        214.45        218.28         6.89 o                         
   5  -1   6          8.06         10.76         2.26 o                         
   6  -1   6        566.25        521.32        10.33 o                         
   7  -1   6         30.20         45.78         7.05 o                         
   8  -1   6         13.66         21.16         7.57 o                         
   9  -1   6         29.45         18.57        10.45 o                         
  10  -1   6         22.16         58.44        19.90 o                         
 -10   0   6          7.52          2.17        13.64 o                         
  -9   0   6         24.15         13.92        10.32 o                         
  -8   0   6         10.75         12.87         6.14 o                         
  -7   0   6        105.92        112.24        12.09 o                         
  -6   0   6         19.33         21.34         3.31 o                         
  -5   0   6         17.89         23.31         3.20 o                         
  -4   0   6          0.03         -0.28         1.77 o                         
  -3   0   6       1222.76       1293.99        18.84 o                         
  -2   0   6       8780.07       8823.13        81.15 o                         
  -1   0   6        172.96        182.09         5.47 o                         
   0   0   6        514.53        645.72        10.62 o                         
   1   0   6         10.92          7.54         1.50 o                         
   2   0   6        173.60        248.46         7.02 o                         
   3   0   6        470.42        476.89         9.80 o                         
   4   0   6        209.84        305.61         8.23 o                         
   5   0   6          0.45         -2.42         2.42 o                         
   6   0   6          6.88          9.47         2.76 o                         
   7   0   6         15.40         17.69         3.95 o                         
   8   0   6          0.02         -5.32         5.32 o                         
   9   0   6         38.37         56.86        11.57 o                         
  10   0   6          7.03         23.01        12.59 o                         
 -10   1   6          0.00        -10.66        10.66 o                         
  -9   1   6          5.22         -0.11         7.17 o                         
  -8   1   6        139.67        142.77        16.91 o                         
  -7   1   6         15.04         12.71         7.12 o                         
  -6   1   6          0.00          4.74         4.30 o                         
  -5   1   6        279.62        289.16         8.96 o                         
  -4   1   6         54.98         49.10         3.87 o                         
  -3   1   6        104.99        105.59         5.17 o                         
  -2   1   6       7760.68       7664.32        70.64 o                         
  -1   1   6       1423.66       1403.57        18.05 o                         
   0   1   6        143.44        126.81         4.41 o                         
   1   1   6        121.86        128.74         4.45 o                         
   2   1   6        258.37        211.54         6.19 o                         
   3   1   6         73.08        104.75         5.38 o                         
   4   1   6        199.30        253.04         7.67 o                         
   5   1   6        181.15        208.20         7.67 o                         
   6   1   6        182.86        166.06         7.98 o                         
   7   1   6         17.05         10.65         3.96 o                         
   8   1   6         11.93          1.32         7.52 o                         
   9   1   6         28.22         13.63         8.92 o                         
  10   1   6          4.06         -8.86        18.28 o                         
 -10   2   6          7.08        -17.20        27.21 o                         
  -9   2   6          0.40         -2.24         7.46 o                         
  -8   2   6         31.85         29.23         8.83 o                         
  -7   2   6         68.61         65.21         8.57 o                         
  -6   2   6          5.75          2.38         5.88 o                         
  -5   2   6          0.03          0.51         2.41 o                         
  -4   2   6          0.07         -1.19         1.19 o                         
  -3   2   6        355.53        374.12         9.10 o                         
  -2   2   6         97.65        104.05         4.82 o                         
  -1   2   6         22.60         27.40         2.60 o                         
   0   2   6       1064.25       1103.98        14.98 o                         
   1   2   6       2372.06       2399.81        26.04 o                         
   2   2   6       3102.37       3090.86        31.31 o                         
   3   2   6         25.83         36.67         3.32 o                         
   4   2   6        371.59        342.46         9.20 o                         
   5   2   6        109.54         88.16         5.94 o                         
   6   2   6        243.26        258.70         9.31 o                         
   7   2   6         99.21        104.43         8.32 o                         
   8   2   6         59.55         63.09         7.40 o                         
   9   2   6         54.92         52.05        10.46 o                         
  10   2   6         12.10         45.80        15.65 o                         
 -10   3   6          0.00        -10.94        10.94 o                         
  -9   3   6          2.51         32.69        13.46 o                         
  -8   3   6         22.81         29.39         8.88 o                         
  -7   3   6         35.02         34.36         8.76 o                         
  -6   3   6        312.90        304.94        13.25 o                         
  -5   3   6         16.06         11.01         3.65 o                         
  -4   3   6        275.78        236.80         6.42 o                         
  -3   3   6         12.00          8.07         2.04 o                         
  -2   3   6         76.73         97.13         5.08 o                         
  -1   3   6          6.91         36.69         3.09 o                         
   0   3   6         41.14         81.58         3.90 o                         
   1   3   6       3464.59       3447.57        41.35 o                         
   2   3   6       1262.62       1250.36        18.28 o                         
   3   3   6       1766.20       1768.80        23.00 o                         
   4   3   6          3.58         -1.48         1.77 o                         
   5   3   6        165.83        186.96         8.15 o                         
   6   3   6         81.48         65.32         5.76 o                         
   7   3   6         31.38         24.44         5.94 o                         
   8   3   6          0.05          8.65         5.24 o                         
   9   3   6          8.47         11.40         8.65 o                         
  10   3   6          1.70         35.15        13.14 o                         
 -10   4   6          2.39        -10.46        15.17 o                         
  -9   4   6          0.72          3.32        10.38 o                         
  -8   4   6         31.78         24.04         8.65 o                         
  -7   4   6          7.66         15.40         6.86 o                         
  -6   4   6         51.11         45.88         6.38 o                         
  -5   4   6        113.55         85.50         7.14 o                         
  -4   4   6         23.87         46.12         3.82 o                         
  -3   4   6        837.05        870.65        14.93 o                         
  -2   4   6        702.88        602.71        11.73 o                         
  -1   4   6        586.80        734.06        12.82 o                         
   0   4   6       1924.99       1886.83        22.80 o                         
   1   4   6        773.22        666.04        14.31 o                         
   2   4   6        193.07        222.96         8.25 o                         
   3   4   6         43.89         33.80         3.10 o                         
   4   4   6          0.92          1.10         1.97 o                         
   5   4   6         14.24         13.56         4.12 o                         
   6   4   6         20.26         27.85         4.43 o                         
   7   4   6          4.53          3.15         3.97 o                         
   8   4   6          3.24          8.62         6.17 o                         
   9   4   6          6.20          2.73         7.25 o                         
  10   4   6          0.20          8.47        22.45 o                         
 -10   5   6          5.32         -9.94        14.17 o                         
  -9   5   6          9.36         -1.49         9.48 o                         
  -8   5   6          0.16         -0.88         8.31 o                         
  -7   5   6          5.45          9.56         7.61 o                         
  -6   5   6        898.55        871.16        24.97 o                         
  -5   5   6         10.69         10.87         4.31 o                         
  -4   5   6         78.20         94.31         7.38 o                         
  -3   5   6         22.79         25.84         3.12 o                         
  -2   5   6       1744.28       1758.18        24.03 o                         
  -1   5   6       2213.30       2391.88        27.73 o                         
   0   5   6        427.31        454.50         9.63 o                         
   1   5   6       1602.58       1676.21        20.84 o                         
   2   5   6        185.85        209.64         6.37 o                         
   3   5   6         83.39         88.80         5.62 o                         
   4   5   6        344.54        333.07         9.61 o                         
   5   5   6        109.17        103.10         6.85 o                         
   6   5   6         47.46         39.98         5.12 o                         
   7   5   6         37.46         48.54         6.92 o                         
   8   5   6          4.92         15.90         7.12 o                         
   9   5   6          0.87          1.22         6.99 o                         
  10   5   6          7.02        -13.19        14.06 o                         
  -9   6   6          5.34         15.60        11.23 o                         
  -8   6   6         31.52          5.55         9.51 o                         
  -7   6   6          5.16         -4.56         9.18 o                         
  -6   6   6         17.42         41.43         9.59 o                         
  -5   6   6        686.15        661.67        13.04 o                         
  -4   6   6         31.27         31.99         3.62 o                         
  -3   6   6        116.03        149.24         7.07 o                         
  -2   6   6          2.44          2.58         1.97 o                         
  -1   6   6         35.87         40.87         3.76 o                         
   0   6   6       1701.71       1730.85        23.56 o                         
   1   6   6        451.21        435.95         9.62 o                         
   2   6   6         50.96         36.38         3.14 o                         
   3   6   6         61.80         50.16         4.23 o                         
   4   6   6        450.63        433.69        11.34 o                         
   5   6   6          3.14          6.19         3.52 o                         
   6   6   6         13.90         30.12         4.72 o                         
   7   6   6          4.65          3.48         6.26 o                         
   8   6   6          1.96         -3.11         7.08 o                         
   9   6   6          0.54         -3.84         8.11 o                         
  10   6   6          0.68        -12.64        12.64 o                         
  -9   7   6          6.16          7.82        12.73 o                         
  -8   7   6         59.14         84.30        22.37 o                         
  -7   7   6          0.02          4.82         7.35 o                         
  -6   7   6         97.54        101.22        13.00 o                         
  -5   7   6        156.58        176.06         8.99 o                         
  -4   7   6         74.90         95.31         6.33 o                         
  -3   7   6         14.26         21.10         3.27 o                         
  -2   7   6          2.56          6.93         2.88 o                         
  -1   7   6        402.69        406.27         9.87 o                         
   0   7   6         53.80         47.15         4.32 o                         
   1   7   6         23.58         16.71         2.66 o                         
   2   7   6        319.34        313.68         8.75 o                         
   3   7   6         26.31         24.47         3.61 o                         
   4   7   6        256.23        268.71        10.17 o                         
   5   7   6        117.56        122.23         8.38 o                         
   6   7   6        121.48        125.42        12.35 o                         
   7   7   6          2.76          0.43         5.19 o                         
   8   7   6          9.01         -4.18         6.10 o                         
   9   7   6          0.13         17.45        10.07 o                         
  10   7   6          0.33         -8.71        16.77 o                         
  -9   8   6          0.39         17.97        13.23 o                         
  -8   8   6          1.56         -1.80        11.81 o                         
  -7   8   6         17.59         29.99        16.49 o                         
  -6   8   6          0.28         -5.31         5.47 o                         
  -5   8   6          0.70          0.87         3.51 o                         
  -4   8   6        243.09        290.26        15.43 o                         
  -3   8   6          3.75         13.31         3.72 o                         
  -2   8   6        519.24        499.52        13.13 o                         
  -1   8   6         96.23        124.84         7.24 o                         
   0   8   6         32.59         55.72         6.25 o                         
   1   8   6          0.92          0.52         2.47 o                         
   2   8   6        989.69       1036.93        19.26 o                         
   3   8   6         35.83         48.66         4.86 o                         
   4   8   6        179.45        205.36        10.47 o                         
   5   8   6          0.00         -3.45         3.45 o                         
   6   8   6          4.23          7.27         6.08 o                         
   7   8   6          3.40         -1.81         7.58 o                         
   8   8   6          5.18          1.98         7.83 o                         
   9   8   6          0.06         -5.62         8.67 o                         
  -8   9   6         32.84         68.14        17.46 o                         
  -7   9   6         30.04         47.76        19.08 o                         
  -6   9   6          4.17         14.19         6.75 o                         
  -5   9   6          5.55         -1.26         9.53 o                         
  -4   9   6          0.86          0.66         4.72 o                         
  -3   9   6         35.22         35.89         4.95 o                         
  -2   9   6        242.08        243.92        10.82 o                         
  -1   9   6         10.16         13.29         3.47 o                         
   0   9   6         34.85         41.50         4.99 o                         
   1   9   6        184.31        221.87         9.61 o                         
   2   9   6          0.13          0.48         2.82 o                         
   3   9   6        294.21        322.48        12.44 o                         
   4   9   6        346.09        348.79        13.73 o                         
   5   9   6         38.52         59.85         7.71 o                         
   6   9   6          1.60          7.67         6.08 o                         
   7   9   6         25.50         18.39        10.50 o                         
   8   9   6          0.33         -0.55         9.28 o                         
   9   9   6         20.65         16.36        13.84 o                         
  -8  10   6          0.60          8.39        12.84 o                         
  -7  10   6          8.90         -3.99         9.24 o                         
  -6  10   6          2.20          2.50         7.73 o                         
  -5  10   6        184.00        155.12        19.31 o                         
  -4  10   6         41.42         34.62         6.61 o                         
  -3  10   6        165.16        134.24        10.77 o                         
  -2  10   6         41.41         41.92         5.39 o                         
  -1  10   6         29.31         20.97         5.10 o                         
   0  10   6        705.46        638.57        16.75 o                         
   1  10   6         18.53         14.00         3.96 o                         
   2  10   6          1.61          1.36         3.39 o                         
   3  10   6         75.62         75.79         8.12 o                         
   4  10   6         48.69         57.27         7.34 o                         
   5  10   6         71.80         99.80        12.70 o                         
   6  10   6         44.19         28.04         9.22 o                         
   7  10   6          0.06          2.70        11.28 o                         
   8  10   6          6.01          4.39         9.92 o                         
  -7  11   6          0.64         17.07        23.57 o                         
  -6  11   6          0.06         12.70        11.73 o                         
  -5  11   6         92.32         89.43        16.34 o                         
  -4  11   6         20.13         18.96         9.06 o                         
  -3  11   6          1.49         -4.76         4.76 o                         
  -2  11   6         60.66         55.66         7.23 o                         
  -1  11   6        281.97        298.17        17.45 o                         
   0  11   6         69.62         64.83         9.31 o                         
   1  11   6        159.39        168.33        13.03 o                         
   2  11   6         52.10         46.94         8.86 o                         
   3  11   6         33.05         42.81         7.39 o                         
   4  11   6         46.33         58.03        11.82 o                         
   5  11   6          0.11         -6.43         9.43 o                         
   6  11   6          8.67          5.51        11.49 o                         
   7  11   6          4.26         -4.00         8.36 o                         
   8  11   6          4.18          7.84        13.15 o                         
  -6  12   6          1.69         19.90        19.14 o                         
  -5  12   6          0.16         -9.25         9.25 o                         
  -4  12   6         98.54        108.85        14.41 o                         
  -3  12   6          5.79          6.64         6.18 o                         
  -2  12   6         22.17         16.19         7.54 o                         
  -1  12   6          0.43          3.53         5.06 o                         
   0  12   6          0.46          2.30         5.45 o                         
   1  12   6        147.92        148.74        14.50 o                         
   2  12   6         88.84        114.09        12.93 o                         
   3  12   6         45.20         38.97         9.06 o                         
   4  12   6          6.90          6.24         7.47 o                         
   5  12   6          4.00         16.96         7.84 o                         
   6  12   6          0.44          7.79        12.13 o                         
   7  12   6          7.45         24.05        11.56 o                         
  -5  13   6          2.16         21.05        13.33 o                         
  -4  13   6          0.40          8.51         9.57 o                         
  -3  13   6         10.17          9.18        10.43 o                         
  -2  13   6          0.01         -8.62         8.62 o                         
  -1  13   6         36.73         55.73         9.99 o                         
   0  13   6         43.71         44.95        10.21 o                         
   1  13   6         21.22         21.69         7.46 o                         
   2  13   6        104.43        129.75        16.66 o                         
   3  13   6          4.97         -0.29         7.62 o                         
   4  13   6          3.49         -5.21        11.62 o                         
   5  13   6          5.84          3.24         9.66 o                         
   6  13   6          2.70         46.67        13.75 o                         
  -4  14   6          0.07         12.18         9.85 o                         
  -3  14   6         18.83         26.07         9.22 o                         
  -2  14   6          7.34         17.22         8.07 o                         
  -1  14   6          1.60         19.33        12.54 o                         
   0  14   6          1.18         -2.49         7.39 o                         
   1  14   6          1.51          2.11         8.05 o                         
   2  14   6         11.17         20.70        11.36 o                         
   3  14   6          1.83         -8.18         8.18 o                         
   4  14   6          1.19         -5.26        17.65 o                         
   5  14   6          0.00          7.79        12.68 o                         
  -3  15   6          0.15        -15.23        30.86 o                         
  -2  15   6          5.18         20.59        10.29 o                         
  -1  15   6          2.38         -7.78        13.32 o                         
   0  15   6          0.44         -6.47         8.72 o                         
   1  15   6          2.56          5.32        10.53 o                         
   2  15   6          3.08          7.26        10.53 o                         
   3  15   6          0.45          3.01        18.93 o                         
  -3 -13   7         22.71         65.54        19.80 o                         
  -2 -13   7         19.06         19.55        12.97 o                         
  -1 -13   7          0.09          4.17        12.36 o                         
   0 -13   7          2.84          1.61        13.53 o                         
   1 -13   7          2.20        -14.07        14.07 o                         
   2 -13   7         12.38         -8.84        15.26 o                         
   3 -13   7          0.11          4.86        17.05 o                         
  -5 -12   7          4.44         12.30        11.51 o                         
  -4 -12   7          0.20         -9.37         9.37 o                         
  -3 -12   7         35.55         41.97        12.23 o                         
  -2 -12   7          4.53         28.49        14.88 o                         
  -1 -12   7         13.28         40.96        16.21 o                         
   0 -12   7         44.93         58.19        18.36 o                         
   1 -12   7          1.13         27.86        12.81 o                         
   2 -12   7         18.73         28.06        12.48 o                         
   3 -12   7          0.82         -9.30         9.30 o                         
   4 -12   7         13.40         11.99        15.32 o                         
  -6 -11   7          4.81          6.17        11.52 o                         
  -5 -11   7          1.24         27.68        12.34 o                         
  -4 -11   7          3.77         -7.68         7.68 o                         
  -3 -11   7         22.44         25.08        11.97 o                         
  -2 -11   7          4.52          3.64         8.99 o                         
  -1 -11   7         58.67         48.83        15.18 o                         
   0 -11   7         30.93         40.78        14.06 o                         
   1 -11   7          7.55         14.06         9.99 o                         
   2 -11   7          5.38         -8.80         8.80 o                         
   3 -11   7          1.10         16.19        12.15 o                         
   4 -11   7         48.86         72.98        23.07 o                         
   5 -11   7          2.70         21.36        12.80 o                         
   6 -11   7          3.65         -2.82        14.30 o                         
  -7 -10   7          1.28          6.64        10.71 o                         
  -6 -10   7          9.40          3.23        10.56 o                         
  -5 -10   7         98.96        120.96        16.52 o                         
  -4 -10   7         26.92         27.07         9.19 o                         
  -3 -10   7          0.41          1.80         7.27 o                         
  -2 -10   7          0.02          8.98        12.66 o                         
  -1 -10   7         62.53         42.05        13.32 o                         
   0 -10   7        314.49        292.83        28.88 o                         
   1 -10   7         23.68         40.83        12.04 o                         
   2 -10   7          7.41         -1.15         7.45 o                         
   3 -10   7          1.23         -5.88         8.21 o                         
   4 -10   7          0.14          2.94         9.47 o                         
   5 -10   7         25.46         28.82        12.14 o                         
   6 -10   7         15.15         24.53        23.01 o                         
   7 -10   7          0.71         -3.16        15.06 o                         
  -7  -9   7          0.46         -7.36         7.77 o                         
  -6  -9   7          0.98         16.98        10.01 o                         
  -5  -9   7          8.68         11.83         7.87 o                         
  -4  -9   7         88.38         75.19        12.84 o                         
  -3  -9   7        187.33        171.03        17.76 o                         
  -2  -9   7          9.33         14.75         7.29 o                         
  -1  -9   7          7.05          0.00         6.28 o                         
   0  -9   7          0.16         11.67         6.09 o                         
   1  -9   7          0.21         -2.66         4.69 o                         
   2  -9   7         44.78         39.02        13.50 o                         
   3  -9   7        245.01        271.90        20.86 o                         
   4  -9   7         72.22        128.00        18.33 o                         
   5  -9   7          0.86         -4.26        10.02 o                         
   6  -9   7         17.54         53.52        17.51 o                         
   7  -9   7         17.31         57.01        26.68 o                         
  -8  -8   7          4.54          3.83        17.84 o                         
  -7  -8   7          9.56         18.44         9.11 o                         
  -6  -8   7          0.50         12.46        10.24 o                         
  -5  -8   7          6.96          7.86         7.40 o                         
  -4  -8   7         29.20         13.73         6.59 o                         
  -3  -8   7         63.30         77.76        13.41 o                         
  -2  -8   7        155.53        160.89        12.49 o                         
  -1  -8   7         10.28          2.39         4.72 o                         
   0  -8   7         58.13         63.90         5.41 o                         
   1  -8   7         51.96         42.16         7.19 o                         
   2  -8   7         34.33         24.44         5.96 o                         
   3  -8   7          9.56         15.16         8.56 o                         
   4  -8   7         72.07         66.73        10.92 o                         
   5  -8   7          3.16          2.25         8.27 o                         
   6  -8   7          4.14          0.26        10.08 o                         
   7  -8   7         25.70         29.31        13.25 o                         
   8  -8   7          0.44         -0.62        10.72 o                         
  -8  -7   7          1.79         30.87        14.60 o                         
  -7  -7   7          0.13          5.48         8.78 o                         
  -6  -7   7          4.09          7.08         7.30 o                         
  -5  -7   7         56.37         74.87        10.81 o                         
  -4  -7   7         81.43         63.73         8.30 o                         
  -3  -7   7        161.98        203.22        14.25 o                         
  -2  -7   7        129.11        110.70         9.20 o                         
  -1  -7   7          3.27         -3.35         3.52 o                         
   0  -7   7        200.32        166.29         7.51 o                         
   1  -7   7         42.32         32.38         5.02 o                         
   2  -7   7         85.43         87.74         8.03 o                         
   3  -7   7        216.17        202.96        12.69 o                         
   4  -7   7         36.46         49.24         7.12 o                         
   5  -7   7         29.02         23.13         8.12 o                         
   6  -7   7          6.93          1.05         9.17 o                         
   7  -7   7         12.97         -0.49         8.45 o                         
   8  -7   7         43.10         43.42        36.54 o                         
  -9  -6   7          4.88          7.77        13.37 o                         
  -8  -6   7          0.31          1.41         9.00 o                         
  -7  -6   7         12.93          7.14         7.61 o                         
  -6  -6   7         31.96         23.73         8.08 o                         
  -5  -6   7         39.85         29.49         6.64 o                         
  -4  -6   7        187.90        196.72        12.88 o                         
  -3  -6   7         57.94         71.56        13.39 o                         
  -2  -6   7         12.00          6.30         3.98 o                         
  -1  -6   7         79.50         82.15         5.07 o                         
   0  -6   7        231.24        210.21         6.50 o                         
   1  -6   7          6.23          6.69         3.44 o                         
   2  -6   7         15.62         16.86         4.06 o                         
   3  -6   7          1.88         -2.62         2.62 o                         
   4  -6   7         85.60         67.78         5.98 o                         
   5  -6   7        150.52        162.61        11.45 o                         
   6  -6   7          5.19         11.09         6.70 o                         
   7  -6   7          7.61         21.67        11.62 o                         
   8  -6   7         12.15        -12.07        12.07 o                         
   9  -6   7         16.33          3.21        15.17 o                         
  -9  -5   7          0.34        -11.00        11.00 o                         
  -8  -5   7          9.68          6.85        10.34 o                         
  -7  -5   7         10.05         10.24         8.64 o                         
  -6  -5   7          0.01         -2.33         5.07 o                         
  -5  -5   7         34.38         56.01         8.07 o                         
  -4  -5   7        161.34        144.17         7.45 o                         
  -3  -5   7         73.39         61.67         7.02 o                         
  -2  -5   7         47.13         50.15         5.36 o                         
  -1  -5   7        245.61        282.40         7.46 o                         
   0  -5   7         19.45         14.33         2.69 o                         
   1  -5   7          1.10         -2.38         2.38 o                         
   2  -5   7        779.55        800.44        17.96 o                         
   3  -5   7        184.61        181.14         8.94 o                         
   4  -5   7          6.58         -0.36         2.18 o                         
   5  -5   7          0.60         -3.02         3.02 o                         
   6  -5   7         30.06         39.47         7.71 o                         
   7  -5   7         40.11         56.55        14.03 o                         
   8  -5   7          0.96         -0.04         8.27 o                         
   9  -5   7         19.25         16.82        13.66 o                         
  -9  -4   7          0.89          1.97        11.18 o                         
  -8  -4   7          0.02         -2.32         8.09 o                         
  -7  -4   7          7.72          5.34         7.36 o                         
  -6  -4   7         11.92         14.95         5.06 o                         
  -5  -4   7         15.65         15.86         6.00 o                         
  -4  -4   7        110.31         86.10         6.26 o                         
  -3  -4   7         10.15          8.24         2.71 o                         
  -2  -4   7          1.65          3.98         1.74 o                         
  -1  -4   7        461.60        523.70        10.60 o                         
   0  -4   7       1038.45       1084.60        16.30 o                         
   1  -4   7         62.66         65.93         5.60 o                         
   2  -4   7        203.20        188.87         9.29 o                         
   3  -4   7         19.75         14.92         2.30 o                         
   4  -4   7        423.24        421.05         9.66 o                         
   5  -4   7          0.59          0.42         3.33 o                         
   6  -4   7        374.66        431.71        18.24 o                         
   7  -4   7         27.78         37.12         8.63 o                         
   8  -4   7          0.46          4.02         7.60 o                         
   9  -4   7          3.02         15.22        12.20 o                         
  10  -4   7          1.29         12.33        25.71 o                         
 -10  -3   7          0.42        -12.46        12.46 o                         
  -9  -3   7          0.01          9.02        13.44 o                         
  -8  -3   7          0.39         -5.36         6.64 o                         
  -7  -3   7         24.13         29.54         7.89 o                         
  -6  -3   7         83.13         71.67         7.27 o                         
  -5  -3   7         28.26         35.92         4.81 o                         
  -4  -3   7         23.15         18.46         3.57 o                         
  -3  -3   7        112.05        119.31         6.23 o                         
  -2  -3   7        306.94        306.12         8.17 o                         
  -1  -3   7        119.35        135.11         5.64 o                         
   0  -3   7        848.51        794.41        12.90 o                         
   1  -3   7         21.62         13.02         2.76 o                         
   2  -3   7        779.57        815.53        16.72 o                         
   3  -3   7          5.99          7.98         2.24 o                         
   4  -3   7        135.24        166.83         6.57 o                         
   5  -3   7          9.02         14.00         2.68 o                         
   6  -3   7         25.47         26.57         5.50 o                         
   7  -3   7         61.90         42.75         9.37 o                         
   8  -3   7         25.80         18.78         8.03 o                         
   9  -3   7          3.17         25.07        12.17 o                         
  10  -3   7          0.00        -13.57        13.57 o                         
 -10  -2   7          0.11         14.60        11.40 o                         
  -9  -2   7          0.38         -8.39         8.39 o                         
  -8  -2   7         10.23          3.25        11.92 o                         
  -7  -2   7          0.39         -4.22         4.57 o                         
  -6  -2   7         44.45         44.13         6.26 o                         
  -5  -2   7        117.93        115.84         7.92 o                         
  -4  -2   7        145.50        193.14         7.83 o                         
  -3  -2   7        266.96        299.30         8.67 o                         
  -2  -2   7          1.77          4.22         1.87 o                         
  -1  -2   7        493.55        532.79        10.59 o                         
   0  -2   7        465.58        364.59         8.11 o                         
   1  -2   7         37.94         45.13         3.21 o                         
   2  -2   7       2056.91       2000.03        24.08 o                         
   3  -2   7       1530.63       1580.97        25.15 o                         
   4  -2   7         69.34         54.24         4.94 o                         
   5  -2   7         54.70         44.03         5.33 o                         
   6  -2   7        273.64        299.75        12.56 o                         
   7  -2   7          2.36          6.62         4.35 o                         
   8  -2   7         43.31         56.76        11.44 o                         
   9  -2   7          0.00          0.87         8.54 o                         
  10  -2   7         12.31         35.70        12.76 o                         
 -10  -1   7         17.86         28.08        10.47 o                         
  -9  -1   7          0.22          7.06         7.58 o                         
  -8  -1   7          4.74          1.82         7.13 o                         
  -7  -1   7         10.53          1.14         5.17 o                         
  -6  -1   7          0.83          2.66         3.09 o                         
  -5  -1   7        281.09        312.38        10.80 o                         
  -4  -1   7         71.76         74.49         5.46 o                         
  -3  -1   7         68.72         60.22         4.59 o                         
  -2  -1   7        581.86        774.53        13.70 o                         
  -1  -1   7       1179.59       1204.03        23.17 o                         
   0  -1   7       1358.58       1194.89        16.65 o                         
   1  -1   7        608.43        556.30        10.28 o                         
   2  -1   7       1544.22       1366.37        18.54 o                         
   3  -1   7        481.13        528.28        10.73 o                         
   4  -1   7        120.41        130.41         6.05 o                         
   5  -1   7         16.27         14.49         2.82 o                         
   6  -1   7         98.29         79.80         4.89 o                         
   7  -1   7        194.67        210.35        14.12 o                         
   8  -1   7         17.07          8.83         9.02 o                         
   9  -1   7         39.99         32.98        10.74 o                         
  10  -1   7          0.98          3.35        10.86 o                         
 -10   0   7          0.63        -12.34        12.34 o                         
  -9   0   7         22.75         40.41        13.63 o                         
  -8   0   7         21.38         34.24         9.02 o                         
  -7   0   7         28.36         25.49         7.45 o                         
  -6   0   7         72.60         62.65         5.64 o                         
  -5   0   7         24.56         17.44         3.16 o                         
  -4   0   7        100.22        108.25         5.97 o                         
  -3   0   7        500.23        509.20        11.20 o                         
  -2   0   7        587.30        745.50        13.20 o                         
  -1   0   7         57.66         53.96         3.86 o                         
   0   0   7        608.09        658.45        11.44 o                         
   1   0   7          4.58         -1.00         1.00 o                         
   2   0   7         23.71         35.06         3.16 o                         
   3   0   7         31.10         41.91         3.80 o                         
   4   0   7        275.86        240.02         7.64 o                         
   5   0   7          7.09          6.48         2.55 o                         
   6   0   7        247.76        234.52        11.85 o                         
   7   0   7         67.35         70.73         8.29 o                         
   8   0   7         89.59         93.30        11.51 o                         
   9   0   7          5.99          2.04        10.65 o                         
  10   0   7         51.84         41.44        14.36 o                         
 -10   1   7          0.73         -7.09        11.04 o                         
  -9   1   7          1.89          9.46         8.80 o                         
  -8   1   7         18.16         12.97         7.50 o                         
  -7   1   7        271.19        259.94        17.99 o                         
  -6   1   7         29.25         17.49         2.93 o                         
  -5   1   7         97.86         93.95         5.34 o                         
  -4   1   7        425.44        513.07        11.37 o                         
  -3   1   7         35.09         35.14         3.51 o                         
  -2   1   7         52.02         50.62         4.00 o                         
  -1   1   7         25.46         20.65         2.32 o                         
   0   1   7        446.10        306.86         7.39 o                         
   1   1   7        452.50        431.02         8.88 o                         
   2   1   7        734.33        815.90        13.40 o                         
   3   1   7         37.50         54.25         3.98 o                         
   4   1   7          0.21         -1.82         1.82 o                         
   5   1   7         15.60         16.08         3.01 o                         
   6   1   7        185.37        174.54         8.43 o                         
   7   1   7          9.47          6.38         5.28 o                         
   8   1   7         18.97         11.99         6.38 o                         
   9   1   7         21.64         13.85         7.93 o                         
  10   1   7          0.06         20.62        10.62 o                         
 -10   2   7         15.63         -5.93        13.51 o                         
  -9   2   7          7.17         -2.77        15.73 o                         
  -8   2   7         37.89         25.06         9.12 o                         
  -7   2   7          2.25         -3.70         5.57 o                         
  -6   2   7          0.28         -3.19         3.60 o                         
  -5   2   7        373.29        351.85         8.13 o                         
  -4   2   7        299.60        299.97         8.85 o                         
  -3   2   7       1221.67       1242.39        18.68 o                         
  -2   2   7        663.24        738.90        13.11 o                         
  -1   2   7        542.05        587.59        11.02 o                         
   0   2   7       1545.08       1550.03        18.94 o                         
   1   2   7          2.45         -0.20         1.31 o                         
   2   2   7        261.34        262.97         7.02 o                         
   3   2   7         50.89         48.02         4.07 o                         
   4   2   7        315.33        261.35         8.13 o                         
   5   2   7        177.20        225.49         8.35 o                         
   6   2   7          1.25         -1.44         2.36 o                         
   7   2   7         16.31         10.05         4.24 o                         
   8   2   7          4.97          3.39         5.91 o                         
   9   2   7          6.50         13.24         8.11 o                         
  10   2   7          4.46         -8.83         8.83 o                         
 -10   3   7          1.16        -11.28        11.28 o                         
  -9   3   7         11.98         17.02        10.08 o                         
  -8   3   7          6.35          5.50         7.54 o                         
  -7   3   7        210.68        192.11        18.65 o                         
  -6   3   7         15.20          6.49         4.10 o                         
  -5   3   7        213.17        225.23        11.06 o                         
  -4   3   7          4.68          2.13         2.04 o                         
  -3   3   7         34.73         40.01         3.66 o                         
  -2   3   7        149.18        158.82         5.95 o                         
  -1   3   7       1868.98       1742.39        22.42 o                         
   0   3   7       2174.35       2202.22        25.66 o                         
   1   3   7        147.49        195.68         7.85 o                         
   2   3   7        394.44        344.00         7.73 o                         
   3   3   7        190.95        175.20         6.81 o                         
   4   3   7        201.47        182.21         7.27 o                         
   5   3   7        112.48        128.05         7.51 o                         
   6   3   7         24.65         34.63         5.03 o                         
   7   3   7         23.46         23.97         4.76 o                         
   8   3   7         38.69         33.58         6.59 o                         
   9   3   7          2.77         11.91         7.18 o                         
  10   3   7          3.75         13.78        11.24 o                         
 -10   4   7          0.24         -1.16        28.57 o                         
  -9   4   7          6.70         25.15        13.75 o                         
  -8   4   7          2.71         -5.42         9.05 o                         
  -7   4   7         15.08         -0.14         8.87 o                         
  -6   4   7         42.59         32.60         6.95 o                         
  -5   4   7        278.60        300.40        12.46 o                         
  -4   4   7        158.92        132.23         5.96 o                         
  -3   4   7          3.00          2.51         2.15 o                         
  -2   4   7        281.94        286.84         8.17 o                         
  -1   4   7        153.46        222.54         6.90 o                         
   0   4   7        223.83        203.25         6.04 o                         
   1   4   7        299.80        270.88         9.47 o                         
   2   4   7        274.22        317.49        10.30 o                         
   3   4   7        122.84        152.50         5.92 o                         
   4   4   7         11.63          8.58         2.38 o                         
   5   4   7        155.38        133.93         7.26 o                         
   6   4   7         21.07         19.83         3.96 o                         
   7   4   7         63.87         72.15         7.14 o                         
   8   4   7          0.00          5.72         7.09 o                         
   9   4   7          0.32          0.57         8.31 o                         
  10   4   7          1.11         10.88        20.21 o                         
 -10   5   7          1.39          5.81        23.25 o                         
  -9   5   7          0.20         -2.95         7.86 o                         
  -8   5   7         21.68          1.94         7.68 o                         
  -7   5   7          8.45          5.29         7.00 o                         
  -6   5   7         34.71         44.75        11.42 o                         
  -5   5   7         37.37         55.43         6.25 o                         
  -4   5   7         90.17         83.30         5.20 o                         
  -3   5   7          0.92         -1.17         1.82 o                         
  -2   5   7        251.81        267.73         8.77 o                         
  -1   5   7        774.63        964.35        16.18 o                         
   0   5   7        703.18        730.80        12.88 o                         
   1   5   7        330.20        379.13        11.33 o                         
   2   5   7        198.07        243.87         9.54 o                         
   3   5   7         10.83         11.44         2.51 o                         
   4   5   7         36.38         38.43         3.83 o                         
   5   5   7        169.15        200.26         8.95 o                         
   6   5   7         13.75         14.80         3.96 o                         
   7   5   7          1.88          4.36         9.95 o                         
   8   5   7         17.52         22.23         7.14 o                         
   9   5   7          0.11          8.77        11.41 o                         
  10   5   7          0.06         16.91        14.07 o                         
  -9   6   7          1.36         52.83        16.38 o                         
  -8   6   7          0.04         18.67        11.74 o                         
  -7   6   7         34.82         16.15         8.20 o                         
  -6   6   7        491.14        609.98        38.10 o                         
  -5   6   7          0.72          0.85         2.26 o                         
  -4   6   7         47.75         56.02         4.67 o                         
  -3   6   7          0.01          0.62         2.07 o                         
  -2   6   7        370.50        383.96         9.95 o                         
  -1   6   7         79.73         74.69         5.32 o                         
   0   6   7        282.76        275.15         7.89 o                         
   1   6   7        451.09        396.78         8.21 o                         
   2   6   7         53.25         68.21         6.24 o                         
   3   6   7         43.00         56.13         3.92 o                         
   4   6   7        276.99        273.40         9.14 o                         
   5   6   7        219.59        208.60        10.04 o                         
   6   6   7        102.32        111.31         9.29 o                         
   7   6   7          3.95         -0.21         5.28 o                         
   8   6   7          0.01          3.31         5.78 o                         
   9   6   7          0.35         -5.11         8.50 o                         
  10   6   7          0.03          5.10        12.01 o                         
  -9   7   7          0.13          2.28        13.44 o                         
  -8   7   7          0.04         -5.98         7.56 o                         
  -7   7   7         63.20         59.85        11.18 o                         
  -6   7   7        152.42        155.95        16.89 o                         
  -5   7   7        472.03        494.88        15.33 o                         
  -4   7   7        196.17        184.16         7.90 o                         
  -3   7   7          4.00         -0.07         2.48 o                         
  -2   7   7        257.66        278.41         8.79 o                         
  -1   7   7        147.64        112.68         6.52 o                         
   0   7   7        666.67        662.58        13.83 o                         
   1   7   7          0.03          0.00         1.80 o                         
   2   7   7         62.78         61.13         5.14 o                         
   3   7   7          3.85         -0.40         1.73 o                         
   4   7   7        131.76        165.05        10.11 o                         
   5   7   7         39.24         40.26         5.28 o                         
   6   7   7        216.08        187.28        13.07 o                         
   7   7   7          0.01         -5.52         5.52 o                         
   8   7   7         33.09          7.29         8.32 o                         
   9   7   7          0.32          8.84         8.62 o                         
  -9   8   7          4.27         29.77        18.49 o                         
  -8   8   7         24.72         42.81        19.30 o                         
  -7   8   7          7.78          2.56         6.47 o                         
  -6   8   7         53.38         54.12        14.54 o                         
  -5   8   7          9.42         11.74         6.41 o                         
  -4   8   7        206.31        183.71        10.08 o                         
  -3   8   7        305.46        293.96        10.98 o                         
  -2   8   7         11.24          5.19         4.53 o                         
  -1   8   7        208.07        210.70         8.89 o                         
   0   8   7         59.04         60.51         5.30 o                         
   1   8   7         26.59         17.41         4.19 o                         
   2   8   7        167.38        178.42         7.59 o                         
   3   8   7          7.60          4.07         3.37 o                         
   4   8   7        217.85        216.56        12.35 o                         
   5   8   7          2.77         -2.25         4.10 o                         
   6   8   7         28.38         17.84         6.19 o                         
   7   8   7         22.99         25.60         8.73 o                         
   8   8   7          5.97          9.24         8.40 o                         
   9   8   7          5.06         -0.95        10.32 o                         
  -8   9   7          2.88        -11.12        11.12 o                         
  -7   9   7          9.02          0.75        16.12 o                         
  -6   9   7         39.09         30.27         9.20 o                         
  -5   9   7          1.39         -4.47         4.47 o                         
  -4   9   7         11.84         23.91         7.66 o                         
  -3   9   7        135.66        138.51         9.92 o                         
  -2   9   7        244.28        232.06        12.67 o                         
  -1   9   7        216.69        223.51        10.04 o                         
   0   9   7         30.77         31.48         4.75 o                         
   1   9   7          0.46          1.86         3.46 o                         
   2   9   7        233.62        218.97         8.86 o                         
   3   9   7         23.65         20.15         4.04 o                         
   4   9   7        211.86        256.43        16.09 o                         
   5   9   7         59.77         64.71        10.26 o                         
   6   9   7         38.10         28.77         9.12 o                         
   7   9   7          2.45         -1.25        10.15 o                         
   8   9   7          1.64          7.07         9.08 o                         
   9   9   7          0.04         -9.07        14.06 o                         
  -8  10   7          0.43        -12.76        20.20 o                         
  -7  10   7          3.11         16.30        12.22 o                         
  -6  10   7         15.38          6.07         9.29 o                         
  -5  10   7         30.64         56.35         9.96 o                         
  -4  10   7         66.60         68.35         8.91 o                         
  -3  10   7          0.74          5.04         4.64 o                         
  -2  10   7        152.75        167.60        11.19 o                         
  -1  10   7          3.98          0.39         3.38 o                         
   0  10   7         40.23         34.84         4.74 o                         
   1  10   7        117.58        120.11         8.12 o                         
   2  10   7          1.27         -2.23         3.01 o                         
   3  10   7        380.45        469.69        17.00 o                         
   4  10   7        134.86        114.62        11.93 o                         
   5  10   7         60.28         62.05        10.20 o                         
   6  10   7          0.52         -0.75         6.84 o                         
   7  10   7          5.94         -1.39         9.84 o                         
   8  10   7          6.51         22.96        11.98 o                         
  -7  11   7          9.76         24.77        14.42 o                         
  -6  11   7          0.05         -8.45        23.04 o                         
  -5  11   7         47.17         63.97        12.94 o                         
  -4  11   7         27.83         23.41         8.09 o                         
  -3  11   7         41.91         36.87         8.63 o                         
  -2  11   7          0.57          1.04         6.55 o                         
  -1  11   7          7.04          9.25         5.28 o                         
   0  11   7          1.79          0.02         5.22 o                         
   1  11   7        112.24        118.52        10.49 o                         
   2  11   7          5.07          1.11         4.70 o                         
   3  11   7         25.30         25.98         7.02 o                         
   4  11   7          3.99          3.00         6.71 o                         
   5  11   7         93.21         84.42        13.44 o                         
   6  11   7          4.82          3.39         6.87 o                         
   7  11   7          3.82         -0.44         9.87 o                         
   8  11   7          9.22         -6.40        10.71 o                         
  -6  12   7          6.08        -12.39        12.39 o                         
  -5  12   7          0.75          7.50         9.10 o                         
  -4  12   7         17.73         28.08        12.07 o                         
  -3  12   7         30.73         23.17         8.29 o                         
  -2  12   7         18.18         20.99         6.75 o                         
  -1  12   7          1.12         -5.14         5.14 o                         
   0  12   7         57.77         61.35         9.62 o                         
   1  12   7         13.50         -0.61         5.75 o                         
   2  12   7         64.12         47.51        10.53 o                         
   3  12   7         30.51         46.07        11.03 o                         
   4  12   7         30.33         35.56        16.14 o                         
   5  12   7          1.36         -7.09         7.09 o                         
   6  12   7          0.00         26.94        12.14 o                         
   7  12   7          0.34         15.62        14.58 o                         
  -5  13   7          0.61         -0.29        11.06 o                         
  -4  13   7          4.77         -6.18         7.95 o                         
  -3  13   7         10.56         32.06        10.60 o                         
  -2  13   7          0.53          4.33        10.14 o                         
  -1  13   7          0.75          9.45         9.59 o                         
   0  13   7          4.17         -0.55         7.37 o                         
   1  13   7          0.01         10.12         7.01 o                         
   2  13   7          2.86         10.08         6.02 o                         
   3  13   7         48.62         57.77        14.13 o                         
   4  13   7         14.45         25.65         9.89 o                         
   5  13   7          7.42         20.83        10.53 o                         
   6  13   7          0.78          9.32        12.12 o                         
  -4  14   7          0.18         69.41        22.19 o                         
  -3  14   7          0.15        -10.33        10.33 o                         
  -2  14   7          7.69         -0.06         8.31 o                         
  -1  14   7         17.20         47.28        10.73 o                         
   0  14   7         46.67         55.61        11.79 o                         
   1  14   7         22.57         18.17         8.52 o                         
   2  14   7          0.21          3.15         7.48 o                         
   3  14   7         28.36         28.62        12.62 o                         
   4  14   7          6.11         15.17         9.00 o                         
   5  14   7          1.41          2.44         9.80 o                         
  -2  15   7          0.48         -5.91        16.25 o                         
  -1  15   7          1.56          7.04         9.94 o                         
   0  15   7          3.46          6.69         6.46 o                         
   1  15   7          2.41         13.07        10.38 o                         
   2  15   7          1.66         28.11        13.46 o                         
   3  15   7          0.00          2.52        11.86 o                         
  -2 -13   8          1.24         -8.71        21.40 o                         
  -1 -13   8          4.69        -10.98        10.98 o                         
   0 -13   8          2.66          6.23        16.66 o                         
   1 -13   8          9.30          7.86        13.80 o                         
   2 -13   8         31.83         35.17        17.55 o                         
  -4 -12   8         14.47         38.65        14.80 o                         
  -3 -12   8          1.25          6.39        12.53 o                         
  -2 -12   8          1.47          4.12        10.98 o                         
  -1 -12   8          2.42         -6.17         8.05 o                         
   0 -12   8         17.00          9.93        17.24 o                         
   1 -12   8         11.22         -0.90        11.78 o                         
   2 -12   8         45.53        104.03        26.42 o                         
   3 -12   8          3.83         49.67        22.37 o                         
   4 -12   8          3.47        -11.98        24.83 o                         
  -5 -11   8         14.94          8.89        14.13 o                         
  -4 -11   8          1.22         -7.34        10.20 o                         
  -3 -11   8         26.22         24.14        15.69 o                         
  -2 -11   8         32.57         39.88        13.06 o                         
  -1 -11   8          1.81         -8.66        10.20 o                         
   0 -11   8          2.06         12.52         9.86 o                         
   1 -11   8         67.07         88.13        17.11 o                         
   2 -11   8          0.26          7.28        10.55 o                         
   3 -11   8          1.89         39.78        29.15 o                         
   4 -11   8         48.16         -5.68        14.47 o                         
   5 -11   8         17.83         64.77        19.51 o                         
  -6 -10   8          1.16         -5.44        14.77 o                         
  -5 -10   8          0.99         -4.25        12.67 o                         
  -4 -10   8          2.90         -3.81         8.98 o                         
  -3 -10   8         20.80         27.71        12.73 o                         
  -2 -10   8         59.60         40.92        13.49 o                         
  -1 -10   8          0.47         19.42         9.20 o                         
   0 -10   8         46.83         68.09        13.80 o                         
   1 -10   8          1.74         14.02         7.71 o                         
   2 -10   8         15.55          9.93         9.95 o                         
   3 -10   8          0.25         -5.05         8.23 o                         
   4 -10   8         25.84         30.42        12.82 o                         
   5 -10   8         21.04         32.67        17.62 o                         
   6 -10   8          0.09         22.09        18.78 o                         
  -7  -9   8          0.71         -0.55         9.31 o                         
  -6  -9   8          7.76          1.82         7.87 o                         
  -5  -9   8         16.61         24.51         9.44 o                         
  -4  -9   8         10.18         13.70         8.13 o                         
  -3  -9   8         17.65         -6.14         6.39 o                         
  -2  -9   8         68.31         44.74        12.34 o                         
  -1  -9   8          2.81         -5.88         5.88 o                         
   0  -9   8         53.56         51.40        11.68 o                         
   1  -9   8          1.17         -2.62         5.94 o                         
   2  -9   8        119.88        162.33        17.74 o                         
   3  -9   8         15.35         19.40         7.01 o                         
   4  -9   8          3.81         -7.31         8.99 o                         
   5  -9   8         45.63         55.60        10.57 o                         
   6  -9   8          7.40         -3.66         9.13 o                         
   7  -9   8          2.66          5.25        25.54 o                         
  -8  -8   8          1.05         19.39        13.42 o                         
  -7  -8   8          2.51         22.94        11.57 o                         
  -6  -8   8          0.24          0.57         7.85 o                         
  -5  -8   8          3.11         -3.61         8.57 o                         
  -4  -8   8        123.97         81.70        12.76 o                         
  -3  -8   8        247.56        291.42        23.12 o                         
  -2  -8   8        181.03        193.68        17.69 o                         
  -1  -8   8         53.51         58.31         9.19 o                         
   0  -8   8        226.19        222.68        15.66 o                         
   1  -8   8          1.20         -2.12         4.53 o                         
   2  -8   8        431.14        428.99        21.41 o                         
   3  -8   8         74.25         97.17        11.02 o                         
   4  -8   8         26.44         12.34         8.31 o                         
   5  -8   8        142.41        136.07        18.62 o                         
   6  -8   8         26.94         24.76        18.65 o                         
   7  -8   8         39.26         74.84        23.04 o                         
   8  -8   8         10.03         21.30        18.73 o                         
  -8  -7   8          5.11         -3.66        11.99 o                         
  -7  -7   8          1.17         -7.91         7.91 o                         
  -6  -7   8          0.29         -7.11         7.11 o                         
  -5  -7   8         52.89         49.05        10.76 o                         
  -4  -7   8         97.55         55.48        11.52 o                         
  -3  -7   8        296.33        347.06        17.49 o                         
  -2  -7   8        205.66        213.75        12.73 o                         
  -1  -7   8          5.43          7.56         3.43 o                         
   0  -7   8          1.62          0.19         2.66 o                         
   1  -7   8        125.78         99.40         8.10 o                         
   2  -7   8        497.22        548.59        16.78 o                         
   3  -7   8        368.11        356.27        17.57 o                         
   4  -7   8          6.42          1.13         6.25 o                         
   5  -7   8         78.16         61.28        14.31 o                         
   6  -7   8         39.39         50.00        13.57 o                         
   7  -7   8          2.48         40.88        11.27 o                         
   8  -7   8          0.56          4.99        11.53 o                         
  -9  -6   8          3.30         -6.69        19.72 o                         
  -8  -6   8          1.91         23.34        11.73 o                         
  -7  -6   8          0.65          5.85         6.79 o                         
  -6  -6   8         86.38         88.65        12.04 o                         
  -5  -6   8         11.02         11.27         5.50 o                         
  -4  -6   8          9.69         21.15         6.03 o                         
  -3  -6   8          0.12         -3.65         3.65 o                         
  -2  -6   8        200.19        177.83        10.44 o                         
  -1  -6   8         16.00          9.37         2.98 o                         
   0  -6   8        168.80        151.09         5.60 o                         
   1  -6   8          0.54         -2.28         2.28 o                         
   2  -6   8          3.81         -3.69         3.69 o                         
   3  -6   8          7.43          4.82         4.13 o                         
   4  -6   8        205.49        205.14        12.84 o                         
   5  -6   8         66.11         60.56        11.60 o                         
   6  -6   8          0.14         -3.42        10.69 o                         
   7  -6   8          2.15         10.83         8.59 o                         
   8  -6   8          0.20         10.53         7.63 o                         
   9  -6   8          3.49         17.09        23.16 o                         
  -9  -5   8          1.15          8.24        15.93 o                         
  -8  -5   8          0.65          4.36        12.69 o                         
  -7  -5   8         16.40         12.74         8.67 o                         
  -6  -5   8          6.10         -4.13         6.50 o                         
  -5  -5   8          2.47          1.96         4.18 o                         
  -4  -5   8          0.25          1.74         2.48 o                         
  -3  -5   8         15.04         15.83         4.57 o                         
  -2  -5   8          3.94          1.37         2.53 o                         
  -1  -5   8         88.53         90.84         6.04 o                         
   0  -5   8        832.50        768.64        13.62 o                         
   1  -5   8         11.47         22.26         4.07 o                         
   2  -5   8         35.97         21.07         5.96 o                         
   3  -5   8        257.04        233.63        10.45 o                         
   4  -5   8         35.88         31.70         5.92 o                         
   5  -5   8        344.41        381.33        17.30 o                         
   6  -5   8          4.96          3.11         6.84 o                         
   7  -5   8        105.62        120.20        17.90 o                         
   8  -5   8         11.09          2.81        11.04 o                         
   9  -5   8          9.89         13.47        16.21 o                         
  -9  -4   8          3.73         -0.32        14.98 o                         
  -8  -4   8          4.66         -3.89        12.08 o                         
  -7  -4   8         18.29         14.36         8.04 o                         
  -6  -4   8          2.03         -3.61         4.52 o                         
  -5  -4   8        202.40        224.69        10.49 o                         
  -4  -4   8        202.59        178.87         8.59 o                         
  -3  -4   8         98.49        100.52         6.29 o                         
  -2  -4   8          5.11          9.73         2.26 o                         
  -1  -4   8        297.71        311.76         8.41 o                         
   0  -4   8       1080.58       1146.54        18.73 o                         
   1  -4   8         86.47         96.06         7.85 o                         
   2  -4   8        419.17        426.50        12.63 o                         
   3  -4   8         10.01          6.37         2.97 o                         
   4  -4   8         57.83         78.49         4.96 o                         
   5  -4   8         97.36         85.65         5.83 o                         
   6  -4   8        138.82        170.07        15.94 o                         
   7  -4   8          0.43          8.12         5.83 o                         
   8  -4   8          0.06         -1.96         7.45 o                         
   9  -4   8          0.29         -0.69        12.42 o                         
  -9  -3   8          5.04         -5.29        19.26 o                         
  -8  -3   8          7.18         24.35        10.44 o                         
  -7  -3   8          5.17          1.21         8.38 o                         
  -6  -3   8          0.12         -0.47         4.52 o                         
  -5  -3   8         12.04          6.62         3.31 o                         
  -4  -3   8          5.55          4.10         3.04 o                         
  -3  -3   8          8.96         12.59         2.99 o                         
  -2  -3   8        160.94        171.62         6.92 o                         
  -1  -3   8        316.70        280.54         7.89 o                         
   0  -3   8        655.73        773.89        13.27 o                         
   1  -3   8        236.51        267.79         9.47 o                         
   2  -3   8         69.33         71.17         6.00 o                         
   3  -3   8         81.51         88.89         4.60 o                         
   4  -3   8        379.78        442.71        11.93 o                         
   5  -3   8        123.14        114.44         5.87 o                         
   6  -3   8        108.64        116.28        10.68 o                         
   7  -3   8          2.22         -1.01         5.44 o                         
   8  -3   8          0.04         -2.55         7.11 o                         
   9  -3   8          2.83         13.29        32.93 o                         
  10  -3   8          0.89        -10.21        18.14 o                         
 -10  -2   8          1.66         23.73        16.22 o                         
  -9  -2   8          0.06         14.29        14.08 o                         
  -8  -2   8          7.61          9.57         6.64 o                         
  -7  -2   8         52.52         49.45         9.87 o                         
  -6  -2   8         71.28         49.89        10.43 o                         
  -5  -2   8        108.29         85.38         6.93 o                         
  -4  -2   8         26.38         27.08         3.90 o                         
  -3  -2   8          4.81          4.07         2.28 o                         
  -2  -2   8          9.27          2.90         2.13 o                         
  -1  -2   8         31.24         34.44         3.50 o                         
   0  -2   8        607.70        648.14        11.97 o                         
   1  -2   8          7.68          3.39         2.27 o                         
   2  -2   8          9.32          9.58         2.66 o                         
   3  -2   8        365.96        387.72         9.28 o                         
   4  -2   8         38.62         33.39         4.00 o                         
   5  -2   8          1.56         -0.25         2.79 o                         
   6  -2   8         58.19         61.09         7.19 o                         
   7  -2   8         15.24         10.50         5.26 o                         
   8  -2   8         23.81         -0.61         9.81 o                         
   9  -2   8          0.09         -0.86        12.12 o                         
  10  -2   8          0.03         15.96        22.45 o                         
 -10  -1   8          8.56         32.71        14.16 o                         
  -9  -1   8          5.44         -1.47        13.88 o                         
  -8  -1   8         13.53         -3.52         6.91 o                         
  -7  -1   8         12.88         18.00         6.84 o                         
  -6  -1   8         21.82          7.98         4.02 o                         
  -5  -1   8         90.08         99.12         7.15 o                         
  -4  -1   8        225.02        193.95         8.44 o                         
  -3  -1   8        753.96        781.79        15.03 o                         
  -2  -1   8         52.28         43.58         4.07 o                         
  -1  -1   8         34.78         27.24         3.11 o                         
   0  -1   8         93.28         97.41         5.21 o                         
   1  -1   8        919.83        784.13        13.36 o                         
   2  -1   8       1448.09       1374.18        19.31 o                         
   3  -1   8        114.29        126.28         6.02 o                         
   4  -1   8          0.06          3.80         2.08 o                         
   5  -1   8        575.95        610.14        14.74 o                         
   6  -1   8        187.10        188.10        10.63 o                         
   7  -1   8        104.62         98.85        11.41 o                         
   8  -1   8          0.50         -6.59         6.59 o                         
   9  -1   8          9.93         22.43         8.32 o                         
  10  -1   8          1.05         -9.05        13.38 o                         
 -10   0   8          9.36          3.17        11.79 o                         
  -9   0   8          1.34          9.71         8.61 o                         
  -8   0   8          5.99         -5.82         5.82 o                         
  -7   0   8          1.24         -5.06         5.06 o                         
  -6   0   8          2.99         -4.74         4.74 o                         
  -5   0   8        104.27        114.10         7.06 o                         
  -4   0   8          0.30          5.60         2.61 o                         
  -3   0   8         81.88         65.79         5.22 o                         
  -2   0   8         42.13         63.00         4.68 o                         
  -1   0   8         17.17         20.05         2.74 o                         
   0   0   8        425.41        454.76         9.80 o                         
   1   0   8         26.11         34.16         3.25 o                         
   2   0   8       1876.51       1941.52        26.71 o                         
   3   0   8        179.26        152.16         6.35 o                         
   4   0   8        233.34        227.85         7.77 o                         
   5   0   8         91.46         88.51         6.06 o                         
   6   0   8        165.41        156.78         8.59 o                         
   7   0   8         57.28         71.20         8.87 o                         
   8   0   8        126.56        116.71        12.09 o                         
   9   0   8          4.29         16.67         7.43 o                         
  10   0   8          0.05          6.99        12.15 o                         
 -10   1   8          0.02          3.03        14.47 o                         
  -9   1   8          3.49          6.01         8.38 o                         
  -8   1   8         38.44         36.60         9.92 o                         
  -7   1   8          0.78         -3.86         5.39 o                         
  -6   1   8         19.57         16.71         4.47 o                         
  -5   1   8         44.31         37.20         4.28 o                         
  -4   1   8         34.51         29.93         3.66 o                         
  -3   1   8       1283.11       1215.62        19.19 o                         
  -2   1   8        240.41        335.09         8.91 o                         
  -1   1   8        362.68        400.27         9.38 o                         
   0   1   8         95.29         92.65         5.22 o                         
   1   1   8        939.61        913.98        14.68 o                         
   2   1   8         49.53         56.57         4.25 o                         
   3   1   8        651.62        694.79        14.49 o                         
   4   1   8        726.06        885.98        16.15 o                         
   5   1   8         87.99         72.04         5.74 o                         
   6   1   8         55.40         56.47         5.13 o                         
   7   1   8         16.73         29.08         5.16 o                         
   8   1   8         14.11         20.65         6.46 o                         
   9   1   8         34.41         34.40        13.55 o                         
  10   1   8          9.43         35.42        13.96 o                         
 -10   2   8          0.93         -9.60        11.55 o                         
  -9   2   8          2.26         -4.07         7.80 o                         
  -8   2   8         35.85         26.85         9.01 o                         
  -7   2   8        181.48        220.81        18.60 o                         
  -6   2   8         23.19         14.22         5.89 o                         
  -5   2   8        176.33        166.73         9.29 o                         
  -4   2   8        140.44        157.04         7.47 o                         
  -3   2   8         14.25         14.75         2.97 o                         
  -2   2   8         16.90          2.40         1.84 o                         
  -1   2   8       2417.99       2638.26        30.74 o                         
   0   2   8        821.96        723.17        12.76 o                         
   1   2   8       1200.77       1138.05        16.74 o                         
   2   2   8          0.62          2.72         2.48 o                         
   3   2   8          0.25         -0.45         2.34 o                         
   4   2   8         23.54         36.70         4.07 o                         
   5   2   8        120.63        131.28         7.74 o                         
   6   2   8         71.05         84.92         6.91 o                         
   7   2   8         16.05         16.32         5.12 o                         
   8   2   8         47.72         54.20        11.05 o                         
   9   2   8         26.37         69.72        18.24 o                         
  10   2   8         27.41         38.19        14.36 o                         
 -10   3   8         14.66          5.23        14.13 o                         
  -9   3   8          4.17         -0.59         7.62 o                         
  -8   3   8          4.24          5.56         7.65 o                         
  -7   3   8         70.89         83.21        12.75 o                         
  -6   3   8         60.23         55.51         8.33 o                         
  -5   3   8        101.07        130.73         8.61 o                         
  -4   3   8         17.49         10.29         2.62 o                         
  -3   3   8        654.02        641.70        13.13 o                         
  -2   3   8        134.40        179.43         7.33 o                         
  -1   3   8       2507.55       2517.34        29.98 o                         
   0   3   8       3063.51       2662.02        30.47 o                         
   1   3   8       6138.47       6580.49        66.93 o                         
   2   3   8        503.26        507.07         9.58 o                         
   3   3   8          0.55          0.02         1.62 o                         
   4   3   8          7.22          0.88         2.21 o                         
   5   3   8         38.13         48.41         5.08 o                         
   6   3   8          7.64         -0.19         3.38 o                         
   7   3   8          6.96         16.26         5.27 o                         
   8   3   8         25.25         31.39        11.64 o                         
   9   3   8          1.65         -8.77         8.89 o                         
  10   3   8          5.99          1.95        37.60 o                         
  -9   4   8          1.86          7.61        11.61 o                         
  -8   4   8         29.04         18.05        15.86 o                         
  -7   4   8          8.75         13.59         7.50 o                         
  -6   4   8        468.04        487.00        26.72 o                         
  -5   4   8        170.76        169.86        11.70 o                         
  -4   4   8         13.71          6.49         2.43 o                         
  -3   4   8        316.51        335.32         9.41 o                         
  -2   4   8         48.18         60.08         4.59 o                         
  -1   4   8          2.47         -1.59         1.59 o                         
   0   4   8       1245.00       1275.44        18.42 o                         
   1   4   8        496.12        515.85        12.57 o                         
   2   4   8        641.30        602.22        14.92 o                         
   3   4   8        521.06        587.20        11.33 o                         
   4   4   8        134.67        122.39         6.47 o                         
   5   4   8          3.27          8.41         3.80 o                         
   6   4   8        212.07        238.35        10.59 o                         
   7   4   8         70.36         99.59        11.12 o                         
   8   4   8          0.54          2.17         5.69 o                         
   9   4   8          0.01          5.47        16.97 o                         
  10   4   8          0.00        -11.55        11.55 o                         
  -9   5   8          2.24         14.73         9.42 o                         
  -8   5   8          9.20          4.42        11.67 o                         
  -7   5   8         14.12         -2.77         5.99 o                         
  -6   5   8        227.61        279.11        21.94 o                         
  -5   5   8        366.99        324.17         8.50 o                         
  -4   5   8         67.96         55.88         4.68 o                         
  -3   5   8        264.53        275.56         8.93 o                         
  -2   5   8        662.58        647.67        13.85 o                         
  -1   5   8        295.40        315.26         8.93 o                         
   0   5   8        120.30        118.07         5.29 o                         
   1   5   8          1.29          0.80         2.22 o                         
   2   5   8        257.41        214.27         9.95 o                         
   3   5   8        356.60        437.04        13.48 o                         
   4   5   8         29.84         29.54         4.99 o                         
   5   5   8        291.03        320.60        11.07 o                         
   6   5   8        315.38        262.99        11.33 o                         
   7   5   8        255.62        288.88        18.25 o                         
   8   5   8         15.75         11.11         6.57 o                         
   9   5   8          0.07        -10.19        10.19 o                         
  10   5   8          0.27          1.78        15.32 o                         
  -9   6   8          0.47         -4.28        14.85 o                         
  -8   6   8          0.00         13.97         9.56 o                         
  -7   6   8         50.72         64.89        10.92 o                         
  -6   6   8          9.88         18.73         7.40 o                         
  -5   6   8        751.38        699.29        18.97 o                         
  -4   6   8        369.46        373.26        10.19 o                         
  -3   6   8         55.50         55.86         4.88 o                         
  -2   6   8        752.40        743.67        15.31 o                         
  -1   6   8        377.06        339.88         9.11 o                         
   0   6   8         55.09         47.85         3.93 o                         
   1   6   8        296.63        292.19        10.65 o                         
   2   6   8         12.87         14.83         3.42 o                         
   3   6   8         89.23        107.69         8.56 o                         
   4   6   8        320.84        303.12        10.18 o                         
   5   6   8        125.89        157.18        10.48 o                         
   6   6   8         56.82         51.17         8.06 o                         
   7   6   8         34.98         52.93         8.26 o                         
   8   6   8          2.02         -6.03         6.03 o                         
   9   6   8          9.17         23.82        19.42 o                         
  10   6   8          0.68         15.15        24.83 o                         
  -9   7   8          0.16         15.57        13.12 o                         
  -8   7   8         12.53         11.44         9.25 o                         
  -7   7   8          4.29          9.52         7.96 o                         
  -6   7   8          2.09          2.30         8.26 o                         
  -5   7   8        151.71        120.40        12.18 o                         
  -4   7   8          5.98          0.81         3.89 o                         
  -3   7   8          4.21         -1.34         2.50 o                         
  -2   7   8         77.34         67.10         5.82 o                         
  -1   7   8          2.27         -0.36         2.82 o                         
   0   7   8        186.61        172.85         8.30 o                         
   1   7   8        560.42        577.09        15.91 o                         
   2   7   8         15.40         23.37         4.96 o                         
   3   7   8         41.00         18.72         4.18 o                         
   4   7   8        172.49        139.21         6.76 o                         
   5   7   8        159.64        179.79        10.93 o                         
   6   7   8         23.40         16.47         5.98 o                         
   7   7   8         30.60         53.62        11.35 o                         
   8   7   8          1.97         13.63         8.87 o                         
   9   7   8          2.28         13.13        11.23 o                         
  -8   8   8          2.63         12.40        13.22 o                         
  -7   8   8          4.90          0.05         7.10 o                         
  -6   8   8         12.47         -3.17        12.51 o                         
  -5   8   8        116.37        117.29        12.57 o                         
  -4   8   8         15.76         15.97         4.88 o                         
  -3   8   8          1.85          2.27         2.93 o                         
  -2   8   8         78.74         64.86         5.96 o                         
  -1   8   8          4.23          5.71         3.14 o                         
   0   8   8        557.81        556.96        13.80 o                         
   1   8   8         28.43         35.04         3.69 o                         
   2   8   8        215.69        211.47        10.97 o                         
   3   8   8        192.09        201.76         7.27 o                         
   4   8   8          9.54         18.41         4.29 o                         
   5   8   8         11.96         12.93         5.70 o                         
   6   8   8         87.24         85.76        13.25 o                         
   7   8   8          9.27          2.29         7.20 o                         
   8   8   8          1.88         -5.58         8.02 o                         
   9   8   8          0.33        -11.75        12.77 o                         
  -8   9   8          0.19         -6.18        17.43 o                         
  -7   9   8         25.81         12.53        10.81 o                         
  -6   9   8          0.49          8.80         6.62 o                         
  -5   9   8         13.72          2.17         6.55 o                         
  -4   9   8         11.51          1.23         5.22 o                         
  -3   9   8        100.83         95.16        10.33 o                         
  -2   9   8        260.19        247.63        11.19 o                         
  -1   9   8         30.89         48.90         5.39 o                         
   0   9   8         47.06         44.84         4.71 o                         
   1   9   8         86.87         81.63         7.66 o                         
   2   9   8        244.06        219.66         9.38 o                         
   3   9   8         87.03         88.54         7.01 o                         
   4   9   8        307.25        318.58        16.53 o                         
   5   9   8         43.15         52.02         9.61 o                         
   6   9   8         16.93          8.75        11.85 o                         
   7   9   8          0.42          5.14         7.44 o                         
   8   9   8          4.88          9.10        22.59 o                         
  -7  10   8          7.45         19.20        12.03 o                         
  -6  10   8          1.78         -1.80         8.86 o                         
  -5  10   8          6.39         -6.40         6.40 o                         
  -4  10   8          0.28         -2.50         4.78 o                         
  -3  10   8          0.06         -4.23         4.23 o                         
  -2  10   8        132.56        132.70        10.78 o                         
  -1  10   8          2.28          2.70         3.81 o                         
   0  10   8          3.42          7.95         4.31 o                         
   1  10   8        132.12        114.64         9.87 o                         
   2  10   8         12.82         19.49         4.95 o                         
   3  10   8        541.22        547.22        21.08 o                         
   4  10   8         13.63          5.07         5.60 o                         
   5  10   8         13.77          2.51         6.63 o                         
   6  10   8         13.70         20.66         7.97 o                         
   7  10   8          4.58         -0.37         6.59 o                         
   8  10   8          0.74          9.23         9.51 o                         
  -7  11   8          5.76          9.16        20.92 o                         
  -6  11   8          0.96          6.43         7.04 o                         
  -5  11   8         21.78         14.50        12.12 o                         
  -4  11   8         20.25         15.45         8.66 o                         
  -3  11   8         22.33         27.25         7.37 o                         
  -2  11   8          0.04         -4.55         4.55 o                         
  -1  11   8          8.99          4.68         5.11 o                         
   0  11   8         19.24         24.67         5.96 o                         
   1  11   8         43.21         48.22         8.57 o                         
   2  11   8         92.98         87.30        11.44 o                         
   3  11   8         64.84         55.35         9.06 o                         
   4  11   8          0.94         -3.35         7.06 o                         
   5  11   8         22.79         18.28         8.35 o                         
   6  11   8          0.07         -5.55         5.81 o                         
   7  11   8          0.56         -8.18         8.18 o                         
  -6  12   8          5.01          7.25        15.72 o                         
  -5  12   8          0.85         22.91        11.31 o                         
  -4  12   8          9.62         -7.19         7.33 o                         
  -3  12   8         44.18         36.69         9.28 o                         
  -2  12   8         21.60         29.85         8.05 o                         
  -1  12   8          5.94          1.97         5.39 o                         
   0  12   8         35.23         38.30        10.83 o                         
   1  12   8         15.34         14.43         9.01 o                         
   2  12   8         16.36         -1.85         6.00 o                         
   3  12   8          2.70         -5.78         5.78 o                         
   4  12   8          0.27         -9.38         9.38 o                         
   5  12   8         31.50         27.47         9.94 o                         
   6  12   8         13.34         20.84        10.48 o                         
   7  12   8         15.09         19.16        13.71 o                         
  -5  13   8          9.66         42.02        14.36 o                         
  -4  13   8          6.23         -9.51         9.51 o                         
  -3  13   8         12.30         30.57         9.50 o                         
  -2  13   8          8.99          5.63         7.91 o                         
  -1  13   8         22.15          4.73         6.50 o                         
   0  13   8         22.36         19.88         8.16 o                         
   1  13   8          5.81         48.77        11.74 o                         
   2  13   8         64.05         61.66        12.01 o                         
   3  13   8          2.86          0.12         6.23 o                         
   4  13   8          4.42         -3.80         7.70 o                         
   5  13   8          3.00         11.82        17.15 o                         
   6  13   8          0.90         10.52        10.70 o                         
  -4  14   8          0.46         -0.52        17.31 o                         
  -3  14   8          0.91        -11.32        11.32 o                         
  -2  14   8         14.72         32.80        11.72 o                         
  -1  14   8          7.37         14.22         8.79 o                         
   0  14   8          6.39         -0.25         8.17 o                         
   1  14   8          5.04         15.72         9.80 o                         
   2  14   8         17.47         22.92        12.35 o                         
   3  14   8          1.59         39.38        11.52 o                         
   4  14   8          1.65         -0.82         8.82 o                         
   5  14   8         10.10        -14.98        17.96 o                         
  -2  15   8          0.34        -13.14        23.92 o                         
  -1  15   8          0.09         28.56         7.91 o                         
   0  15   8          2.97         32.38        13.91 o                         
   1  15   8          4.65          3.85         8.76 o                         
   2  15   8          5.07         -9.71         9.71 o                         
   3  15   8          7.61         -2.85        10.02 o                         
  -3 -12   9          0.50         27.39        13.95 o                         
  -2 -12   9          0.16        -10.34        10.34 o                         
  -1 -12   9          6.03        -12.42        15.92 o                         
   0 -12   9          7.74         -6.55        16.11 o                         
   1 -12   9          0.43        -16.42        18.13 o                         
   2 -12   9         23.36         46.40        17.56 o                         
   3 -12   9         11.05         20.17        18.26 o                         
  -5 -11   9          2.23         -0.99        15.61 o                         
  -4 -11   9          4.96         -8.88         8.88 o                         
  -3 -11   9         14.91         15.90        25.25 o                         
  -2 -11   9          8.48         -7.08         9.32 o                         
  -1 -11   9          0.14         -6.56         9.67 o                         
   0 -11   9          3.95         12.95        10.94 o                         
   1 -11   9          0.21         -4.95         8.64 o                         
   2 -11   9         54.26         74.93        15.30 o                         
   3 -11   9         14.85         18.01        15.35 o                         
   4 -11   9          0.13        -12.64        12.64 o                         
   5 -11   9          0.69         28.84        17.66 o                         
  -6 -10   9          6.72        -10.78        10.78 o                         
  -5 -10   9          0.08         -8.73         8.73 o                         
  -4 -10   9          1.09         12.13        10.55 o                         
  -3 -10   9          0.06         14.61        10.50 o                         
  -2 -10   9         41.15         59.23        17.29 o                         
  -1 -10   9          1.53          6.81        11.80 o                         
   0 -10   9          5.50          0.00         8.41 o                         
   1 -10   9          5.00         20.57         8.84 o                         
   2 -10   9          6.80          0.86         8.71 o                         
   3 -10   9          8.29        -10.87        10.87 o                         
   4 -10   9         21.57         42.28        13.09 o                         
   5 -10   9          2.75          9.90        16.45 o                         
   6 -10   9          1.15          0.44        12.16 o                         
  -6  -9   9          0.00         -9.62         9.62 o                         
  -5  -9   9         39.60         60.11        16.68 o                         
  -4  -9   9         21.37         24.44        15.62 o                         
  -3  -9   9          4.53         12.02        14.50 o                         
  -2  -9   9          2.59         -5.88         8.32 o                         
  -1  -9   9         22.10         25.49        10.74 o                         
   0  -9   9        100.14         99.49        17.47 o                         
   1  -9   9         35.44         18.66        11.70 o                         
   2  -9   9         56.64         74.35        15.06 o                         
   3  -9   9          3.33         -6.72         6.75 o                         
   4  -9   9          0.00         -3.20         9.58 o                         
   5  -9   9         14.74         12.78        12.88 o                         
   6  -9   9         15.33         11.09        12.41 o                         
   7  -9   9          2.52        -11.49        11.49 o                         
  -7  -8   9          0.00          7.58         8.90 o                         
  -6  -8   9          0.32         -3.73         6.39 o                         
  -5  -8   9          0.20         -7.13         7.13 o                         
  -4  -8   9         35.72         37.32         9.05 o                         
  -3  -8   9         84.95        100.47        13.73 o                         
  -2  -8   9         33.30         30.25         8.51 o                         
  -1  -8   9          0.02          3.43        10.36 o                         
   0  -8   9        188.52        176.06        20.18 o                         
   1  -8   9         87.33         71.27        10.16 o                         
   2  -8   9         10.25          5.97         6.74 o                         
   3  -8   9         97.48         87.86        12.32 o                         
   4  -8   9          1.74         -9.98         9.98 o                         
   5  -8   9         79.03         59.07        14.33 o                         
   6  -8   9          0.01         15.10        11.25 o                         
   7  -8   9          9.34         13.95        16.97 o                         
  -8  -7   9          0.33         10.82        11.46 o                         
  -7  -7   9          0.19         -7.14         7.14 o                         
  -6  -7   9          1.51          9.46        10.76 o                         
  -5  -7   9          3.77         -4.93         7.09 o                         
  -4  -7   9         27.21          8.50         7.12 o                         
  -3  -7   9        139.51        152.02        15.77 o                         
  -2  -7   9         34.45         36.46        11.44 o                         
  -1  -7   9          0.80          3.13         7.09 o                         
   0  -7   9          3.73         -3.22        10.93 o                         
   1  -7   9          2.68         -0.24         4.50 o                         
   2  -7   9        278.31        272.23        14.92 o                         
   3  -7   9          0.00         -6.51         6.51 o                         
   4  -7   9          0.59         -1.09         6.47 o                         
   5  -7   9         12.06         25.24        15.01 o                         
   6  -7   9         10.01          7.26         8.41 o                         
   7  -7   9          6.09         10.40        14.15 o                         
   8  -7   9          0.04         -1.07        41.56 o                         
  -8  -6   9          0.82        -10.54        11.67 o                         
  -7  -6   9          2.81         -5.59         6.55 o                         
  -6  -6   9          0.10         -5.72         6.34 o                         
  -5  -6   9        102.61         99.42        10.97 o                         
  -4  -6   9          0.23         10.19         7.36 o                         
  -3  -6   9         13.99         18.38         5.22 o                         
  -2  -6   9         36.10         28.33         5.59 o                         
  -1  -6   9         11.13         11.83         3.14 o                         
   0  -6   9         53.92         47.96         5.70 o                         
   1  -6   9          4.91          4.76         3.48 o                         
   2  -6   9         15.07         13.72         4.23 o                         
   3  -6   9         99.50         96.87        14.39 o                         
   4  -6   9        740.19        806.02        26.38 o                         
   5  -6   9         12.40         20.56        13.17 o                         
   6  -6   9          1.25         -2.50        11.55 o                         
   7  -6   9          0.01         11.04        10.32 o                         
   8  -6   9          4.33         10.92        10.42 o                         
  -9  -5   9          2.13          4.58        13.56 o                         
  -8  -5   9          7.72         45.44        28.53 o                         
  -7  -5   9          2.36          1.84         6.68 o                         
  -6  -5   9          2.01         -2.44         8.16 o                         
  -5  -5   9        118.87        161.44        13.59 o                         
  -4  -5   9        394.23        385.32        15.89 o                         
  -3  -5   9         91.40        105.68         6.13 o                         
  -2  -5   9          3.46         -0.09         2.22 o                         
  -1  -5   9        122.81        104.83         6.58 o                         
   0  -5   9        303.34        270.35         6.91 o                         
   1  -5   9         61.61         52.72         6.29 o                         
   2  -5   9         74.26         58.29         6.13 o                         
   3  -5   9        158.54        163.61        10.45 o                         
   4  -5   9         85.29         95.42         9.51 o                         
   5  -5   9        135.17         91.18        18.88 o                         
   6  -5   9        139.89        135.69        20.23 o                         
   7  -5   9         14.05         43.96         9.68 o                         
   8  -5   9          7.39          8.71        11.68 o                         
   9  -5   9          1.64          0.01        12.81 o                         
  -9  -4   9          7.10          8.84        10.54 o                         
  -8  -4   9          6.74         26.99        13.79 o                         
  -7  -4   9         16.64         36.34        10.86 o                         
  -6  -4   9         25.14          9.43         7.32 o                         
  -5  -4   9        126.24        157.06        10.96 o                         
  -4  -4   9        107.54        118.12         7.37 o                         
  -3  -4   9         96.22        104.36         6.81 o                         
  -2  -4   9         29.92         16.05         2.99 o                         
  -1  -4   9        112.01        116.39         5.87 o                         
   0  -4   9         79.16         79.22         4.44 o                         
   1  -4   9         33.46         27.10         4.49 o                         
   2  -4   9        503.60        475.46        15.12 o                         
   3  -4   9         36.76         32.31         4.99 o                         
   4  -4   9         66.69         65.62         4.54 o                         
   5  -4   9          7.03         10.51         4.04 o                         
   6  -4   9          2.18         16.11         7.35 o                         
   7  -4   9         60.11         77.53        14.42 o                         
   8  -4   9          9.38         -2.36        13.39 o                         
   9  -4   9         10.37         12.78        13.91 o                         
  -9  -3   9          2.26         -0.76        21.56 o                         
  -8  -3   9          0.22         23.56        10.23 o                         
  -7  -3   9          0.67         -8.37         8.37 o                         
  -6  -3   9         21.57         22.53         7.23 o                         
  -5  -3   9         48.12         54.79         7.74 o                         
  -4  -3   9          2.50          3.40         3.19 o                         
  -3  -3   9        110.08        114.58         7.06 o                         
  -2  -3   9         12.06         12.93         3.07 o                         
  -1  -3   9          6.89          6.49         2.76 o                         
   0  -3   9        474.27        421.52         9.73 o                         
   1  -3   9         81.42         74.94         3.77 o                         
   2  -3   9       1341.47       1347.38        24.39 o                         
   3  -3   9        143.18        148.31         5.76 o                         
   4  -3   9        361.36        383.57         9.80 o                         
   5  -3   9        250.02        257.81         9.69 o                         
   6  -3   9          3.36         13.04         6.34 o                         
   7  -3   9          2.32          0.56         6.12 o                         
   8  -3   9          3.12         11.43        10.25 o                         
   9  -3   9          2.76          6.17        12.14 o                         
  -9  -2   9          3.22          7.91         9.87 o                         
  -8  -2   9         50.22         40.08        11.67 o                         
  -7  -2   9         85.17         88.92        17.46 o                         
  -6  -2   9          1.79         -2.95         4.10 o                         
  -5  -2   9          0.01         -3.31         3.31 o                         
  -4  -2   9         21.67         23.13         4.66 o                         
  -3  -2   9        106.89        125.34         7.61 o                         
  -2  -2   9         21.84         26.44         3.19 o                         
  -1  -2   9        278.31        342.95         9.95 o                         
   0  -2   9         25.09         16.46         2.69 o                         
   1  -2   9        171.47        158.54         6.07 o                         
   2  -2   9       1216.07       1249.53        18.61 o                         
   3  -2   9          1.78          6.21         2.25 o                         
   4  -2   9         60.13         32.91         3.99 o                         
   5  -2   9          0.34         -0.06         2.68 o                         
   6  -2   9        104.20         77.64         8.18 o                         
   7  -2   9         63.23         64.68        10.35 o                         
   8  -2   9          6.11         -6.10         8.20 o                         
   9  -2   9         19.72         26.68         9.69 o                         
  10  -2   9          1.17        -13.03        13.03 o                         
  -9  -1   9          3.98         -3.16         8.47 o                         
  -8  -1   9         17.71         22.03         8.36 o                         
  -7  -1   9         40.44         48.93        11.26 o                         
  -6  -1   9          3.07         11.11         4.96 o                         
  -5  -1   9        172.98        180.84         9.68 o                         
  -4  -1   9        139.56        163.53         8.67 o                         
  -3  -1   9        226.96        280.66         9.16 o                         
  -2  -1   9         63.52         56.43         4.63 o                         
  -1  -1   9        645.25        721.88        13.83 o                         
   0  -1   9        242.18        208.44         6.88 o                         
   1  -1   9         15.53         29.41         3.29 o                         
   2  -1   9         44.09         68.16         4.70 o                         
   3  -1   9        193.83        171.36         7.02 o                         
   4  -1   9        276.37        315.82        10.42 o                         
   5  -1   9        160.92        198.95         8.95 o                         
   6  -1   9         47.77         33.41         4.68 o                         
   7  -1   9          7.10          8.13         5.31 o                         
   8  -1   9         39.79         44.08        12.79 o                         
   9  -1   9          1.77         -0.11        10.99 o                         
  10  -1   9          1.75         -2.85        22.45 o                         
  -9   0   9          1.30          1.89         7.52 o                         
  -8   0   9          8.71          2.93         8.38 o                         
  -7   0   9         20.98          2.39         6.35 o                         
  -6   0   9          8.47          0.53         4.03 o                         
  -5   0   9        152.46        152.58         9.96 o                         
  -4   0   9        199.54        218.20         9.36 o                         
  -3   0   9         19.53          6.32         2.53 o                         
  -2   0   9        376.24        379.35         9.98 o                         
  -1   0   9         35.48         32.11         3.40 o                         
   0   0   9        436.32        395.79         9.58 o                         
   1   0   9          9.41         16.71         2.60 o                         
   2   0   9        235.61        321.60         8.69 o                         
   3   0   9         56.30         61.85         4.78 o                         
   4   0   9         47.95         58.96         5.00 o                         
   5   0   9         18.10         17.55         3.41 o                         
   6   0   9        207.14        215.25        10.58 o                         
   7   0   9         28.81         31.40         6.46 o                         
   8   0   9         10.75         33.19        17.45 o                         
   9   0   9          3.94          1.51         8.82 o                         
  10   0   9          6.68         18.61        20.31 o                         
  -9   1   9          0.19          8.32         8.15 o                         
  -8   1   9         12.73         11.79         8.85 o                         
  -7   1   9          5.90         -1.07         9.12 o                         
  -6   1   9         12.44         10.44         5.07 o                         
  -5   1   9         19.48         18.29         3.66 o                         
  -4   1   9         38.32         25.42         3.68 o                         
  -3   1   9         56.32         67.57         5.20 o                         
  -2   1   9         90.61        113.33         6.51 o                         
  -1   1   9         74.40         79.77         5.21 o                         
   0   1   9        662.76        651.82        12.94 o                         
   1   1   9         38.77         31.67         3.55 o                         
   2   1   9       1563.63       1560.74        23.73 o                         
   3   1   9         78.83         72.90         5.16 o                         
   4   1   9        384.56        411.07        10.32 o                         
   5   1   9         89.54         78.05         6.02 o                         
   6   1   9        144.26        146.97         9.58 o                         
   7   1   9        196.19        207.85        12.83 o                         
   8   1   9         88.03        101.41        14.23 o                         
   9   1   9         46.10         64.93        15.39 o                         
  10   1   9          7.07         -6.14         9.62 o                         
  -9   2   9          0.22         -7.80         7.80 o                         
  -8   2   9         13.88          9.08         8.16 o                         
  -7   2   9          0.15         -7.84         7.84 o                         
  -6   2   9         25.77         15.01         6.56 o                         
  -5   2   9         82.43         97.24         6.70 o                         
  -4   2   9        118.09        139.68         8.08 o                         
  -3   2   9       1021.24       1153.10        20.16 o                         
  -2   2   9        153.84        155.54         6.60 o                         
  -1   2   9         85.87         79.19         5.23 o                         
   0   2   9        370.94        411.09         9.82 o                         
   1   2   9        604.00        586.10        11.73 o                         
   2   2   9       2513.26       2474.44        30.00 o                         
   3   2   9       2307.31       2497.46        29.60 o                         
   4   2   9          4.02          3.94         3.15 o                         
   5   2   9        258.34        280.09         9.73 o                         
   6   2   9          1.82          3.20         3.49 o                         
   7   2   9         21.42         24.17         5.80 o                         
   8   2   9         14.24          6.20         6.53 o                         
   9   2   9         34.63         63.23        14.15 o                         
  10   2   9          1.57          9.47        15.97 o                         
  -9   3   9         18.84         15.01         9.84 o                         
  -8   3   9          6.20          7.02         7.78 o                         
  -7   3   9          3.79         19.07         7.95 o                         
  -6   3   9         32.68         34.60         7.57 o                         
  -5   3   9         65.85         72.15         5.45 o                         
  -4   3   9          6.01         -2.74         2.74 o                         
  -3   3   9        123.14        125.94         7.13 o                         
  -2   3   9         53.58         57.01         4.44 o                         
  -1   3   9        368.78        332.28         9.07 o                         
   0   3   9       1014.70       1094.70        16.53 o                         
   1   3   9        315.64        343.56         8.45 o                         
   2   3   9          2.28          2.74         2.19 o                         
   3   3   9          3.43          1.53         2.02 o                         
   4   3   9        122.65        134.83         7.04 o                         
   5   3   9        230.58        242.64        10.80 o                         
   6   3   9          0.09          3.20         4.09 o                         
   7   3   9         41.58         56.56         8.90 o                         
   8   3   9         19.06         -6.11         6.11 o                         
   9   3   9          6.89        -10.63        10.63 o                         
  10   3   9          2.10        -11.01        15.29 o                         
  -9   4   9          4.27          2.00        17.20 o                         
  -8   4   9         12.40         13.90        10.08 o                         
  -7   4   9         33.84          6.21         7.69 o                         
  -6   4   9        190.76        207.51        20.13 o                         
  -5   4   9        322.01        309.17        13.41 o                         
  -4   4   9        138.56        106.26         8.30 o                         
  -3   4   9        295.91        327.76         9.36 o                         
  -2   4   9        234.75        238.66         8.34 o                         
  -1   4   9        121.00        127.74         6.52 o                         
   0   4   9       1256.92       1426.64        20.47 o                         
   1   4   9        996.41        997.97        20.01 o                         
   2   4   9        269.17        238.79         9.68 o                         
   3   4   9       2175.45       2046.64        26.23 o                         
   4   4   9         85.15         60.56         5.10 o                         
   5   4   9        233.02        241.66         9.82 o                         
   6   4   9         93.77         85.52         7.16 o                         
   7   4   9         77.85         80.92         9.97 o                         
   8   4   9         36.56         43.94         7.83 o                         
   9   4   9          0.00          2.83        15.24 o                         
  10   4   9          0.09        -11.71        12.64 o                         
  -9   5   9          0.50         39.73        14.63 o                         
  -8   5   9         17.15         33.91        10.83 o                         
  -7   5   9        109.22        130.32        15.94 o                         
  -6   5   9         74.10         71.00        13.94 o                         
  -5   5   9         56.72         64.21         8.57 o                         
  -4   5   9        446.11        423.93        12.05 o                         
  -3   5   9         78.43         63.42         5.44 o                         
  -2   5   9        233.11        255.70         8.60 o                         
  -1   5   9          1.81         -0.26         1.76 o                         
   0   5   9        118.24        119.17         5.58 o                         
   1   5   9        114.28        125.86         8.29 o                         
   2   5   9       1074.73       1038.89        21.64 o                         
   3   5   9        354.74        373.44        12.82 o                         
   4   5   9         25.69         17.79         4.82 o                         
   5   5   9          0.03         -1.15         2.88 o                         
   6   5   9        335.42        335.76        19.68 o                         
   7   5   9         36.41         40.74         7.72 o                         
   8   5   9          0.78         -5.11         5.11 o                         
   9   5   9          2.17         12.95        11.49 o                         
  10   5   9          0.01         -1.14        31.17 o                         
  -9   6   9          4.13          7.97        18.67 o                         
  -8   6   9         17.35         23.70        10.19 o                         
  -7   6   9        157.16        158.17        19.24 o                         
  -6   6   9        222.88        222.90        22.75 o                         
  -5   6   9         30.78         42.29         8.41 o                         
  -4   6   9         30.66         29.91         4.44 o                         
  -3   6   9        299.68        322.02        10.79 o                         
  -2   6   9         13.62         17.59         3.55 o                         
  -1   6   9         11.03          4.49         2.35 o                         
   0   6   9          6.16         16.61         2.51 o                         
   1   6   9          1.59         -2.24         2.24 o                         
   2   6   9        113.73         97.52         8.88 o                         
   3   6   9         29.81         23.61         5.68 o                         
   4   6   9         24.52         25.32         2.89 o                         
   5   6   9         36.04         30.15         5.76 o                         
   6   6   9         35.71         35.38         7.17 o                         
   7   6   9         14.57         14.02         8.23 o                         
   8   6   9         21.41         22.33        10.49 o                         
   9   6   9          3.55          9.10        19.29 o                         
  -9   7   9          7.44         14.81        15.83 o                         
  -8   7   9          0.50          5.29        19.64 o                         
  -7   7   9          9.41        -10.45        11.77 o                         
  -6   7   9         16.03          7.02         6.73 o                         
  -5   7   9         27.56         27.57         7.91 o                         
  -4   7   9          3.05          7.36         3.56 o                         
  -3   7   9        208.52        196.69         9.74 o                         
  -2   7   9         18.41         16.18         3.65 o                         
  -1   7   9         53.42         62.44         5.72 o                         
   0   7   9        340.56        315.89        10.56 o                         
   1   7   9        431.86        489.20        16.00 o                         
   2   7   9         32.25         31.69         5.47 o                         
   3   7   9          5.94          4.85         3.78 o                         
   4   7   9         25.15         15.65         4.66 o                         
   5   7   9         29.87         42.29         8.46 o                         
   6   7   9          8.26         14.66         6.85 o                         
   7   7   9         53.64         49.70        10.57 o                         
   8   7   9          6.75          4.62         9.02 o                         
   9   7   9          3.43          2.16        10.27 o                         
  -8   8   9         19.42         17.55        14.46 o                         
  -7   8   9          5.51         -6.30         6.30 o                         
  -6   8   9         63.23         53.97        11.92 o                         
  -5   8   9         75.30         54.99         9.79 o                         
  -4   8   9          3.82         -0.87         3.74 o                         
  -3   8   9          0.37         -3.33         3.33 o                         
  -2   8   9         13.10         18.89         4.14 o                         
  -1   8   9         99.25         95.19         7.23 o                         
   0   8   9        232.76        207.89         8.86 o                         
   1   8   9          6.12         -1.29         2.99 o                         
   2   8   9        129.45        111.30         9.66 o                         
   3   8   9         14.14         14.30         4.90 o                         
   4   8   9         34.03         33.16         7.37 o                         
   5   8   9         28.30         24.76         8.93 o                         
   6   8   9          0.63         12.02         7.67 o                         
   7   8   9          4.34         -6.68         6.68 o                         
   8   8   9         33.63         28.61        10.58 o                         
   9   8   9         10.21         29.62         9.68 o                         
  -8   9   9          7.17        -11.87        13.36 o                         
  -7   9   9          3.78         -1.67        12.48 o                         
  -6   9   9         20.80         20.66         8.74 o                         
  -5   9   9         82.65         62.51        11.52 o                         
  -4   9   9          5.00          3.32         4.09 o                         
  -3   9   9         20.01         27.58         5.58 o                         
  -2   9   9          7.98          2.10         3.82 o                         
  -1   9   9         14.50         11.95         4.23 o                         
   0   9   9          3.00         -2.39         2.98 o                         
   1   9   9          0.88         -2.53         2.53 o                         
   2   9   9        185.25        156.61        12.92 o                         
   3   9   9         34.41         33.08         7.39 o                         
   4   9   9        158.70        151.35        16.49 o                         
   5   9   9         50.87         41.03         8.08 o                         
   6   9   9          8.07          3.16         6.49 o                         
   7   9   9          2.95          0.62         8.41 o                         
   8   9   9          0.59         -7.10         7.10 o                         
  -7  10   9          7.02         -2.67        10.81 o                         
  -6  10   9          1.58         -4.52         9.31 o                         
  -5  10   9          3.72         -5.65         5.65 o                         
  -4  10   9          0.13         -6.72         6.72 o                         
  -3  10   9        235.20        222.75        17.12 o                         
  -2  10   9          4.15          2.14         4.65 o                         
  -1  10   9        125.27        120.46        11.23 o                         
   0  10   9         95.61        105.38         9.33 o                         
   1  10   9          0.31         -1.99         7.23 o                         
   2  10   9         16.84         15.84         6.17 o                         
   3  10   9          0.37         -5.02         6.13 o                         
   4  10   9         14.80         13.06         7.41 o                         
   5  10   9         17.11          3.98         6.66 o                         
   6  10   9         15.14          5.82        10.23 o                         
   7  10   9          2.57          0.85         8.56 o                         
   8  10   9          0.79        -10.10        10.10 o                         
  -7  11   9         11.31         40.99        28.26 o                         
  -6  11   9          1.14         -6.44        13.92 o                         
  -5  11   9          6.19          0.21         6.42 o                         
  -4  11   9          0.01          2.11         7.64 o                         
  -3  11   9          3.45          3.94         5.58 o                         
  -2  11   9         20.53         12.76         5.73 o                         
  -1  11   9          9.16         11.12         5.48 o                         
   0  11   9        120.10        126.50        16.13 o                         
   1  11   9          2.30         11.68         8.57 o                         
   2  11   9         25.03         20.44         8.18 o                         
   3  11   9          1.67         -5.67         5.67 o                         
   4  11   9          5.66         -5.41         6.04 o                         
   5  11   9          6.47         -8.70         8.70 o                         
   6  11   9          0.10         20.20         7.73 o                         
   7  11   9          0.34         -0.70         8.26 o                         
  -6  12   9          1.13          3.86        16.69 o                         
  -5  12   9         41.34         29.71        10.65 o                         
  -4  12   9          8.88          2.64         7.79 o                         
  -3  12   9          1.64         -4.61         7.82 o                         
  -2  12   9         16.07          5.02        13.96 o                         
  -1  12   9         11.39         19.39         9.12 o                         
   0  12   9         48.40         38.89        12.06 o                         
   1  12   9          4.68         16.31         7.53 o                         
   2  12   9         36.63         38.60        10.18 o                         
   3  12   9         13.76         18.74         7.56 o                         
   4  12   9          2.03         -2.21         5.89 o                         
   5  12   9         14.91         32.94        10.77 o                         
   6  12   9          4.84         -0.47         5.65 o                         
  -5  13   9         19.36          6.99        11.20 o                         
  -4  13   9         16.68         16.98        10.71 o                         
  -3  13   9          6.42         -5.37         9.49 o                         
  -2  13   9          7.52         -5.18         7.92 o                         
  -1  13   9          8.81         14.99         8.82 o                         
   0  13   9          4.02          2.10         7.08 o                         
   1  13   9          3.19          2.89         8.02 o                         
   2  13   9         19.80         29.35         9.10 o                         
   3  13   9          0.08         -6.15         6.15 o                         
   4  13   9          0.49          3.75         9.32 o                         
   5  13   9          7.71         17.37         8.44 o                         
  -3  14   9          3.00          2.37        12.39 o                         
  -2  14   9          1.95         -9.29         9.29 o                         
  -1  14   9          5.30         -3.77         8.28 o                         
   0  14   9         65.04         51.33        10.83 o                         
   1  14   9         39.94         40.36        10.97 o                         
   2  14   9          8.73         32.64        11.90 o                         
   3  14   9          1.73         -4.88         9.49 o                         
   4  14   9          1.78         -4.47        10.46 o                         
  -1  15   9          8.88         17.62        10.47 o                         
   0  15   9         29.47         37.80        11.14 o                         
   1  15   9         10.87         18.87        12.13 o                         
   2  15   9          1.96          5.17        11.66 o                         
  -2 -12  10          5.34          5.07        12.59 o                         
  -1 -12  10          0.67        -12.18        12.18 o                         
   0 -12  10         19.75          7.28        12.02 o                         
   1 -12  10          3.94        -10.81        10.81 o                         
   2 -12  10          2.17         -7.04        19.11 o                         
  -4 -11  10          0.14          6.74        22.43 o                         
  -3 -11  10          9.11          1.66        18.04 o                         
  -2 -11  10         10.90          8.56        11.72 o                         
  -1 -11  10          2.39          2.90        10.33 o                         
   0 -11  10          1.52         -4.03        13.03 o                         
   1 -11  10         20.37         23.77        12.94 o                         
   2 -11  10         35.59         57.18        16.33 o                         
   3 -11  10          2.47          0.74        14.53 o                         
   4 -11  10          1.71         -9.27        17.64 o                         
  -5 -10  10          0.01         24.90         9.52 o                         
  -4 -10  10         10.31          3.03         7.71 o                         
  -3 -10  10          1.59         29.63        14.60 o                         
  -2 -10  10         20.62          7.46        15.83 o                         
  -1 -10  10          1.94        -12.26        16.41 o                         
   0 -10  10          1.40          2.45         9.38 o                         
   1 -10  10          9.48         30.81        10.47 o                         
   2 -10  10          1.04         -0.01        10.39 o                         
   3 -10  10          1.35          3.89        11.50 o                         
   4 -10  10         16.48         10.27        15.31 o                         
   5 -10  10          1.35         11.44        14.04 o                         
  -6  -9  10          1.14         18.52        12.53 o                         
  -5  -9  10          3.96         22.62        10.03 o
[truncated: 228,259 more chars]
